# Supplementary material for: Crystal structures of the (η2:η2-cyclo­octa-1,5-diene)(η6-toluene)­iridium(I) cation and μ-chlorido-iridium(III) complexes of 2-(phosphinito)- and 2-(phosphinometh­yl)anthra­quinone ligands
Source: Acta Crystallogr E Crystallogr Commun. 2024 Sep 30;80(Pt 10):1101–9. doi: 10.1107/S2056989024008922 (PMC11451491; doi:10.1107/S2056989024008922)
Supplement: Supplementary file 1 [file e-80-01101-sup1.cif]

##############################################################################
#                                                                            #
# This CIF contains the data in a paper accepted for publication in          #
# Acta Crystallographica Section E. It conforms to the requirements of       #
# Notes for Authors for Acta Crystallographica Section E, and has been       #
# peer reviewed under the auspices of the IUCr Commission on Journals.       #
#                                                                            #
# Full details of the Crystallographic Information File format               #
# are given in the paper "The Crystallographic Information File (CIF):       #
# a New Standard Archive File for Crystallography" by S. R. Hall, F. H.      #
# Allen and I. D. Brown [Acta Cryst. (1991), A47, 655-685].                  #
#                                                                            #
# The current version of the core CIF dictionary is obtainable from          #
# ftp://ftp.iucr.org/pub/cif_core.dic.                                       #
#                                                                            #
# Software is freely available for graphical display of the structure(s)     #
# in this CIF. For information consult the CIF software page                 #
# http://www.iucr.org/resources/cif/software.                                #
#                                                                            #
# This file may be used for bona fide research purposes within the           #
# scientific community so long as proper attribution is given to the journal # 
# article from which it was obtained.                                        #
#                                                                            #
##############################################################################
data_1
_audit_creation_method
;
Olex2 1.5-ac6-015
(compiled 2023.12.04 svn.r209d9fb2 for Rigaku Oxford Diffraction, GUI svn.r6873)
;
_chemical_name_systematic
;\
(\h^2^:\h^2^-Cycloocta-1,5-diene)(\h^6^-toluene)iridium(I)
tri-\m-chlorido-bis({3-[(di-<i>tert</i>-butylphosphanyl)oxy]-9,10-\
dioxoanthracen-2-yl}hydridoiridium(III)) toluene monosolvate,
;
_chemical_name_common     ?
_chemical_formula_moiety     'C15 H20 Ir1 +, C44 H50 Cl3 Ir2 O6 P2 -, C7 H8'
_chemical_formula_sum     'C66 H78 Cl3 Ir3 O6 P2'
_chemical_formula_iupac
                   '[Ir (C7 H8) (C8 H12)], [Ir2 H2 (C22 H24 O3 P1)2 Cl3], C7 H8'
_chemical_formula_weight     1712.17
_chemical_melting_point     ?
_space_group_crystal_system     triclinic
_space_group_name_H-M_alt     'P -1'
_space_group_name_Hall     '-P 1'
loop_
    _space_group_symop_operation_xyz
    'x, y, z'
    '-x, -y, -z'
_cell_length_a     13.15698(17)
_cell_length_b     13.58360(18)
_cell_length_c     17.5470(3)
_cell_angle_alpha     88.5722(12)
_cell_angle_beta     87.0030(12)
_cell_angle_gamma     79.7149(11)
_cell_volume     3080.99(8)
_cell_formula_units_Z     2
_cell_measurement_reflns_used     23439
_cell_measurement_theta_min     2.5490
_cell_measurement_theta_max     77.5950
_cell_measurement_temperature     100.00(10)
_exptl_crystal_description     plate
_exptl_crystal_colour     orange
_exptl_crystal_size_max     0.095
_exptl_crystal_size_mid     0.045
_exptl_crystal_size_min     0.011
_exptl_crystal_density_diffrn     1.846
_exptl_crystal_density_meas     ?
_exptl_crystal_density_method     ?
_exptl_crystal_F_000     1668
loop_
    _exptl_crystal_face_index_h
    _exptl_crystal_face_index_k
    _exptl_crystal_face_index_l
    _exptl_crystal_face_perp_dist
    -8 1 1 0.0248
    1 2 11 0.0055
    -1 -2 -11 0.0055
    2 9 -1 0.0596
    8 -1 -1 0.0274
    -1 -9 1 0.0481
_exptl_absorpt_coefficient_mu     14.378
_exptl_absorpt_correction_type     multi-scan
_exptl_absorpt_process_details
;
(CrysAlisPro; Rigaku OD, 2023)
;
_exptl_absorpt_correction_T_min     0.64287
_exptl_absorpt_correction_T_max     1.00000
_diffrn_ambient_temperature     100.00(10)
_diffrn_source     'micro-focus sealed X-ray tube'
_diffrn_radiation_type     'Cu K\a'
_diffrn_radiation_wavelength     1.54184
_diffrn_radiation_monochromator     mirror
_diffrn_measurement_device_type     'XtaLAB Synergy, Dualflex, HyPix'
_diffrn_measurement_device     'four-circle diffractometer'
_diffrn_measurement_method     '\w scans'
_diffrn_detector     'Hybrid Pixel Array Detector'
_diffrn_detector_area_resol_mean     10.0000
_diffrn_reflns_number     51464
_diffrn_reflns_av_R_equivalents     0.0556
_diffrn_reflns_av_unetI/netI     0.0485
_diffrn_reflns_theta_min     2.522
_diffrn_reflns_theta_max     78.197
_diffrn_reflns_theta_full     74.504
_diffrn_measured_fraction_theta_max     0.973
_diffrn_measured_fraction_theta_full     0.994
_diffrn_reflns_limit_h_min     -16
_diffrn_reflns_limit_h_max     14
_diffrn_reflns_limit_k_min     -16
_diffrn_reflns_limit_k_max     17
_diffrn_reflns_limit_l_min     -22
_diffrn_reflns_limit_l_max     21
_diffrn_radiation_probe     x-ray
_refine_special_details
;
The [Ir(toluene)(COD)]^+^ cation is modeled as disordered over
two positions (0.894(4):0.106(4)). Analogous bond lengths and
angles between the two positions of the disordered cation were
restrained to be similar. Anisotropic displacement parameters
for proximal atoms were restrained to be similar, and in the
case of the minor component of disorder, restrained toward the
expected motion relative to bond direction.
The hydrido ligands' positions were based on a peaks found
in the difference Fourier map. Once located, they were given
riding models that preserved their angles relative to the other
ligands, but with their Ir--H distances fixed at approximately
1.55 \%A (based on an average obtained from the Cambridge
Structural Database for six-coordinate Ir complexes;
Groom et al., 2016). Independent spectroscopic experiments
confirm the presence of these ligands.
The toluene solvent molecule of crystallization showed
signs of minor disorder. The anisotropic displacement
parameters along the bonding direction between two of
the atoms (C63 and C64) were restrained to be similar.
;
_reflns_number_total     12864
_reflns_number_gt     11114
_reflns_threshold_expression     'I > 2\s(I)'
_refine_ls_structure_factor_coef     Fsqd
_refine_ls_matrix_type     full
_refine_ls_R_factor_all     0.0432
_refine_ls_R_factor_gt     0.0353
_refine_ls_wR_factor_gt     0.0886
_refine_ls_wR_factor_ref     0.0919
_refine_ls_goodness_of_fit_ref     1.040
_refine_ls_restrained_S_all     1.026
_refine_ls_number_reflns     12864
_refine_ls_number_parameters     881
_refine_ls_number_restraints     395
_refine_ls_hydrogen_treatment     constr
_refine_ls_weighting_scheme     calc
_refine_ls_weighting_details
              'w=1/[\s^2^(Fo^2^)+(0.0514P)^2^+3.1792P] where P=(Fo^2^+2Fc^2^)/3'
_atom_sites_solution_hydrogens     mixed
_atom_sites_solution_primary     dual
_atom_sites_solution_secondary     difmap
_refine_ls_shift/su_max     0.002
_refine_ls_shift/su_mean     0.000
_refine_diff_density_max     1.521
_refine_diff_density_min     -1.718
_refine_ls_extinction_method     none
_refine_ls_extinction_coef     .
loop_
    _atom_type_symbol
    _atom_type_description
    _atom_type_scat_dispersion_real
    _atom_type_scat_dispersion_imag
    _atom_type_scat_source
    'C' 'C' 0.0181 0.0091
                         'International Tables Vol C Tables 4.2.6.8 and 6.1.1.4'
    'H' 'H' 0.0000 0.0000
                         'International Tables Vol C Tables 4.2.6.8 and 6.1.1.4'
    'Cl' 'Cl' 0.3639 0.7018
                         'International Tables Vol C Tables 4.2.6.8 and 6.1.1.4'
    'Ir' 'Ir' -4.7710 6.5667
                         'International Tables Vol C Tables 4.2.6.8 and 6.1.1.4'
    'O' 'O' 0.0492 0.0322
                         'International Tables Vol C Tables 4.2.6.8 and 6.1.1.4'
    'P' 'P' 0.2955 0.4335
                         'International Tables Vol C Tables 4.2.6.8 and 6.1.1.4'
_computing_data_collection
;
CrysAlisPro 1.171.42.101a (Rigaku OD, 2023)
;
_computing_cell_refinement
;
CrysAlisPro 1.171.42.101a (Rigaku OD, 2023)
;
_computing_data_reduction
;
CrysAlisPro 1.171.42.101a (Rigaku OD, 2023)
;
_computing_structure_solution
;
<i>SHELXT2018/2</i> (Sheldrick, 2015a)
;
_computing_structure_refinement
;
<i>SHELXL2019/3</i> (Sheldrick, 2015b)
;
_computing_molecular_graphics
;
Olex2 1.5-ac6-015 (Dolomanov <i>et al.</i>,  2009)
;
_computing_publication_material
;
Olex2 1.5-ac6-015 (Dolomanov <i>et al.</i>,  2009)
;
loop_
    _atom_site_type_symbol
    _atom_site_label
    _atom_site_fract_x
    _atom_site_fract_y
    _atom_site_fract_z
    _atom_site_U_iso_or_equiv
    _atom_site_adp_type
    _atom_site_calc_flag
    _atom_site_occupancy
    _atom_site_disorder_assembly
    _atom_site_disorder_group
    Ir Ir1 0.25577(2) 0.75554(2) 0.22505(2) 0.02091(6) Uani d 1 . .
    H H1A 0.200526 0.820299 0.291646 0.042 Uiso d 1 . .
    Ir Ir2 0.51415(2) 0.71861(2) 0.21257(2) 0.02152(6) Uani d 1 . .
    H H2A 0.575351 0.618205 0.242631 0.043 Uiso d 1 . .
    Cl Cl1 0.37608(8) 0.87185(8) 0.18895(7) 0.0265(2) Uani d 1 . .
    Cl Cl2 0.38742(8) 0.70260(8) 0.32111(7) 0.0242(2) Uani d 1 . .
    Cl Cl3 0.39277(8) 0.63198(9) 0.14812(7) 0.0269(2) Uani d 1 . .
    P P1 0.12927(8) 0.80830(9) 0.15027(7) 0.0218(2) Uani d 1 . .
    P P2 0.63977(9) 0.72368(9) 0.12642(7) 0.0238(2) Uani d 1 . .
    O O1 0.2189(3) 0.4434(4) 0.4379(3) 0.0477(11) Uani d 1 . .
    O O2 -0.1358(3) 0.4740(3) 0.2948(3) 0.0399(9) Uani d 1 . .
    O O3 0.0327(2) 0.7541(3) 0.1832(2) 0.0254(7) Uani d 1 . .
    O O4 0.5391(3) 0.8854(3) 0.4990(2) 0.0318(8) Uani d 1 . .
    O O5 0.9140(3) 0.9115(3) 0.3714(2) 0.0345(8) Uani d 1 . .
    O O6 0.7382(2) 0.7444(3) 0.1751(2) 0.0259(7) Uani d 1 . .
    C C1 0.1828(4) 0.5875(4) 0.3189(3) 0.0290(11) Uani d 1 . .
    H H1 0.248452 0.576864 0.340871 0.035 Uiso calc 1 . .
    C C2 0.1620(3) 0.6622(4) 0.2630(3) 0.0219(9) Uani d 1 . .
    C C3 0.0611(3) 0.6751(4) 0.2347(3) 0.0232(9) Uani d 1 . .
    C C4 -0.0100(4) 0.6159(4) 0.2553(3) 0.0269(10) Uani d 1 . .
    H H4 -0.075102 0.625960 0.232566 0.032 Uiso calc 1 . .
    C C5 -0.1155(4) 0.3549(5) 0.4283(4) 0.0384(13) Uani d 1 . .
    H H5 -0.178019 0.358876 0.402726 0.046 Uiso calc 1 . .
    C C6 -0.0994(5) 0.2969(5) 0.4940(4) 0.0432(15) Uani d 1 . .
    H H6 -0.151799 0.262042 0.513649 0.052 Uiso calc 1 . .
    C C7 -0.0083(5) 0.2890(5) 0.5315(4) 0.0432(15) Uani d 1 . .
    H H7 0.001919 0.248665 0.576399 0.052 Uiso calc 1 . .
    C C8 0.0686(5) 0.3409(5) 0.5029(4) 0.0407(14) Uani d 1 . .
    H H8 0.131092 0.336087 0.528613 0.049 Uiso calc 1 . .
    C C9 0.1358(4) 0.4560(4) 0.4080(3) 0.0338(12) Uani d 1 . .
    C C10 -0.0594(4) 0.4743(4) 0.3314(3) 0.0309(11) Uani d 1 . .
    C C11 0.1113(4) 0.5278(4) 0.3439(3) 0.0287(10) Uani d 1 . .
    C C12 0.0148(4) 0.5402(4) 0.3106(3) 0.0269(10) Uani d 1 . .
    C C13 -0.0392(4) 0.4075(4) 0.3996(4) 0.0352(12) Uani d 1 . .
    C C14 0.0540(4) 0.3994(4) 0.4368(3) 0.0333(12) Uani d 1 . .
    C C15 0.0663(4) 0.9437(4) 0.1536(3) 0.0276(10) Uani d 1 . .
    C C16 0.0692(4) 0.9819(4) 0.2344(3) 0.0343(12) Uani d 1 . .
    H H16A 0.035645 0.940129 0.270458 0.051 Uiso calc 1 . .
    H H16B 0.032507 1.051296 0.237085 0.051 Uiso calc 1 . .
    H H16C 0.141194 0.978883 0.247395 0.051 Uiso calc 1 . .
    C C17 -0.0479(4) 0.9603(4) 0.1335(3) 0.0328(12) Uani d 1 . .
    H H17A -0.052731 0.940503 0.080626 0.049 Uiso calc 1 . .
    H H17B -0.078391 1.031206 0.139047 0.049 Uiso calc 1 . .
    H H17C -0.085441 0.919815 0.167879 0.049 Uiso calc 1 . .
    C C18 0.1285(4) 1.0042(4) 0.0998(3) 0.0319(11) Uani d 1 . .
    H H18A 0.200820 0.992344 0.113981 0.048 Uiso calc 1 . .
    H H18B 0.099540 1.075578 0.104014 0.048 Uiso calc 1 . .
    H H18C 0.124979 0.983176 0.047134 0.048 Uiso calc 1 . .
    C C19 0.1460(4) 0.7634(4) 0.0488(3) 0.0286(10) Uani d 1 . .
    C C20 0.1557(4) 0.6497(4) 0.0560(3) 0.0322(11) Uani d 1 . .
    H H20A 0.211691 0.623056 0.089562 0.048 Uiso calc 1 . .
    H H20B 0.170972 0.620025 0.005442 0.048 Uiso calc 1 . .
    H H20C 0.090494 0.633072 0.077632 0.048 Uiso calc 1 . .
    C C21 0.0535(4) 0.8025(5) 0.0007(3) 0.0351(12) Uani d 1 . .
    H H21A -0.010146 0.790646 0.028197 0.053 Uiso calc 1 . .
    H H21B 0.061724 0.767438 -0.047946 0.053 Uiso calc 1 . .
    H H21C 0.049438 0.874408 -0.008899 0.053 Uiso calc 1 . .
    C C22 0.2444(4) 0.7907(5) 0.0101(3) 0.0354(12) Uani d 1 . .
    H H22A 0.236125 0.863501 0.003844 0.053 Uiso calc 1 . .
    H H22B 0.256729 0.759482 -0.040132 0.053 Uiso calc 1 . .
    H H22C 0.303263 0.766404 0.041629 0.053 Uiso calc 1 . .
    C C23 0.5809(3) 0.8226(4) 0.3475(3) 0.0250(10) Uani d 1 . .
    H H23 0.513172 0.823092 0.369294 0.030 Uiso calc 1 . .
    C C24 0.6063(3) 0.7829(4) 0.2759(3) 0.0240(9) Uani d 1 . .
    C C25 0.7091(3) 0.7841(4) 0.2466(3) 0.0235(9) Uani d 1 . .
    C C26 0.7803(4) 0.8233(4) 0.2854(3) 0.0280(10) Uani d 1 . .
    H H26 0.847888 0.823162 0.263414 0.034 Uiso calc 1 . .
    C C27 0.8549(4) 1.0097(4) 0.5097(3) 0.0327(12) Uani d 1 . .
    H H27 0.920606 1.015387 0.486771 0.039 Uiso calc 1 . .
    C C28 0.8241(4) 1.0534(5) 0.5787(4) 0.0359(12) Uani d 1 . .
    H H28 0.868444 1.089525 0.603055 0.043 Uiso calc 1 . .
    C C29 0.7280(4) 1.0450(4) 0.6135(3) 0.0344(12) Uani d 1 . .
    H H29 0.706971 1.074717 0.661520 0.041 Uiso calc 1 . .
    C C30 0.6634(4) 0.9929(4) 0.5769(3) 0.0321(11) Uani d 1 . .
    H H30 0.598029 0.987061 0.600445 0.039 Uiso calc 1 . .
    C C31 0.6206(4) 0.8984(4) 0.4674(3) 0.0258(10) Uani d 1 . .
    C C32 0.8253(3) 0.9098(4) 0.3981(3) 0.0253(10) Uani d 1 . .
    C C33 0.6517(3) 0.8620(4) 0.3890(3) 0.0241(9) Uani d 1 . .
    C C34 0.7521(3) 0.8630(4) 0.3574(3) 0.0256(10) Uani d 1 . .
    C C35 0.7904(4) 0.9568(4) 0.4730(3) 0.0257(10) Uani d 1 . .
    C C36 0.6928(4) 0.9491(4) 0.5066(3) 0.0252(10) Uani d 1 . .
    C C37 0.6257(4) 0.8327(4) 0.0585(3) 0.0316(11) Uani d 1 . .
    C C38 0.6159(4) 0.9265(4) 0.1071(4) 0.0368(13) Uani d 1 . .
    H H38A 0.558959 0.927409 0.145550 0.055 Uiso calc 1 . .
    H H38B 0.601814 0.986308 0.074242 0.055 Uiso calc 1 . .
    H H38C 0.680550 0.925745 0.132544 0.055 Uiso calc 1 . .
    C C39 0.5265(4) 0.8376(5) 0.0140(4) 0.0386(13) Uani d 1 . .
    H H39A 0.532472 0.777442 -0.016811 0.058 Uiso calc 1 . .
    H H39B 0.517589 0.896987 -0.019527 0.058 Uiso calc 1 . .
    H H39C 0.466597 0.841449 0.050102 0.058 Uiso calc 1 . .
    C C40 0.7175(4) 0.8323(5) 0.0005(4) 0.0411(14) Uani d 1 . .
    H H40A 0.781491 0.826642 0.027765 0.062 Uiso calc 1 . .
    H H40B 0.707022 0.894728 -0.029583 0.062 Uiso calc 1 . .
    H H40C 0.722507 0.775370 -0.033513 0.062 Uiso calc 1 . .
    C C41 0.7012(4) 0.6053(4) 0.0773(3) 0.0281(10) Uani d 1 . .
    C C42 0.6353(4) 0.5881(5) 0.0106(3) 0.0368(12) Uani d 1 . .
    H H42A 0.563300 0.590912 0.029217 0.055 Uiso calc 1 . .
    H H42B 0.661855 0.522233 -0.011267 0.055 Uiso calc 1 . .
    H H42C 0.638704 0.640103 -0.028703 0.055 Uiso calc 1 . .
    C C43 0.8139(4) 0.6072(4) 0.0506(3) 0.0337(12) Uani d 1 . .
    H H43A 0.815390 0.655780 0.008477 0.051 Uiso calc 1 . .
    H H43B 0.846810 0.540553 0.033082 0.051 Uiso calc 1 . .
    H H43C 0.851367 0.626359 0.093025 0.051 Uiso calc 1 . .
    C C44 0.7018(4) 0.5187(4) 0.1344(3) 0.0337(11) Uani d 1 . .
    H H44A 0.739810 0.530603 0.178810 0.051 Uiso calc 1 . .
    H H44B 0.735440 0.456245 0.110208 0.051 Uiso calc 1 . .
    H H44C 0.630508 0.513737 0.150711 0.051 Uiso calc 1 . .
    Ir Ir3 0.59560(5) 0.30166(4) 0.35208(4) 0.02601(17) Uani d 0.893(4) A 1
    C C45 0.6547(7) 0.5413(6) 0.3954(6) 0.040(2) Uani d 0.893(4) A 1
    H H45A 0.700041 0.537809 0.438291 0.061 Uiso calc 0.893(4) A 1
    H H45B 0.611717 0.607990 0.392760 0.061 Uiso calc 0.893(4) A 1
    H H45C 0.696851 0.528569 0.347738 0.061 Uiso calc 0.893(4) A 1
    C C46 0.5870(5) 0.4645(5) 0.4065(4) 0.0337(14) Uani d 0.893(4) A 1
    C C47 0.5991(5) 0.3923(5) 0.4647(4) 0.0349(15) Uani d 0.893(4) A 1
    H H47 0.663832 0.381605 0.493543 0.042 Uiso calc 0.893(4) A 1
    C C48 0.5321(5) 0.3206(5) 0.4730(4) 0.0317(13) Uani d 0.893(4) A 1
    H H48 0.546683 0.263986 0.510642 0.038 Uiso calc 0.893(4) A 1
    C C49 0.4443(5) 0.3302(6) 0.4282(4) 0.0389(16) Uani d 0.893(4) A 1
    H H49 0.399030 0.278260 0.432450 0.047 Uiso calc 0.893(4) A 1
    C C50 0.4326(5) 0.4003(5) 0.3690(4) 0.0370(16) Uani d 0.893(4) A 1
    H H50 0.379430 0.397487 0.330781 0.044 Uiso calc 0.893(4) A 1
    C C51 0.5093(5) 0.4604(5) 0.3530(4) 0.0331(14) Uani d 0.893(4) A 1
    H H51 0.507361 0.502160 0.305146 0.040 Uiso calc 0.893(4) A 1
    C C52 0.6116(5) 0.1415(4) 0.3482(4) 0.0313(13) Uani d 0.893(4) A 1
    H H52 0.573160 0.112574 0.391317 0.038 Uiso calc 0.893(4) A 1
    C C53 0.7058(5) 0.1678(4) 0.3695(4) 0.0336(13) Uani d 0.893(4) A 1
    H H53 0.722146 0.152516 0.423969 0.040 Uiso calc 0.893(4) A 1
    C C54 0.8000(5) 0.1546(7) 0.3136(6) 0.0523(19) Uani d 0.893(4) A 1
    H H54A 0.863328 0.145756 0.342924 0.063 Uiso calc 0.893(4) A 1
    H H54B 0.801965 0.092786 0.284381 0.063 Uiso calc 0.893(4) A 1
    C C55 0.8008(6) 0.2410(7) 0.2584(5) 0.0466(19) Uani d 0.893(4) A 1
    H H55A 0.821145 0.214246 0.206760 0.056 Uiso calc 0.893(4) A 1
    H H55B 0.853834 0.279339 0.272934 0.056 Uiso calc 0.893(4) A 1
    C C56 0.6976(5) 0.3117(5) 0.2550(4) 0.0361(15) Uani d 0.893(4) A 1
    H H56 0.703951 0.381872 0.239902 0.043 Uiso calc 0.893(4) A 1
    C C57 0.6055(6) 0.2822(5) 0.2310(4) 0.0377(15) Uani d 0.893(4) A 1
    H H57 0.559288 0.334565 0.201636 0.045 Uiso calc 0.893(4) A 1
    C C58 0.6050(9) 0.1761(8) 0.2083(5) 0.058(3) Uani d 0.893(4) A 1
    H H58A 0.548104 0.176589 0.173437 0.070 Uiso calc 0.893(4) A 1
    H H58B 0.670677 0.151113 0.179211 0.070 Uiso calc 0.893(4) A 1
    C C59 0.5926(8) 0.1038(5) 0.2724(5) 0.050(2) Uani d 0.893(4) A 1
    H H59A 0.521543 0.088977 0.273540 0.060 Uiso calc 0.893(4) A 1
    H H59B 0.641296 0.040419 0.262702 0.060 Uiso calc 0.893(4) A 1
    C C60 0.0170(5) 0.3969(6) 0.1369(5) 0.0545(17) Uani d 1 . .
    H H60A 0.011193 0.469799 0.138247 0.082 Uiso calc 1 . .
    H H60B -0.045156 0.377596 0.161653 0.082 Uiso calc 1 . .
    H H60C 0.024055 0.375211 0.083735 0.082 Uiso calc 1 . .
    C C61 0.1093(5) 0.3487(5) 0.1778(4) 0.0501(16) Uani d 1 . .
    C C62 0.2009(6) 0.3886(7) 0.1694(4) 0.0536(17) Uani d 1 . .
    H H62 0.203041 0.447109 0.138911 0.064 Uiso calc 1 . .
    C C63 0.2866(6) 0.3430(8) 0.2052(5) 0.070(2) Uani d 1 . .
    H H63 0.348874 0.368942 0.198027 0.083 Uiso calc 1 . .
    C C64 0.2849(8) 0.2590(8) 0.2521(8) 0.092(4) Uani d 1 . .
    H H64 0.346050 0.226756 0.275138 0.111 Uiso calc 1 . .
    C C65 0.1908(9) 0.2218(8) 0.2653(9) 0.103(4) Uani d 1 . .
    H H65 0.186654 0.166647 0.298910 0.123 Uiso calc 1 . .
    C C66 0.1065(7) 0.2689(6) 0.2275(7) 0.077(3) Uani d 1 . .
    H H66 0.043053 0.245212 0.235897 0.092 Uiso calc 1 . .
    Ir Ir3A 0.6214(7) 0.2903(5) 0.3322(5) 0.069(2) Uani d 0.107(4) A 2
    C C52A 0.637(3) 0.1291(16) 0.338(2) 0.0316(16) Uani d 0.107(4) A 2
    H H52A 0.597261 0.105478 0.382680 0.038 Uiso calc 0.107(4) A 2
    C C56A 0.722(3) 0.292(3) 0.2370(19) 0.039(5) Uani d 0.107(4) A 2
    H H56A 0.729985 0.360929 0.218427 0.047 Uiso calc 0.107(4) A 2
    C C45A 0.666(6) 0.537(4) 0.373(4) 0.038(13) Uani d 0.107(4) A 2
    H H45D 0.628011 0.598276 0.396124 0.056 Uiso calc 0.107(4) A 2
    H H45E 0.679895 0.549947 0.318044 0.056 Uiso calc 0.107(4) A 2
    H H45F 0.732190 0.516921 0.397171 0.056 Uiso calc 0.107(4) A 2
    C C54A 0.826(3) 0.142(5) 0.304(4) 0.052(2) Uani d 0.107(4) A 2
    H H54C 0.886908 0.144399 0.334067 0.063 Uiso calc 0.107(4) A 2
    H H54D 0.834673 0.073773 0.282491 0.063 Uiso calc 0.107(4) A 2
    C C46A 0.605(3) 0.456(2) 0.382(2) 0.034(6) Uani d 0.107(4) A 2
    C C58A 0.625(8) 0.153(4) 0.197(3) 0.057(7) Uani d 0.107(4) A 2
    H H58C 0.567471 0.152434 0.163411 0.068 Uiso calc 0.107(4) A 2
    H H58D 0.690078 0.124756 0.168237 0.068 Uiso calc 0.107(4) A 2
    C C47A 0.617(3) 0.387(3) 0.4436(17) 0.035(6) Uani d 0.107(4) A 2
    H H47A 0.679890 0.380649 0.473973 0.042 Uiso calc 0.107(4) A 2
    C C53A 0.729(3) 0.158(2) 0.358(2) 0.0339(16) Uani d 0.107(4) A 2
    H H53A 0.743516 0.148377 0.412891 0.041 Uiso calc 0.107(4) A 2
    C C48A 0.552(3) 0.316(3) 0.4535(16) 0.035(5) Uani d 0.107(4) A 2
    H H48A 0.566997 0.261589 0.492958 0.042 Uiso calc 0.107(4) A 2
    C C55A 0.823(3) 0.217(5) 0.239(3) 0.053(9) Uani d 0.107(4) A 2
    H H55C 0.834107 0.180631 0.190662 0.063 Uiso calc 0.107(4) A 2
    H H55D 0.880598 0.253857 0.243706 0.063 Uiso calc 0.107(4) A 2
    C C49A 0.464(2) 0.320(3) 0.408(2) 0.035(5) Uani d 0.107(4) A 2
    H H49A 0.420095 0.266978 0.414151 0.042 Uiso calc 0.107(4) A 2
    C C57A 0.629(3) 0.261(3) 0.2140(14) 0.041(5) Uani d 0.107(4) A 2
    H H57A 0.583304 0.311168 0.182891 0.049 Uiso calc 0.107(4) A 2
    C C50A 0.453(2) 0.387(3) 0.348(2) 0.032(5) Uani d 0.107(4) A 2
    H H50A 0.401419 0.379886 0.309595 0.038 Uiso calc 0.107(4) A 2
    C C59A 0.612(7) 0.087(3) 0.265(3) 0.050(2) Uani d 0.107(4) A 2
    H H59C 0.539893 0.075688 0.269041 0.060 Uiso calc 0.107(4) A 2
    H H59D 0.657796 0.021540 0.257114 0.060 Uiso calc 0.107(4) A 2
    C C51A 0.530(3) 0.4465(19) 0.327(2) 0.035(5) Uani d 0.107(4) A 2
    H H51A 0.526317 0.486248 0.278557 0.042 Uiso calc 0.107(4) A 2
loop_
    _atom_site_aniso_label
    _atom_site_aniso_U_11
    _atom_site_aniso_U_22
    _atom_site_aniso_U_33
    _atom_site_aniso_U_12
    _atom_site_aniso_U_13
    _atom_site_aniso_U_23
    Ir1 0.01439(9) 0.02208(10) 0.02629(11) -0.00396(7) -0.00011(7) 0.00233(7)
    Ir2 0.01490(9) 0.02194(10) 0.02730(11) -0.00311(7) 0.00044(7) 0.00366(8)
    Cl1 0.0178(5) 0.0255(5) 0.0361(6) -0.0045(4) 0.0007(4) 0.0045(4)
    Cl2 0.0165(4) 0.0266(5) 0.0297(6) -0.0050(4) -0.0009(4) 0.0031(4)
    Cl3 0.0198(5) 0.0274(5) 0.0328(6) -0.0032(4) -0.0001(4) -0.0010(4)
    P1 0.0158(5) 0.0248(5) 0.0247(6) -0.0039(4) -0.0001(4) 0.0046(4)
    P2 0.0174(5) 0.0250(6) 0.0278(6) -0.0026(4) 0.0028(4) 0.0051(5)
    O1 0.030(2) 0.061(3) 0.054(3) -0.0140(19) -0.0111(18) 0.026(2)
    O2 0.0314(19) 0.045(2) 0.048(2) -0.0200(17) -0.0083(17) 0.0150(19)
    O3 0.0159(14) 0.0263(17) 0.0347(19) -0.0059(12) -0.0037(13) 0.0085(14)
    O4 0.0244(17) 0.040(2) 0.034(2) -0.0137(15) 0.0033(14) -0.0011(16)
    O5 0.0185(16) 0.048(2) 0.038(2) -0.0112(15) -0.0021(14) 0.0040(18)
    O6 0.0166(14) 0.0289(17) 0.0303(18) -0.0004(13) 0.0030(13) 0.0016(14)
    C1 0.019(2) 0.033(3) 0.037(3) -0.0092(19) -0.0048(19) 0.007(2)
    C2 0.0170(19) 0.026(2) 0.023(2) -0.0043(17) -0.0005(16) -0.0011(18)
    C3 0.020(2) 0.025(2) 0.024(2) -0.0030(17) 0.0017(17) 0.0030(18)
    C4 0.022(2) 0.030(2) 0.030(3) -0.0043(19) -0.0065(18) 0.002(2)
    C5 0.033(3) 0.039(3) 0.045(3) -0.011(2) -0.001(2) 0.011(3)
    C6 0.035(3) 0.036(3) 0.057(4) -0.007(2) 0.005(3) 0.020(3)
    C7 0.038(3) 0.040(3) 0.048(4) -0.005(2) 0.003(3) 0.020(3)
    C8 0.032(3) 0.037(3) 0.051(4) -0.004(2) 0.002(2) 0.015(3)
    C9 0.026(2) 0.038(3) 0.037(3) -0.006(2) -0.005(2) 0.012(2)
    C10 0.021(2) 0.035(3) 0.038(3) -0.011(2) -0.003(2) 0.010(2)
    C11 0.020(2) 0.034(3) 0.032(3) -0.0069(19) -0.0017(19) 0.007(2)
    C12 0.020(2) 0.030(2) 0.032(3) -0.0066(18) -0.0026(18) 0.005(2)
    C13 0.032(3) 0.031(3) 0.044(3) -0.012(2) 0.000(2) 0.011(2)
    C14 0.026(2) 0.039(3) 0.034(3) -0.004(2) 0.000(2) 0.013(2)
    C15 0.023(2) 0.026(2) 0.033(3) -0.0049(18) 0.0003(19) 0.006(2)
    C16 0.032(3) 0.031(3) 0.038(3) 0.000(2) 0.002(2) 0.006(2)
    C17 0.020(2) 0.032(3) 0.043(3) 0.0016(19) 0.002(2) 0.012(2)
    C18 0.025(2) 0.027(2) 0.045(3) -0.0060(19) -0.001(2) 0.009(2)
    C19 0.027(2) 0.032(3) 0.026(2) -0.0041(19) 0.0031(19) 0.000(2)
    C20 0.030(2) 0.030(3) 0.036(3) -0.004(2) -0.007(2) -0.003(2)
    C21 0.032(3) 0.041(3) 0.032(3) -0.007(2) -0.007(2) -0.002(2)
    C22 0.033(3) 0.044(3) 0.029(3) -0.006(2) 0.002(2) 0.006(2)
    C23 0.016(2) 0.023(2) 0.035(3) -0.0021(17) 0.0035(18) 0.0057(19)
    C24 0.016(2) 0.025(2) 0.029(2) -0.0017(17) 0.0019(17) 0.0041(19)
    C25 0.016(2) 0.024(2) 0.031(2) -0.0036(17) 0.0003(17) 0.0052(19)
    C26 0.018(2) 0.030(2) 0.035(3) -0.0036(18) 0.0027(18) 0.008(2)
    C27 0.022(2) 0.034(3) 0.044(3) -0.008(2) -0.011(2) 0.012(2)
    C28 0.028(3) 0.040(3) 0.042(3) -0.012(2) -0.012(2) 0.001(2)
    C29 0.025(2) 0.039(3) 0.039(3) -0.003(2) -0.004(2) -0.005(2)
    C30 0.021(2) 0.036(3) 0.040(3) -0.006(2) -0.002(2) -0.001(2)
    C31 0.019(2) 0.026(2) 0.031(3) -0.0036(18) -0.0001(18) 0.005(2)
    C32 0.015(2) 0.028(2) 0.033(3) -0.0055(17) -0.0037(17) 0.011(2)
    C33 0.0147(19) 0.022(2) 0.036(3) -0.0048(16) 0.0007(18) 0.0024(19)
    C34 0.017(2) 0.026(2) 0.033(3) -0.0026(17) -0.0002(18) 0.008(2)
    C35 0.021(2) 0.027(2) 0.031(3) -0.0062(18) -0.0071(18) 0.007(2)
    C36 0.020(2) 0.021(2) 0.033(3) -0.0011(17) -0.0022(18) 0.0070(19)
    C37 0.024(2) 0.032(3) 0.038(3) -0.004(2) 0.001(2) 0.012(2)
    C38 0.026(2) 0.028(3) 0.055(4) -0.006(2) 0.000(2) 0.013(2)
    C39 0.031(3) 0.042(3) 0.041(3) -0.004(2) 0.000(2) 0.015(3)
    C40 0.029(3) 0.039(3) 0.051(4) 0.000(2) 0.008(2) 0.015(3)
    C41 0.022(2) 0.028(2) 0.033(3) -0.0023(19) 0.0013(19) 0.001(2)
    C42 0.032(3) 0.042(3) 0.035(3) -0.005(2) 0.001(2) 0.001(2)
    C43 0.022(2) 0.040(3) 0.037(3) 0.000(2) 0.009(2) -0.003(2)
    C44 0.033(3) 0.029(3) 0.036(3) -0.001(2) 0.004(2) 0.001(2)
    Ir3 0.0214(2) 0.02444(16) 0.0315(3) -0.00303(13) -0.00204(15) 0.00769(15)
    C45 0.045(4) 0.036(4) 0.038(6) -0.002(3) -0.001(4) -0.001(3)
    C46 0.032(3) 0.034(3) 0.032(4) 0.000(2) 0.004(3) 0.000(3)
    C47 0.034(3) 0.039(3) 0.029(3) -0.002(3) 0.001(3) 0.005(3)
    C48 0.036(3) 0.032(3) 0.025(3) -0.003(2) 0.010(2) 0.005(2)
    C49 0.023(3) 0.045(4) 0.046(4) -0.003(3) 0.010(3) -0.001(3)
    C50 0.024(3) 0.033(3) 0.049(4) 0.008(2) 0.001(3) -0.004(3)
    C51 0.027(3) 0.024(3) 0.043(4) 0.008(2) 0.002(3) 0.002(3)
    C52 0.031(3) 0.018(2) 0.043(3) -0.002(2) 0.007(2) 0.003(2)
    C53 0.027(3) 0.021(2) 0.049(4) 0.006(2) -0.003(2) 0.011(2)
    C54 0.027(4) 0.042(4) 0.084(5) -0.004(3) 0.009(3) 0.014(4)
    C55 0.037(4) 0.059(5) 0.042(4) -0.007(3) 0.012(3) -0.001(4)
    C56 0.033(3) 0.032(3) 0.041(4) -0.006(3) 0.013(3) 0.012(3)
    C57 0.051(4) 0.040(4) 0.021(3) -0.002(3) -0.002(3) 0.000(3)
    C58 0.078(7) 0.068(6) 0.041(4) -0.046(6) 0.001(4) -0.008(4)
    C59 0.064(6) 0.031(4) 0.053(4) -0.001(4) -0.011(4) -0.007(3)
    C60 0.045(4) 0.055(4) 0.062(5) -0.004(3) 0.000(3) -0.016(3)
    C61 0.046(3) 0.047(4) 0.057(4) -0.008(3) 0.004(3) -0.020(3)
    C62 0.052(4) 0.070(5) 0.040(4) -0.015(3) 0.004(3) -0.006(3)
    C63 0.040(4) 0.102(7) 0.068(5) -0.012(4) -0.006(3) -0.019(5)
    C64 0.060(5) 0.074(6) 0.140(10) 0.014(5) -0.051(6) -0.018(6)
    C65 0.093(7) 0.055(5) 0.164(13) -0.006(5) -0.067(8) 0.005(6)
    C66 0.053(4) 0.045(4) 0.140(9) -0.020(3) -0.030(5) 0.007(5)
    Ir3A 0.076(3) 0.0363(19) 0.081(3) 0.012(2) 0.045(4) 0.030(2)
    C52A 0.031(4) 0.018(3) 0.043(4) -0.001(3) 0.007(3) 0.003(3)
    C56A 0.046(10) 0.032(11) 0.034(11) -0.001(7) 0.014(7) 0.003(7)
    C45A 0.05(2) 0.044(17) 0.02(3) -0.015(17) 0.006(19) -0.006(17)
    C54A 0.028(4) 0.042(4) 0.084(6) -0.003(3) 0.009(4) 0.014(4)
    C46A 0.033(13) 0.027(8) 0.038(12) 0.001(8) 0.006(10) -0.006(8)
    C58A 0.081(19) 0.045(10) 0.046(9) -0.011(12) -0.009(11) -0.006(8)
    C47A 0.031(13) 0.039(9) 0.033(10) -0.006(9) 0.004(9) -0.004(8)
    C53A 0.028(3) 0.021(3) 0.049(4) 0.005(3) -0.003(3) 0.010(3)
    C48A 0.026(11) 0.037(10) 0.038(10) 0.000(8) 0.005(8) 0.001(7)
    C55A 0.048(11) 0.053(16) 0.049(16) 0.007(11) 0.013(10) 0.002(12)
    C49A 0.023(10) 0.038(11) 0.042(12) 0.000(7) 0.007(8) -0.001(10)
    C57A 0.052(12) 0.038(9) 0.029(9) -0.001(9) 0.008(8) 0.000(7)
    C50A 0.037(10) 0.023(10) 0.033(12) 0.001(7) 0.003(8) -0.013(10)
    C59A 0.064(6) 0.031(4) 0.053(4) -0.001(4) -0.011(4) -0.006(3)
    C51A 0.033(11) 0.017(9) 0.051(12) 0.008(7) -0.005(9) 0.003(8)
_geom_special_details
;
 All esds (except the esd in the dihedral angle between two l.s. planes)
 are estimated using the full covariance matrix.  The cell esds are taken
 into account individually in the estimation of esds in distances, angles
 and torsion angles; correlations between esds in cell parameters are only
 used when they are defined by crystal symmetry.  An approximate (isotropic)
 treatment of cell esds is used for estimating esds involving l.s. planes.
;
loop_
    _geom_bond_atom_site_label_1
    _geom_bond_atom_site_label_2
    _geom_bond_site_symmetry_2
    _geom_bond_distance
    _geom_bond_publ_flag
    Ir1 H1A . 1.5498 y
    Ir1 Cl1 . 2.4782(11) y
    Ir1 Cl2 . 2.4818(11) y
    Ir1 Cl3 . 2.5819(11) y
    Ir1 P1 . 2.1819(11) y
    Ir1 C2 . 2.001(5) y
    Ir2 H2A . 1.5502 y
    Ir2 Cl1 . 2.5476(11) y
    Ir2 Cl2 . 2.4963(11) y
    Ir2 Cl3 . 2.4780(12) y
    Ir2 P2 . 2.1899(12) y
    Ir2 C24 . 2.008(5) y
    P1 O3 . 1.651(3) ?
    P1 C15 . 1.879(5) ?
    P1 C19 . 1.885(5) ?
    P2 O6 . 1.656(4) ?
    P2 C37 . 1.867(5) ?
    P2 C41 . 1.874(5) ?
    O1 C9 . 1.221(7) ?
    O2 C10 . 1.221(7) ?
    O3 C3 . 1.398(6) ?
    O4 C31 . 1.219(6) ?
    O5 C32 . 1.238(6) ?
    O6 C25 . 1.385(6) ?
    C1 H1 . 0.9500 ?
    C1 C2 . 1.395(7) ?
    C1 C11 . 1.395(7) ?
    C2 C3 . 1.421(6) ?
    C3 C4 . 1.368(7) ?
    C4 H4 . 0.9500 ?
    C4 C12 . 1.404(7) ?
    C5 H5 . 0.9500 ?
    C5 C6 . 1.383(8) ?
    C5 C13 . 1.398(8) ?
    C6 H6 . 0.9500 ?
    C6 C7 . 1.384(9) ?
    C7 H7 . 0.9500 ?
    C7 C8 . 1.399(9) ?
    C8 H8 . 0.9500 ?
    C8 C14 . 1.392(8) ?
    C9 C11 . 1.480(7) ?
    C9 C14 . 1.492(8) ?
    C10 C12 . 1.464(7) ?
    C10 C13 . 1.490(7) ?
    C11 C12 . 1.408(7) ?
    C13 C14 . 1.404(8) ?
    C15 C16 . 1.527(8) ?
    C15 C17 . 1.537(7) ?
    C15 C18 . 1.535(7) ?
    C16 H16A . 0.9800 ?
    C16 H16B . 0.9800 ?
    C16 H16C . 0.9800 ?
    C17 H17A . 0.9800 ?
    C17 H17B . 0.9800 ?
    C17 H17C . 0.9800 ?
    C18 H18A . 0.9800 ?
    C18 H18B . 0.9800 ?
    C18 H18C . 0.9800 ?
    C19 C20 . 1.530(8) ?
    C19 C21 . 1.526(7) ?
    C19 C22 . 1.530(7) ?
    C20 H20A . 0.9800 ?
    C20 H20B . 0.9800 ?
    C20 H20C . 0.9800 ?
    C21 H21A . 0.9800 ?
    C21 H21B . 0.9800 ?
    C21 H21C . 0.9800 ?
    C22 H22A . 0.9800 ?
    C22 H22B . 0.9800 ?
    C22 H22C . 0.9800 ?
    C23 H23 . 0.9500 ?
    C23 C24 . 1.381(8) ?
    C23 C33 . 1.397(7) ?
    C24 C25 . 1.425(6) ?
    C25 C26 . 1.374(7) ?
    C26 H26 . 0.9500 ?
    C26 C34 . 1.393(8) ?
    C27 H27 . 0.9500 ?
    C27 C28 . 1.372(9) ?
    C27 C35 . 1.396(7) ?
    C28 H28 . 0.9500 ?
    C28 C29 . 1.397(8) ?
    C29 H29 . 0.9500 ?
    C29 C30 . 1.389(8) ?
    C30 H30 . 0.9500 ?
    C30 C36 . 1.389(8) ?
    C31 C33 . 1.486(7) ?
    C31 C36 . 1.475(7) ?
    C32 C34 . 1.468(7) ?
    C32 C35 . 1.489(8) ?
    C33 C34 . 1.408(6) ?
    C35 C36 . 1.406(7) ?
    C37 C38 . 1.534(9) ?
    C37 C39 . 1.545(8) ?
    C37 C40 . 1.537(8) ?
    C38 H38A . 0.9800 ?
    C38 H38B . 0.9800 ?
    C38 H38C . 0.9800 ?
    C39 H39A . 0.9800 ?
    C39 H39B . 0.9800 ?
    C39 H39C . 0.9800 ?
    C40 H40A . 0.9800 ?
    C40 H40B . 0.9800 ?
    C40 H40C . 0.9800 ?
    C41 C42 . 1.540(8) ?
    C41 C43 . 1.536(7) ?
    C41 C44 . 1.524(7) ?
    C42 H42A . 0.9800 ?
    C42 H42B . 0.9800 ?
    C42 H42C . 0.9800 ?
    C43 H43A . 0.9800 ?
    C43 H43B . 0.9800 ?
    C43 H43C . 0.9800 ?
    C44 H44A . 0.9800 ?
    C44 H44B . 0.9800 ?
    C44 H44C . 0.9800 ?
    Ir3 C46 . 2.413(7) y
    Ir3 C47 . 2.361(7) y
    Ir3 C48 . 2.243(6) y
    Ir3 C49 . 2.317(6) y
    Ir3 C50 . 2.326(6) y
    Ir3 C51 . 2.250(6) y
    Ir3 C52 . 2.150(6) y
    Ir3 C53 . 2.139(5) y
    Ir3 C56 . 2.129(6) y
    Ir3 C57 . 2.142(7) y
    C45 H45A . 0.9800 ?
    C45 H45B . 0.9800 ?
    C45 H45C . 0.9800 ?
    C45 C46 . 1.491(10) y
    C46 C47 . 1.393(9) y
    C46 C51 . 1.433(9) y
    C47 H47 . 1.0000 ?
    C47 C48 . 1.426(9) y
    C48 H48 . 1.0000 ?
    C48 C49 . 1.416(9) y
    C49 H49 . 1.0000 ?
    C49 C50 . 1.387(10) y
    C50 H50 . 1.0000 ?
    C50 C51 . 1.421(9) y
    C51 H51 . 1.0000 ?
    C52 H52 . 1.0000 ?
    C52 C53 . 1.420(9) y
    C52 C59 . 1.485(10) ?
    C53 H53 . 1.0000 ?
    C53 C54 . 1.527(10) ?
    C54 H54A . 0.9900 ?
    C54 H54B . 0.9900 ?
    C54 C55 . 1.504(10) ?
    C55 H55A . 0.9900 ?
    C55 H55B . 0.9900 ?
    C55 C56 . 1.520(10) ?
    C56 H56 . 1.0000 ?
    C56 C57 . 1.429(10) y
    C57 H57 . 1.0000 ?
    C57 C58 . 1.507(11) ?
    C58 H58A . 0.9900 ?
    C58 H58B . 0.9900 ?
    C58 C59 . 1.497(11) ?
    C59 H59A . 0.9900 ?
    C59 H59B . 0.9900 ?
    C60 H60A . 0.9800 ?
    C60 H60B . 0.9800 ?
    C60 H60C . 0.9800 ?
    C60 C61 . 1.484(11) ?
    C61 C62 . 1.408(11) ?
    C61 C66 . 1.378(13) ?
    C62 H62 . 0.9500 ?
    C62 C63 . 1.362(12) ?
    C63 H63 . 0.9500 ?
    C63 C64 . 1.392(16) ?
    C64 H64 . 0.9500 ?
    C64 C65 . 1.424(17) ?
    C65 H65 . 0.9500 ?
    C65 C66 . 1.372(13) ?
    C66 H66 . 0.9500 ?
    Ir3A C52A . 2.16(2) ?
    Ir3A C56A . 2.08(2) ?
    Ir3A C46A . 2.41(2) ?
    Ir3A C47A . 2.38(2) ?
    Ir3A C53A . 2.13(2) ?
    Ir3A C48A . 2.28(2) ?
    Ir3A C49A . 2.38(2) ?
    Ir3A C57A . 2.12(2) ?
    Ir3A C50A . 2.37(2) ?
    Ir3A C51A . 2.25(2) ?
    C52A H52A . 1.0000 ?
    C52A C53A . 1.41(3) ?
    C52A C59A . 1.48(2) ?
    C56A H56A . 1.0000 ?
    C56A C55A . 1.53(2) ?
    C56A C57A . 1.44(3) ?
    C45A H45D . 0.9800 ?
    C45A H45E . 0.9800 ?
    C45A H45F . 0.9800 ?
    C45A C46A . 1.48(4) ?
    C54A H54C . 0.9900 ?
    C54A H54D . 0.9900 ?
    C54A C53A . 1.53(2) ?
    C54A C55A . 1.50(2) ?
    C46A C47A . 1.41(3) ?
    C46A C51A . 1.44(3) ?
    C58A H58C . 0.9900 ?
    C58A H58D . 0.9900 ?
    C58A C57A . 1.50(2) ?
    C58A C59A . 1.50(2) ?
    C47A H47A . 1.0000 ?
    C47A C48A . 1.41(3) ?
    C53A H53A . 1.0000 ?
    C48A H48A . 1.0000 ?
    C48A C49A . 1.42(3) ?
    C55A H55C . 0.9900 ?
    C55A H55D . 0.9900 ?
    C49A H49A . 1.0000 ?
    C49A C50A . 1.38(3) ?
    C57A H57A . 1.0000 ?
    C50A H50A . 1.0000 ?
    C50A C51A . 1.43(3) ?
    C59A H59C . 0.9900 ?
    C59A H59D . 0.9900 ?
    C51A H51A . 1.0000 ?
loop_
    _geom_angle_atom_site_label_1
    _geom_angle_atom_site_label_2
    _geom_angle_atom_site_label_3
    _geom_angle_site_symmetry_1
    _geom_angle_site_symmetry_3
    _geom_angle
    _geom_angle_publ_flag
    Cl1 Ir1 H1A . . 94.5 y
    Cl1 Ir1 Cl2 . . 80.80(4) y
    Cl1 Ir1 Cl3 . . 81.98(4) y
    Cl2 Ir1 H1A . . 82.5 y
    Cl2 Ir1 Cl3 . . 78.35(4) y
    Cl3 Ir1 H1A . . 160.9 y
    P1 Ir1 H1A . . 91.8 y
    P1 Ir1 Cl1 . . 101.24(4) y
    P1 Ir1 Cl2 . . 174.13(4) y
    P1 Ir1 Cl3 . . 107.33(4) y
    C2 Ir1 H1A . . 82.5 y
    C2 Ir1 Cl1 . . 175.33(14) y
    C2 Ir1 Cl2 . . 95.21(13) y
    C2 Ir1 Cl3 . . 99.66(14) y
    C2 Ir1 P1 . . 82.49(13) y
    Cl1 Ir2 H2A . . 164.5 y
    Cl2 Ir2 H2A . . 85.6 y
    Cl2 Ir2 Cl1 . . 79.18(4) y
    Cl3 Ir2 H2A . . 91.9 y
    Cl3 Ir2 Cl1 . . 82.68(4) y
    Cl3 Ir2 Cl2 . . 80.07(4) y
    P2 Ir2 H2A . . 88.6 y
    P2 Ir2 Cl1 . . 106.79(4) y
    P2 Ir2 Cl2 . . 173.06(4) y
    P2 Ir2 Cl3 . . 103.93(4) y
    C24 Ir2 H2A . . 85.3 y
    C24 Ir2 Cl1 . . 98.54(13) y
    C24 Ir2 Cl2 . . 93.93(14) y
    C24 Ir2 Cl3 . . 173.57(14) y
    C24 Ir2 P2 . . 81.82(14) y
    Ir1 Cl1 Ir2 . . 83.38(3) y
    Ir1 Cl2 Ir2 . . 84.37(4) y
    Ir2 Cl3 Ir1 . . 82.67(4) y
    O3 P1 Ir1 . . 105.38(12) ?
    O3 P1 C15 . . 100.8(2) ?
    O3 P1 C19 . . 101.1(2) ?
    C15 P1 Ir1 . . 118.60(17) ?
    C15 P1 C19 . . 110.6(2) ?
    C19 P1 Ir1 . . 117.04(16) ?
    O6 P2 Ir2 . . 104.83(13) ?
    O6 P2 C37 . . 100.7(2) ?
    O6 P2 C41 . . 99.9(2) ?
    C37 P2 Ir2 . . 117.47(17) ?
    C37 P2 C41 . . 111.1(3) ?
    C41 P2 Ir2 . . 118.91(17) ?
    C3 O3 P1 . . 114.4(3) ?
    C25 O6 P2 . . 113.7(3) ?
    C2 C1 H1 . . 118.6 ?
    C11 C1 H1 . . 118.6 ?
    C11 C1 C2 . . 122.7(4) ?
    C1 C2 Ir1 . . 126.5(3) ?
    C1 C2 C3 . . 115.0(4) ?
    C3 C2 Ir1 . . 118.4(3) ?
    O3 C3 C2 . . 117.6(4) ?
    C4 C3 O3 . . 118.1(4) ?
    C4 C3 C2 . . 124.3(4) ?
    C3 C4 H4 . . 120.6 ?
    C3 C4 C12 . . 118.9(4) ?
    C12 C4 H4 . . 120.6 ?
    C6 C5 H5 . . 120.1 ?
    C6 C5 C13 . . 119.7(6) ?
    C13 C5 H5 . . 120.1 ?
    C5 C6 H6 . . 119.5 ?
    C5 C6 C7 . . 121.1(6) ?
    C7 C6 H6 . . 119.5 ?
    C6 C7 H7 . . 120.2 ?
    C6 C7 C8 . . 119.5(5) ?
    C8 C7 H7 . . 120.2 ?
    C7 C8 H8 . . 119.9 ?
    C14 C8 C7 . . 120.2(6) ?
    C14 C8 H8 . . 119.9 ?
    O1 C9 C11 . . 122.2(5) ?
    O1 C9 C14 . . 120.0(5) ?
    C11 C9 C14 . . 117.7(4) ?
    O2 C10 C12 . . 121.7(5) ?
    O2 C10 C13 . . 120.6(5) ?
    C12 C10 C13 . . 117.7(5) ?
    C1 C11 C9 . . 119.5(4) ?
    C1 C11 C12 . . 119.7(5) ?
    C12 C11 C9 . . 120.7(5) ?
    C4 C12 C10 . . 119.4(4) ?
    C4 C12 C11 . . 119.3(5) ?
    C11 C12 C10 . . 121.3(4) ?
    C5 C13 C10 . . 119.5(5) ?
    C5 C13 C14 . . 119.8(5) ?
    C14 C13 C10 . . 120.7(5) ?
    C8 C14 C9 . . 119.5(5) ?
    C8 C14 C13 . . 119.6(5) ?
    C13 C14 C9 . . 120.8(5) ?
    C16 C15 P1 . . 109.2(3) ?
    C16 C15 C17 . . 107.0(4) ?
    C16 C15 C18 . . 108.0(5) ?
    C17 C15 P1 . . 112.6(4) ?
    C18 C15 P1 . . 108.7(3) ?
    C18 C15 C17 . . 111.2(4) ?
    C15 C16 H16A . . 109.5 ?
    C15 C16 H16B . . 109.5 ?
    C15 C16 H16C . . 109.5 ?
    H16A C16 H16B . . 109.5 ?
    H16A C16 H16C . . 109.5 ?
    H16B C16 H16C . . 109.5 ?
    C15 C17 H17A . . 109.5 ?
    C15 C17 H17B . . 109.5 ?
    C15 C17 H17C . . 109.5 ?
    H17A C17 H17B . . 109.5 ?
    H17A C17 H17C . . 109.5 ?
    H17B C17 H17C . . 109.5 ?
    C15 C18 H18A . . 109.5 ?
    C15 C18 H18B . . 109.5 ?
    C15 C18 H18C . . 109.5 ?
    H18A C18 H18B . . 109.5 ?
    H18A C18 H18C . . 109.5 ?
    H18B C18 H18C . . 109.5 ?
    C20 C19 P1 . . 104.6(4) ?
    C20 C19 C22 . . 110.2(4) ?
    C21 C19 P1 . . 113.7(4) ?
    C21 C19 C20 . . 107.8(5) ?
    C21 C19 C22 . . 109.9(4) ?
    C22 C19 P1 . . 110.5(4) ?
    C19 C20 H20A . . 109.5 ?
    C19 C20 H20B . . 109.5 ?
    C19 C20 H20C . . 109.5 ?
    H20A C20 H20B . . 109.5 ?
    H20A C20 H20C . . 109.5 ?
    H20B C20 H20C . . 109.5 ?
    C19 C21 H21A . . 109.5 ?
    C19 C21 H21B . . 109.5 ?
    C19 C21 H21C . . 109.5 ?
    H21A C21 H21B . . 109.5 ?
    H21A C21 H21C . . 109.5 ?
    H21B C21 H21C . . 109.5 ?
    C19 C22 H22A . . 109.5 ?
    C19 C22 H22B . . 109.5 ?
    C19 C22 H22C . . 109.5 ?
    H22A C22 H22B . . 109.5 ?
    H22A C22 H22C . . 109.5 ?
    H22B C22 H22C . . 109.5 ?
    C24 C23 H23 . . 119.0 ?
    C24 C23 C33 . . 122.1(4) ?
    C33 C23 H23 . . 119.0 ?
    C23 C24 Ir2 . . 126.0(3) ?
    C23 C24 C25 . . 116.2(5) ?
    C25 C24 Ir2 . . 117.8(4) ?
    O6 C25 C24 . . 118.1(4) ?
    C26 C25 O6 . . 118.6(4) ?
    C26 C25 C24 . . 123.3(5) ?
    C25 C26 H26 . . 120.5 ?
    C25 C26 C34 . . 119.1(4) ?
    C34 C26 H26 . . 120.5 ?
    C28 C27 H27 . . 119.7 ?
    C28 C27 C35 . . 120.6(5) ?
    C35 C27 H27 . . 119.7 ?
    C27 C28 H28 . . 119.8 ?
    C27 C28 C29 . . 120.4(5) ?
    C29 C28 H28 . . 119.8 ?
    C28 C29 H29 . . 120.4 ?
    C30 C29 C28 . . 119.2(6) ?
    C30 C29 H29 . . 120.4 ?
    C29 C30 H30 . . 119.4 ?
    C29 C30 C36 . . 121.2(5) ?
    C36 C30 H30 . . 119.4 ?
    O4 C31 C33 . . 121.4(5) ?
    O4 C31 C36 . . 120.9(5) ?
    C36 C31 C33 . . 117.6(4) ?
    O5 C32 C34 . . 121.6(5) ?
    O5 C32 C35 . . 120.0(5) ?
    C34 C32 C35 . . 118.4(4) ?
    C23 C33 C31 . . 119.0(4) ?
    C23 C33 C34 . . 119.9(5) ?
    C34 C33 C31 . . 121.1(5) ?
    C26 C34 C32 . . 119.9(4) ?
    C26 C34 C33 . . 119.5(5) ?
    C33 C34 C32 . . 120.6(5) ?
    C27 C35 C32 . . 119.7(5) ?
    C27 C35 C36 . . 119.7(5) ?
    C36 C35 C32 . . 120.6(4) ?
    C30 C36 C31 . . 120.0(4) ?
    C30 C36 C35 . . 118.9(5) ?
    C35 C36 C31 . . 121.1(5) ?
    C38 C37 P2 . . 106.4(4) ?
    C38 C37 C39 . . 109.4(4) ?
    C38 C37 C40 . . 107.9(5) ?
    C39 C37 P2 . . 109.9(4) ?
    C40 C37 P2 . . 114.7(4) ?
    C40 C37 C39 . . 108.4(5) ?
    C37 C38 H38A . . 109.5 ?
    C37 C38 H38B . . 109.5 ?
    C37 C38 H38C . . 109.5 ?
    H38A C38 H38B . . 109.5 ?
    H38A C38 H38C . . 109.5 ?
    H38B C38 H38C . . 109.5 ?
    C37 C39 H39A . . 109.5 ?
    C37 C39 H39B . . 109.5 ?
    C37 C39 H39C . . 109.5 ?
    H39A C39 H39B . . 109.5 ?
    H39A C39 H39C . . 109.5 ?
    H39B C39 H39C . . 109.5 ?
    C37 C40 H40A . . 109.5 ?
    C37 C40 H40B . . 109.5 ?
    C37 C40 H40C . . 109.5 ?
    H40A C40 H40B . . 109.5 ?
    H40A C40 H40C . . 109.5 ?
    H40B C40 H40C . . 109.5 ?
    C42 C41 P2 . . 109.0(3) ?
    C43 C41 P2 . . 111.9(4) ?
    C43 C41 C42 . . 111.7(5) ?
    C44 C41 P2 . . 108.2(4) ?
    C44 C41 C42 . . 108.3(5) ?
    C44 C41 C43 . . 107.6(4) ?
    C41 C42 H42A . . 109.5 ?
    C41 C42 H42B . . 109.5 ?
    C41 C42 H42C . . 109.5 ?
    H42A C42 H42B . . 109.5 ?
    H42A C42 H42C . . 109.5 ?
    H42B C42 H42C . . 109.5 ?
    C41 C43 H43A . . 109.5 ?
    C41 C43 H43B . . 109.5 ?
    C41 C43 H43C . . 109.5 ?
    H43A C43 H43B . . 109.5 ?
    H43A C43 H43C . . 109.5 ?
    H43B C43 H43C . . 109.5 ?
    C41 C44 H44A . . 109.5 ?
    C41 C44 H44B . . 109.5 ?
    C41 C44 H44C . . 109.5 ?
    H44A C44 H44B . . 109.5 ?
    H44A C44 H44C . . 109.5 ?
    H44B C44 H44C . . 109.5 ?
    C47 Ir3 C46 . . 33.9(2) ?
    C48 Ir3 C46 . . 63.4(2) ?
    C48 Ir3 C47 . . 36.0(2) ?
    C48 Ir3 C49 . . 36.1(2) ?
    C48 Ir3 C50 . . 63.9(2) ?
    C48 Ir3 C51 . . 76.8(2) ?
    C49 Ir3 C46 . . 74.0(3) ?
    C49 Ir3 C47 . . 63.4(2) ?
    C49 Ir3 C50 . . 34.8(2) ?
    C50 Ir3 C46 . . 62.9(2) ?
    C50 Ir3 C47 . . 73.8(2) ?
    C51 Ir3 C46 . . 35.6(2) ?
    C51 Ir3 C47 . . 63.3(2) ?
    C51 Ir3 C49 . . 64.3(2) ?
    C51 Ir3 C50 . . 36.1(2) ?
    C52 Ir3 C46 . . 158.2(2) ?
    C52 Ir3 C47 . . 124.3(2) ?
    C52 Ir3 C48 . . 97.6(2) ?
    C52 Ir3 C49 . . 97.1(3) ?
    C52 Ir3 C50 . . 120.1(2) ?
    C52 Ir3 C51 . . 155.6(2) ?
    C53 Ir3 C46 . . 128.9(2) ?
    C53 Ir3 C47 . . 103.7(2) ?
    C53 Ir3 C48 . . 97.7(2) ?
    C53 Ir3 C49 . . 119.3(3) ?
    C53 Ir3 C50 . . 152.8(3) ?
    C53 Ir3 C51 . . 164.3(3) ?
    C53 Ir3 C52 . . 38.7(2) ?
    C53 Ir3 C57 . . 91.9(3) ?
    C56 Ir3 C46 . . 100.8(3) ?
    C56 Ir3 C47 . . 123.2(3) ?
    C56 Ir3 C48 . . 158.3(3) ?
    C56 Ir3 C49 . . 158.5(3) ?
    C56 Ir3 C50 . . 124.1(3) ?
    C56 Ir3 C51 . . 99.1(2) ?
    C56 Ir3 C52 . . 94.3(2) ?
    C56 Ir3 C53 . . 80.5(2) ?
    C56 Ir3 C57 . . 39.1(3) ?
    C57 Ir3 C46 . . 121.2(3) ?
    C57 Ir3 C47 . . 154.4(3) ?
    C57 Ir3 C48 . . 161.6(3) ?
    C57 Ir3 C49 . . 125.7(3) ?
    C57 Ir3 C50 . . 101.2(3) ?
    C57 Ir3 C51 . . 97.6(3) ?
    C57 Ir3 C52 . . 80.3(3) ?
    H45A C45 H45B . . 109.5 ?
    H45A C45 H45C . . 109.5 ?
    H45B C45 H45C . . 109.5 ?
    C46 C45 H45A . . 109.5 ?
    C46 C45 H45B . . 109.5 ?
    C46 C45 H45C . . 109.5 ?
    C45 C46 Ir3 . . 132.1(5) ?
    C47 C46 Ir3 . . 71.0(4) ?
    C47 C46 C45 . . 123.0(6) ?
    C47 C46 C51 . . 117.8(6) ?
    C51 C46 Ir3 . . 66.0(4) ?
    C51 C46 C45 . . 119.2(6) ?
    Ir3 C47 H47 . . 119.0 ?
    C46 C47 Ir3 . . 75.1(4) ?
    C46 C47 H47 . . 119.0 ?
    C46 C47 C48 . . 120.7(6) ?
    C48 C47 Ir3 . . 67.5(4) ?
    C48 C47 H47 . . 119.0 ?
    Ir3 C48 H48 . . 120.1 ?
    C47 C48 Ir3 . . 76.5(4) ?
    C47 C48 H48 . . 120.1 ?
    C49 C48 Ir3 . . 74.8(4) ?
    C49 C48 C47 . . 119.8(6) ?
    C49 C48 H48 . . 120.1 ?
    Ir3 C49 H49 . . 119.7 ?
    C48 C49 Ir3 . . 69.1(3) ?
    C48 C49 H49 . . 119.7 ?
    C50 C49 Ir3 . . 73.0(4) ?
    C50 C49 C48 . . 119.4(6) ?
    C50 C49 H49 . . 119.7 ?
    Ir3 C50 H50 . . 119.3 ?
    C49 C50 Ir3 . . 72.3(3) ?
    C49 C50 H50 . . 119.3 ?
    C49 C50 C51 . . 119.9(6) ?
    C51 C50 Ir3 . . 69.0(3) ?
    C51 C50 H50 . . 119.3 ?
    Ir3 C51 H51 . . 119.9 ?
    C46 C51 Ir3 . . 78.4(3) ?
    C46 C51 H51 . . 119.9 ?
    C50 C51 Ir3 . . 74.9(3) ?
    C50 C51 C46 . . 120.2(6) ?
    C50 C51 H51 . . 119.9 ?
    Ir3 C52 H52 . . 113.3 ?
    C53 C52 Ir3 . . 70.3(3) ?
    C53 C52 H52 . . 113.3 ?
    C53 C52 C59 . . 125.6(6) ?
    C59 C52 Ir3 . . 113.9(4) ?
    C59 C52 H52 . . 113.3 ?
    Ir3 C53 H53 . . 114.6 ?
    C52 C53 Ir3 . . 71.1(3) ?
    C52 C53 H53 . . 114.6 ?
    C52 C53 C54 . . 120.3(7) ?
    C54 C53 Ir3 . . 114.7(4) ?
    C54 C53 H53 . . 114.6 ?
    C53 C54 H54A . . 108.8 ?
    C53 C54 H54B . . 108.8 ?
    H54A C54 H54B . . 107.7 ?
    C55 C54 C53 . . 113.7(6) ?
    C55 C54 H54A . . 108.8 ?
    C55 C54 H54B . . 108.8 ?
    C54 C55 H55A . . 108.7 ?
    C54 C55 H55B . . 108.7 ?
    C54 C55 C56 . . 114.1(6) ?
    H55A C55 H55B . . 107.6 ?
    C56 C55 H55A . . 108.7 ?
    C56 C55 H55B . . 108.7 ?
    Ir3 C56 H56 . . 113.7 ?
    C55 C56 Ir3 . . 114.0(4) ?
    C55 C56 H56 . . 113.7 ?
    C57 C56 Ir3 . . 70.9(4) ?
    C57 C56 C55 . . 123.5(7) ?
    C57 C56 H56 . . 113.8 ?
    Ir3 C57 H57 . . 115.0 ?
    C56 C57 Ir3 . . 70.0(4) ?
    C56 C57 H57 . . 115.0 ?
    C56 C57 C58 . . 121.0(7) ?
    C58 C57 Ir3 . . 113.2(5) ?
    C58 C57 H57 . . 115.0 ?
    C57 C58 H58A . . 108.3 ?
    C57 C58 H58B . . 108.3 ?
    H58A C58 H58B . . 107.4 ?
    C59 C58 C57 . . 115.9(7) ?
    C59 C58 H58A . . 108.3 ?
    C59 C58 H58B . . 108.3 ?
    C52 C59 C58 . . 113.3(6) ?
    C52 C59 H59A . . 108.9 ?
    C52 C59 H59B . . 108.9 ?
    C58 C59 H59A . . 108.9 ?
    C58 C59 H59B . . 108.9 ?
    H59A C59 H59B . . 107.7 ?
    H60A C60 H60B . . 109.5 ?
    H60A C60 H60C . . 109.5 ?
    H60B C60 H60C . . 109.5 ?
    C61 C60 H60A . . 109.5 ?
    C61 C60 H60B . . 109.5 ?
    C61 C60 H60C . . 109.5 ?
    C62 C61 C60 . . 119.4(7) ?
    C66 C61 C60 . . 121.9(7) ?
    C66 C61 C62 . . 118.6(7) ?
    C61 C62 H62 . . 120.2 ?
    C63 C62 C61 . . 119.6(8) ?
    C63 C62 H62 . . 120.2 ?
    C62 C63 H63 . . 119.3 ?
    C62 C63 C64 . . 121.5(8) ?
    C64 C63 H63 . . 119.3 ?
    C63 C64 H64 . . 120.2 ?
    C63 C64 C65 . . 119.5(8) ?
    C65 C64 H64 . . 120.2 ?
    C64 C65 H65 . . 121.3 ?
    C66 C65 C64 . . 117.3(11) ?
    C66 C65 H65 . . 121.3 ?
    C61 C66 H66 . . 118.4 ?
    C65 C66 C61 . . 123.3(9) ?
    C65 C66 H66 . . 118.4 ?
    C52A Ir3A C46A . . 156.3(12) ?
    C52A Ir3A C47A . . 122.0(12) ?
    C52A Ir3A C48A . . 95.4(11) ?
    C52A Ir3A C49A . . 94.5(11) ?
    C52A Ir3A C50A . . 117.9(12) ?
    C52A Ir3A C51A . . 153.3(13) ?
    C56A Ir3A C52A . . 95.0(10) ?
    C56A Ir3A C46A . . 103.5(12) ?
    C56A Ir3A C47A . . 126.1(13) ?
    C56A Ir3A C53A . . 81.7(9) ?
    C56A Ir3A C48A . . 160.4(15) ?
    C56A Ir3A C49A . . 158.8(13) ?
    C56A Ir3A C57A . . 40.2(10) ?
    C56A Ir3A C50A . . 126.0(12) ?
    C56A Ir3A C51A . . 100.9(11) ?
    C47A Ir3A C46A . . 34.3(8) ?
    C53A Ir3A C52A . . 38.3(9) ?
    C53A Ir3A C46A . . 129.8(13) ?
    C53A Ir3A C47A . . 103.3(12) ?
    C53A Ir3A C48A . . 96.5(11) ?
    C53A Ir3A C49A . . 116.8(12) ?
    C53A Ir3A C50A . . 149.6(13) ?
    C53A Ir3A C51A . . 165.5(14) ?
    C48A Ir3A C46A . . 62.7(9) ?
    C48A Ir3A C47A . . 35.1(8) ?
    C48A Ir3A C49A . . 35.5(8) ?
    C48A Ir3A C50A . . 62.0(9) ?
    C49A Ir3A C46A . . 73.3(9) ?
    C49A Ir3A C47A . . 62.4(9) ?
    C57A Ir3A C52A . . 80.7(9) ?
    C57A Ir3A C46A . . 123.0(12) ?
    C57A Ir3A C47A . . 157.1(12) ?
    C57A Ir3A C53A . . 93.2(10) ?
    C57A Ir3A C48A . . 158.8(14) ?
    C57A Ir3A C49A . . 123.6(13) ?
    C57A Ir3A C50A . . 101.2(12) ?
    C57A Ir3A C51A . . 97.9(11) ?
    C50A Ir3A C46A . . 61.9(9) ?
    C50A Ir3A C47A . . 72.2(9) ?
    C50A Ir3A C49A . . 33.7(8) ?
    C51A Ir3A C46A . . 35.7(8) ?
    C51A Ir3A C47A . . 63.6(9) ?
    C51A Ir3A C48A . . 76.2(9) ?
    C51A Ir3A C49A . . 63.9(9) ?
    C51A Ir3A C50A . . 35.8(8) ?
    Ir3A C52A H52A . . 112.5 ?
    C53A C52A Ir3A . . 69.7(11) ?
    C53A C52A H52A . . 112.5 ?
    C53A C52A C59A . . 129(3) ?
    C59A C52A Ir3A . . 112.4(18) ?
    C59A C52A H52A . . 112.5 ?
    Ir3A C56A H56A . . 114.6 ?
    C55A C56A Ir3A . . 115.1(16) ?
    C55A C56A H56A . . 114.6 ?
    C57A C56A Ir3A . . 71.3(11) ?
    C57A C56A H56A . . 114.6 ?
    C57A C56A C55A . . 120(3) ?
    H45D C45A H45E . . 109.5 ?
    H45D C45A H45F . . 109.5 ?
    H45E C45A H45F . . 109.5 ?
    C46A C45A H45D . . 109.5 ?
    C46A C45A H45E . . 109.5 ?
    C46A C45A H45F . . 109.5 ?
    H54C C54A H54D . . 107.7 ?
    C53A C54A H54C . . 108.8 ?
    C53A C54A H54D . . 108.8 ?
    C55A C54A H54C . . 108.8 ?
    C55A C54A H54D . . 108.8 ?
    C55A C54A C53A . . 113.8(19) ?
    C45A C46A Ir3A . . 134(3) ?
    C47A C46A Ir3A . . 71.6(11) ?
    C47A C46A C45A . . 122(3) ?
    C47A C46A C51A . . 118.0(19) ?
    C51A C46A Ir3A . . 66.0(11) ?
    C51A C46A C45A . . 120(3) ?
    H58C C58A H58D . . 107.4 ?
    C57A C58A H58C . . 108.3 ?
    C57A C58A H58D . . 108.3 ?
    C59A C58A H58C . . 108.3 ?
    C59A C58A H58D . . 108.3 ?
    C59A C58A C57A . . 116(2) ?
    Ir3A C47A H47A . . 119.3 ?
    C46A C47A Ir3A . . 74.1(12) ?
    C46A C47A H47A . . 119.3 ?
    C48A C47A Ir3A . . 68.8(11) ?
    C48A C47A C46A . . 120(2) ?
    C48A C47A H47A . . 119.3 ?
    Ir3A C53A H53A . . 114.2 ?
    C52A C53A Ir3A . . 72.0(11) ?
    C52A C53A C54A . . 122(3) ?
    C52A C53A H53A . . 114.2 ?
    C54A C53A Ir3A . . 113.9(15) ?
    C54A C53A H53A . . 114.2 ?
    Ir3A C48A H48A . . 119.5 ?
    C47A C48A Ir3A . . 76.1(13) ?
    C47A C48A H48A . . 119.5 ?
    C47A C48A C49A . . 121(2) ?
    C49A C48A Ir3A . . 75.9(12) ?
    C49A C48A H48A . . 119.5 ?
    C56A C55A H55C . . 108.7 ?
    C56A C55A H55D . . 108.7 ?
    C54A C55A C56A . . 114.4(19) ?
    C54A C55A H55C . . 108.7 ?
    C54A C55A H55D . . 108.7 ?
    H55C C55A H55D . . 107.6 ?
    Ir3A C49A H49A . . 120.6 ?
    C48A C49A Ir3A . . 68.7(11) ?
    C48A C49A H49A . . 120.6 ?
    C50A C49A Ir3A . . 73.0(12) ?
    C50A C49A C48A . . 118(2) ?
    C50A C49A H49A . . 120.6 ?
    Ir3A C57A H57A . . 114.7 ?
    C56A C57A Ir3A . . 68.4(11) ?
    C56A C57A C58A . . 123(4) ?
    C56A C57A H57A . . 114.7 ?
    C58A C57A Ir3A . . 113.3(16) ?
    C58A C57A H57A . . 114.7 ?
    Ir3A C50A H50A . . 118.0 ?
    C49A C50A Ir3A . . 73.3(12) ?
    C49A C50A H50A . . 118.0 ?
    C49A C50A C51A . . 121.7(19) ?
    C51A C50A Ir3A . . 67.3(11) ?
    C51A C50A H50A . . 118.0 ?
    C52A C59A C58A . . 113(2) ?
    C52A C59A H59C . . 108.9 ?
    C52A C59A H59D . . 108.9 ?
    C58A C59A H59C . . 108.9 ?
    C58A C59A H59D . . 108.9 ?
    H59C C59A H59D . . 107.7 ?
    Ir3A C51A H51A . . 120.6 ?
    C46A C51A Ir3A . . 78.3(12) ?
    C46A C51A H51A . . 120.6 ?
    C50A C51A Ir3A . . 76.9(12) ?
    C50A C51A C46A . . 118(2) ?
    C50A C51A H51A . . 120.6 ?
loop_
    _geom_torsion_atom_site_label_1
    _geom_torsion_atom_site_label_2
    _geom_torsion_atom_site_label_3
    _geom_torsion_atom_site_label_4
    _geom_torsion_site_symmetry_1
    _geom_torsion_site_symmetry_2
    _geom_torsion_site_symmetry_3
    _geom_torsion_site_symmetry_4
    _geom_torsion
    _geom_torsion_publ_flag
    Ir1 P1 O3 C3 . . . . -14.1(4) ?
    Ir1 P1 C15 C16 . . . . -31.9(4) ?
    Ir1 P1 C15 C17 . . . . -150.6(3) ?
    Ir1 P1 C15 C18 . . . . 85.7(4) ?
    Ir1 P1 C19 C20 . . . . 61.8(4) ?
    Ir1 P1 C19 C21 . . . . 179.1(3) ?
    Ir1 P1 C19 C22 . . . . -56.8(4) ?
    Ir1 C2 C3 O3 . . . . -1.4(6) ?
    Ir1 C2 C3 C4 . . . . 179.3(4) ?
    Ir2 P2 O6 C25 . . . . -19.8(3) ?
    Ir2 P2 C37 C38 . . . . 59.7(4) ?
    Ir2 P2 C37 C39 . . . . -58.7(5) ?
    Ir2 P2 C37 C40 . . . . 179.0(4) ?
    Ir2 P2 C41 C42 . . . . 83.5(4) ?
    Ir2 P2 C41 C43 . . . . -152.4(3) ?
    Ir2 P2 C41 C44 . . . . -34.1(4) ?
    Ir2 C24 C25 O6 . . . . 2.4(6) ?
    Ir2 C24 C25 C26 . . . . -178.1(4) ?
    P1 O3 C3 C2 . . . . 11.0(6) ?
    P1 O3 C3 C4 . . . . -169.7(4) ?
    P2 O6 C25 C24 . . . . 12.8(5) ?
    P2 O6 C25 C26 . . . . -166.8(4) ?
    O1 C9 C11 C1 . . . . -3.5(9) ?
    O1 C9 C11 C12 . . . . 179.8(6) ?
    O1 C9 C14 C8 . . . . 7.0(10) ?
    O1 C9 C14 C13 . . . . -175.4(6) ?
    O2 C10 C12 C4 . . . . 10.3(9) ?
    O2 C10 C12 C11 . . . . -168.4(6) ?
    O2 C10 C13 C5 . . . . -9.2(9) ?
    O2 C10 C13 C14 . . . . 172.9(6) ?
    O3 P1 C15 C16 . . . . 82.4(4) ?
    O3 P1 C15 C17 . . . . -36.3(4) ?
    O3 P1 C15 C18 . . . . -160.0(4) ?
    O3 P1 C19 C20 . . . . -52.0(4) ?
    O3 P1 C19 C21 . . . . 65.3(4) ?
    O3 P1 C19 C22 . . . . -170.6(3) ?
    O3 C3 C4 C12 . . . . -176.0(5) ?
    O4 C31 C33 C23 . . . . 7.5(7) ?
    O4 C31 C33 C34 . . . . -170.0(5) ?
    O4 C31 C36 C30 . . . . -7.4(7) ?
    O4 C31 C36 C35 . . . . 174.7(5) ?
    O5 C32 C34 C26 . . . . -2.9(7) ?
    O5 C32 C34 C33 . . . . 179.9(5) ?
    O5 C32 C35 C27 . . . . 5.2(7) ?
    O5 C32 C35 C36 . . . . -175.3(4) ?
    O6 P2 C37 C38 . . . . -53.4(4) ?
    O6 P2 C37 C39 . . . . -171.8(4) ?
    O6 P2 C37 C40 . . . . 65.9(5) ?
    O6 P2 C41 C42 . . . . -163.3(4) ?
    O6 P2 C41 C43 . . . . -39.3(4) ?
    O6 P2 C41 C44 . . . . 79.1(4) ?
    O6 C25 C26 C34 . . . . -179.7(4) ?
    C1 C2 C3 O3 . . . . 174.9(5) ?
    C1 C2 C3 C4 . . . . -4.4(8) ?
    C1 C11 C12 C4 . . . . -3.2(8) ?
    C1 C11 C12 C10 . . . . 175.6(5) ?
    C2 C1 C11 C9 . . . . -174.9(5) ?
    C2 C1 C11 C12 . . . . 1.9(9) ?
    C2 C3 C4 C12 . . . . 3.3(8) ?
    C3 C4 C12 C10 . . . . -178.1(5) ?
    C3 C4 C12 C11 . . . . 0.7(8) ?
    C5 C6 C7 C8 . . . . 0.4(11) ?
    C5 C13 C14 C8 . . . . -1.5(10) ?
    C5 C13 C14 C9 . . . . -179.1(6) ?
    C6 C5 C13 C10 . . . . -176.5(6) ?
    C6 C5 C13 C14 . . . . 1.4(10) ?
    C6 C7 C8 C14 . . . . -0.5(10) ?
    C7 C8 C14 C9 . . . . 178.6(6) ?
    C7 C8 C14 C13 . . . . 1.0(10) ?
    C9 C11 C12 C4 . . . . 173.6(5) ?
    C9 C11 C12 C10 . . . . -7.7(9) ?
    C10 C13 C14 C8 . . . . 176.4(6) ?
    C10 C13 C14 C9 . . . . -1.2(9) ?
    C11 C1 C2 Ir1 . . . . 177.7(4) ?
    C11 C1 C2 C3 . . . . 1.8(8) ?
    C11 C9 C14 C8 . . . . -171.8(6) ?
    C11 C9 C14 C13 . . . . 5.7(9) ?
    C12 C10 C13 C5 . . . . 170.3(6) ?
    C12 C10 C13 C14 . . . . -7.6(9) ?
    C13 C5 C6 C7 . . . . -0.9(11) ?
    C13 C10 C12 C4 . . . . -169.1(5) ?
    C13 C10 C12 C11 . . . . 12.1(8) ?
    C14 C9 C11 C1 . . . . 175.4(5) ?
    C14 C9 C11 C12 . . . . -1.3(9) ?
    C15 P1 O3 C3 . . . . -138.0(4) ?
    C15 P1 C19 C20 . . . . -158.1(3) ?
    C15 P1 C19 C21 . . . . -40.8(5) ?
    C15 P1 C19 C22 . . . . 83.3(4) ?
    C19 P1 O3 C3 . . . . 108.2(4) ?
    C19 P1 C15 C16 . . . . -171.3(3) ?
    C19 P1 C15 C17 . . . . 70.0(4) ?
    C19 P1 C15 C18 . . . . -53.7(4) ?
    C23 C24 C25 O6 . . . . 179.5(4) ?
    C23 C24 C25 C26 . . . . -0.9(7) ?
    C23 C33 C34 C26 . . . . -1.0(7) ?
    C23 C33 C34 C32 . . . . 176.1(4) ?
    C24 C23 C33 C31 . . . . -176.8(4) ?
    C24 C23 C33 C34 . . . . 0.8(7) ?
    C24 C25 C26 C34 . . . . 0.7(7) ?
    C25 C26 C34 C32 . . . . -176.9(4) ?
    C25 C26 C34 C33 . . . . 0.3(7) ?
    C27 C28 C29 C30 . . . . -0.7(8) ?
    C27 C35 C36 C30 . . . . -1.2(7) ?
    C27 C35 C36 C31 . . . . 176.8(4) ?
    C28 C27 C35 C32 . . . . -179.9(5) ?
    C28 C27 C35 C36 . . . . 0.5(7) ?
    C28 C29 C30 C36 . . . . -0.1(8) ?
    C29 C30 C36 C31 . . . . -177.0(5) ?
    C29 C30 C36 C35 . . . . 1.0(8) ?
    C31 C33 C34 C26 . . . . 176.5(4) ?
    C31 C33 C34 C32 . . . . -6.4(7) ?
    C32 C35 C36 C30 . . . . 179.2(4) ?
    C32 C35 C36 C31 . . . . -2.8(7) ?
    C33 C23 C24 Ir2 . . . . 177.0(4) ?
    C33 C23 C24 C25 . . . . 0.2(7) ?
    C33 C31 C36 C30 . . . . 173.9(4) ?
    C33 C31 C36 C35 . . . . -4.1(6) ?
    C34 C32 C35 C27 . . . . -174.3(4) ?
    C34 C32 C35 C36 . . . . 5.3(7) ?
    C35 C27 C28 C29 . . . . 0.4(8) ?
    C35 C32 C34 C26 . . . . 176.5(4) ?
    C35 C32 C34 C33 . . . . -0.6(7) ?
    C36 C31 C33 C23 . . . . -173.8(4) ?
    C36 C31 C33 C34 . . . . 8.8(7) ?
    C37 P2 O6 C25 . . . . 102.6(3) ?
    C37 P2 C41 C42 . . . . -57.6(4) ?
    C37 P2 C41 C43 . . . . 66.4(4) ?
    C37 P2 C41 C44 . . . . -175.3(4) ?
    C41 P2 O6 C25 . . . . -143.4(3) ?
    C41 P2 C37 C38 . . . . -158.5(3) ?
    C41 P2 C37 C39 . . . . 83.1(4) ?
    C41 P2 C37 C40 . . . . -39.3(5) ?
    Ir3 C46 C47 C48 . . . . -51.7(6) ?
    Ir3 C46 C51 C50 . . . . 64.7(5) ?
    Ir3 C47 C48 C49 . . . . -63.4(5) ?
    Ir3 C48 C49 C50 . . . . -54.8(6) ?
    Ir3 C49 C50 C51 . . . . -51.8(6) ?
    Ir3 C50 C51 C46 . . . . -66.5(5) ?
    Ir3 C52 C53 C54 . . . . -108.1(5) ?
    Ir3 C52 C59 C58 . . . . 21.4(9) ?
    Ir3 C53 C54 C55 . . . . 2.8(10) ?
    Ir3 C56 C57 C58 . . . . -105.6(6) ?
    Ir3 C57 C58 C59 . . . . 2.9(11) ?
    C45 C46 C47 Ir3 . . . . -128.4(7) ?
    C45 C46 C47 C48 . . . . 179.9(7) ?
    C45 C46 C51 Ir3 . . . . 126.3(6) ?
    C45 C46 C51 C50 . . . . -169.1(7) ?
    C46 C47 C48 Ir3 . . . . 55.2(6) ?
    C46 C47 C48 C49 . . . . -8.2(10) ?
    C47 C46 C51 Ir3 . . . . -50.4(6) ?
    C47 C46 C51 C50 . . . . 14.2(9) ?
    C47 C48 C49 Ir3 . . . . 64.3(5) ?
    C47 C48 C49 C50 . . . . 9.5(10) ?
    C48 C49 C50 Ir3 . . . . 53.0(6) ?
    C48 C49 C50 C51 . . . . 1.1(10) ?
    C49 C50 C51 Ir3 . . . . 53.3(6) ?
    C49 C50 C51 C46 . . . . -13.2(10) ?
    C51 C46 C47 Ir3 . . . . 48.1(5) ?
    C51 C46 C47 C48 . . . . -3.6(10) ?
    C52 C53 C54 C55 . . . . 84.4(9) ?
    C53 C52 C59 C58 . . . . -60.7(10) ?
    C53 C54 C55 C56 . . . . -14.4(12) ?
    C54 C55 C56 Ir3 . . . . 19.7(10) ?
    C54 C55 C56 C57 . . . . -62.6(10) ?
    C55 C56 C57 Ir3 . . . . 106.7(6) ?
    C55 C56 C57 C58 . . . . 1.1(10) ?
    C56 C57 C58 C59 . . . . 82.7(10) ?
    C57 C58 C59 C52 . . . . -15.9(12) ?
    C59 C52 C53 Ir3 . . . . 105.8(6) ?
    C59 C52 C53 C54 . . . . -2.4(9) ?
    C60 C61 C62 C63 . . . . -178.2(7) ?
    C60 C61 C66 C65 . . . . 179.0(10) ?
    C61 C62 C63 C64 . . . . -2.0(14) ?
    C62 C61 C66 C65 . . . . -4.6(16) ?
    C62 C63 C64 C65 . . . . -2.2(17) ?
    C63 C64 C65 C66 . . . . 3.0(19) ?
    C64 C65 C66 C61 . . . . 0.4(19) ?
    C66 C61 C62 C63 . . . . 5.3(12) ?
    Ir3A C52A C53A C54A . . . . -108(2) ?
    Ir3A C52A C59A C58A . . . . 24(7) ?
    Ir3A C56A C55A C54A . . . . 10(7) ?
    Ir3A C56A C57A C58A . . . . -105(2) ?
    Ir3A C46A C47A C48A . . . . -53(2) ?
    Ir3A C46A C51A C50A . . . . 67.9(18) ?
    Ir3A C47A C48A C49A . . . . -63.7(19) ?
    Ir3A C48A C49A C50A . . . . -56(2) ?
    Ir3A C49A C50A C51A . . . . -49(2) ?
    Ir3A C50A C51A C46A . . . . -68.7(18) ?
    C45A C46A C47A Ir3A . . . . -131(4) ?
    C45A C46A C47A C48A . . . . 176(4) ?
    C45A C46A C51A Ir3A . . . . 129(4) ?
    C45A C46A C51A C50A . . . . -163(4) ?
    C46A C47A C48A Ir3A . . . . 55(2) ?
    C46A C47A C48A C49A . . . . -8(4) ?
    C47A C46A C51A Ir3A . . . . -51(2) ?
    C47A C46A C51A C50A . . . . 17(3) ?
    C47A C48A C49A Ir3A . . . . 64(2) ?
    C47A C48A C49A C50A . . . . 8(3) ?
    C53A C52A C59A C58A . . . . -58(8) ?
    C53A C54A C55A C56A . . . . -3(9) ?
    C48A C49A C50A Ir3A . . . . 54(2) ?
    C48A C49A C50A C51A . . . . 5(4) ?
    C55A C56A C57A Ir3A . . . . 109(2) ?
    C55A C56A C57A C58A . . . . 4(3) ?
    C55A C54A C53A Ir3A . . . . -5(8) ?
    C55A C54A C53A C52A . . . . 78(7) ?
    C49A C50A C51A Ir3A . . . . 51(2) ?
    C49A C50A C51A C46A . . . . -17(3) ?
    C57A C56A C55A C54A . . . . -72(7) ?
    C57A C58A C59A C52A . . . . -17(10) ?
    C59A C52A C53A Ir3A . . . . 103(3) ?
    C59A C52A C53A C54A . . . . -5(4) ?
    C59A C58A C57A Ir3A . . . . 3(8) ?
    C59A C58A C57A C56A . . . . 81(7) ?
    C51A C46A C47A Ir3A . . . . 49(2) ?
    C51A C46A C47A C48A . . . . -4(4) ?
loop_
    _geom_hbond_atom_site_label_D
    _geom_hbond_atom_site_label_H
    _geom_hbond_atom_site_label_A
    _geom_hbond_site_symmetry_A
    _geom_hbond_distance_DH
    _geom_hbond_distance_HA
    _geom_hbond_distance_DA
    _geom_hbond_angle_DHA
    C1 H1 Cl2 . 0.95 2.72 3.348(5) 124
    C20 H20A Cl3 . 0.98 2.67 3.555(5) 151
    C22 H22C Cl3 . 0.98 2.74 3.613(6) 149
    C23 H23 Cl2 . 0.95 2.70 3.316(5) 123
    C38 H38A Cl1 . 0.98 2.71 3.589(6) 149
    C39 H39C Cl1 . 0.98 2.66 3.559(7) 152
    C7 H7 O5 2_666 0.95 2.44 3.262(8) 145
    C16 H16A O5 1_455 0.98 2.40 3.306(6) 154
    C45 H45A O1 2_666 0.98 2.51 3.468(11) 167
    C45 H45C O2 1_655 0.98 2.34 3.197(11) 145
    C48 H48 O4 2_666 1.00 2.50 3.125(8) 120
    C49 H49 O4 2_666 1.00 2.52 3.142(9) 120
    C52 H52 O4 2_666 1.00 2.36 3.303(8) 157
_shelx_space_group_comment
;
The symmetry employed for this shelxl refinement is uniquely defined
by the following loop, which should always be used as a source of
symmetry information in preference to the above space-group names.
They are only intended as comments.
;
_shelx_estimated_absorpt_T_min     0.342
_shelx_estimated_absorpt_T_max     0.858
_shelx_hkl_file
;
   0   0  -1 1751.05 105.502   5
   0   0   2 26826.4 1585.13   2
   0   0   3 1131.13 79.3551   2
   0   0   4 2033.77 133.998   2
   0   0   5 14465.3 862.734   2
   0   0   6 2498.13 169.881  13
   0   0   6 2422.28 162.662   2
   0   0   7 19650.0 1138.43  13
   0   0   7 18508.6 1132.91   2
   0   0   8 2217.77 156.892   2
   0   0   8 2283.17 166.934  13
   0   0   9 10355.7 635.398   2
   0   0   9 10567.9 643.183  13
   0   0  10 322.660 89.9310  13
   0   0  10 373.836 67.9409   2
   0   0  11 3372.47 239.224  13
   0   0  11 3349.52 226.474   2
   0   0  11 3291.18 229.490  61
   0   0 -12 554.617 52.1167  49
   0   0  12 476.237 47.8827  10
   0   0  12 509.508 80.7359   2
   0   0  12 506.571 97.1889  13
   0   0 -12 596.553 55.2700  52
   0   0  12 420.206 82.1219  61
   0   0 -13 59.7745 37.8369  49
   0   0  13 58.0025 33.6049  10
   0   0  13 137.038 90.5942  13
   0   0  13 68.4349 66.1321   1
   0   0  13 45.1810 65.9104  61
   0   0 -13 83.7524 43.2040  52
   0   0 -14 7056.78 419.998  49
   0   0 -14 6973.25 427.034  50
   0   0  14 7217.86 418.195  10
   0   0  14 7110.40 446.705   1
   0   0  14 5730.19 438.021  61
   0   0 -14 6807.50 421.176  52
   0   0  15 2.17090 60.5922  48
   0   0 -15 19.1456 46.2835  49
   0   0 -15-21.8373 74.7983  50
   0   0  15-68.0825 70.8360   1
   0   0  15 5.01070 37.1026  10
   0   0  15-53.7762 63.9531  61
   0   0 -15-61.3020 53.0642  52
   0   0  16 2366.34 174.088  48
   0   0 -16 2684.65 170.660  49
   0   0 -16 2664.46 186.194  50
   0   0  16 2415.00 199.174   1
   0   0  16 2719.47 166.874  10
   0   0 -16 2596.13 173.963  52
   0   0  17 30.5956 51.8556  48
   0   0 -17 187.979 49.5483  49
   0   0 -17 57.0762 81.5458  50
   0   0  17 184.780 38.7792  10
   0   0 -17 39.1997 55.1680  52
   0   0 -18 685.408 95.2487  50
   0   0 -18 590.843 69.2180  52
   0   0 -19 212.096 77.0863  50
   0   0 -19 210.267 50.1302  52
   0   0 -20-100.679 61.6971  50
   0   0 -21 593.527 61.5103  50
   0   0 -21 529.103 42.3778  45
   0   0 -22 187.283 31.1855  50
   0   1 -22-22.0119 27.2076  50
   0   1 -21 1176.64 85.4550  50
   0   1 -21 1032.33 71.9384  45
   0   1 -20 510.795 69.8132  50
   0   1 -20 413.674 53.0426  52
   0   1 -19 2309.94 161.696  50
   0   1 -19 2184.55 150.068  52
   0   1 -18 1100.07 109.340  50
   0   1 -18 1003.09 89.5170  52
   0   1 -17 1079.14 91.8536  49
   0   1 -17 1225.03 113.181  50
   0   1 -17 1128.11 96.8149  52
   0   1 -16 238.748 54.6765  49
   0  -1  16 396.218 63.6572  48
   0   1 -16 194.043 82.0955  50
   0  -1  16 142.750 78.0711   1
   0  -1  16 237.555 39.3259  10
   0   1 -16 193.093 61.2007  52
   0   1 -15 757.810 70.6182  49
   0  -1  15 760.072 95.3904   1
   0  -1  15 742.432 59.9355  10
   0   1 -15 698.480 76.3303  52
   0  -1  15 475.637 96.5954  61
   0   1 -14 2024.29 131.793  49
   0  -1  14 1955.49 125.982  10
   0  -1  14 1855.76 160.030   1
   0  -1  14 2047.83 175.376  13
   0   1 -14 1925.89 134.081  52
   0  -1  14 1566.91 155.954  61
   0   1 -13 1436.27 103.883  49
   0  -1  13 1490.55 98.7591  10
   0  -1  13 1501.79 131.704   1
   0  -1  13 1522.75 148.010  13
   0  -1  13 1568.87 136.198  61
   0   1 -13 1433.48 105.494  52
   0   1 -12 9288.71 558.545  49
   0   1 -12 8975.62 559.243  44
   0  -1  12 10445.6 591.731  13
   0  -1  12 10030.7 580.900   1
   0  -1  12 9256.29 556.277  10
   0  -1  12 9022.51 582.321  61
   0   1 -12 9360.49 559.224  52
   0  -1  11 3166.68 198.560  10
   0  -1  11 3734.10 237.181  13
   0  -1  10 3162.89 210.661  13
   0  -1  10 2967.17 196.603   2
   0  -1  10 2766.99 174.689  10
   0  -1   9 108.526 59.7075   2
   0  -1   9 56.9265 81.1382  13
   0  -1   8 3706.70 239.474   2
   0  -1   7 179.659 53.6221   2
   0  -1   6 5584.60 343.107   2
   0  -1   5 6329.54 384.629   2
   0  -1   4 13186.7 840.693   2
   0   1  -4 14674.6 837.619  57
   0  -1   3 3798.43 235.877   2
   0   1  -3 3950.37 234.733  57
   0  -1   2 20057.9 1230.21   2
   0   1  -2 21830.0 1231.42  57
   0  -1   1 14277.6 843.963   1
   0   1   0 2372.22 143.911   6
   0  -1   0 2387.53 142.324   3
   0  -1  -1 23797.8 1440.16   4
   0   1   1 24496.4 1441.38   8
   0   1   1 25498.5 1442.41  57
   0   1   2 42790.3 2568.23   8
   0   1   2 42876.0 2566.32  61
   0   1   2 45154.9 2568.07  57
   0  -1  -3 17160.9 1086.12   5
   0   1   3 19029.7 1085.63  57
   0   1   3 18784.9 1086.58  61
   0  -1  -4 5062.99 303.630   5
   0   1   4 4960.11 298.867  57
   0  -1  -5 5471.48 326.261   5
   0   1   5 5309.23 317.077  11
   0   1   6 3018.00 201.964  13
   0   1   7 131.948 73.9892  13
   0   1   7 99.8808 56.3299   2
   0   1   7-21.5576 62.1004  61
   0   1   8 53.7294 59.8332   2
   0   1   8 110.130 78.2298  13
   0   1   8 140.779 62.5028  61
   0   1   9 4670.00 298.951  13
   0   1   9 4459.73 288.065   2
   0   1   9 4377.25 288.834  61
   0   1  10 10917.8 674.640  13
   0   1  10 10970.2 666.156   2
   0   1  10 10842.8 666.398  61
   0   1  11 6465.68 389.284   2
   0   1  11 6416.00 399.475  13
   0   1  11 5616.43 385.000  61
   0   1  12 8433.26 511.232  43
   0  -1 -12 8360.08 510.451  50
   0  -1 -12 8580.23 505.321  49
   0   1  12 9280.50 528.520   2
   0  -1 -12 8159.26 505.998  52
   0   1  12 8108.47 523.202  61
   0  -1 -13 1031.57 97.7841  50
   0  -1 -13 1207.61 84.0301  49
   0   1  13 1033.81 99.2839  43
   0   1  13 1000.26 110.463   2
   0  -1 -13 1171.52 86.5380  52
   0   1  13 1351.23 108.417  61
   0   1  14 457.934 50.2550  10
   0  -1 -14 358.754 50.4757  49
   0  -1 -14 438.281 75.1504  50
   0   1  14 398.293 67.9408  48
   0   1  14 309.479 73.8559  43
   0  -1 -14 381.094 56.1096  52
   0   1  14 384.887 69.0508  61
   0   1  15 159.698 43.5719  10
   0  -1 -15 247.603 77.2422  50
   0  -1 -15 153.792 44.2518  49
   0   1  15 270.970 64.9112  48
   0   1  15 95.0267 74.5352  43
   0  -1 -15 195.232 53.7345  52
   0  -1 -16 1049.11 89.4426  49
   0   1  16 1138.80 98.0233  48
   0   1  16 1351.08 113.330  43
   0  -1 -16 1314.77 114.595  50
   0   1  16 1258.41 88.0930  10
   0  -1 -16 1079.51 94.2630  52
   0  -1 -17 1355.13 118.553  50
   0   1  17 1295.54 115.619  43
   0   1  17 1235.98 95.7479  48
   0   1  17 1177.69 88.9781  10
   0  -1 -17 1160.03 97.1584  52
   0   1  18 599.099 56.5455  10
   0  -1 -18 723.586 92.0967  50
   0   1  18 518.481 89.5464  43
   0  -1 -18 701.153 67.1080  52
   0  -1 -19 1967.19 135.545  50
   0  -1 -19 1586.32 115.778  52
   0  -1 -20 168.673 60.3289  50
   0  -1 -21 201.597 48.1278  50
   0  -1 -22 5.41397 25.5350  50
   0  -1 -22 43.1823 24.0287  51
   0   2 -21 401.413 38.1693  45
   0   2 -20 392.389 52.2977  52
   0   2 -19 23.8042 51.1937  52
   0   2 -18 3164.00 205.899  52
   0   2 -17 218.044 56.7095  49
   0   2 -17 155.031 61.5250  52
   0   2 -16 5915.59 343.917  49
   0  -2  16 5391.84 371.098   1
   0   2 -16 5332.35 418.810  58
   0   2 -16 5729.29 346.080  52
   0  -2  16 4579.29 367.681  61
   0   2 -15 10.3978 47.8743  49
   0  -2  15 8.69071 94.1671  13
   0  -2  15-20.6180 70.3630   1
   0  -2  15-7.51512 77.3578  61
   0   2 -15-76.6327 59.2905  52
   0  -2  14 4239.81 262.795  43
   0   2 -14 4079.52 253.208  49
   0  -2  14 3834.30 278.963   1
   0  -2  14 3952.34 247.500  10
   0  -2  14 4550.28 298.926  13
   0  -2  14 3605.85 282.500  61
   0   2 -14 4151.13 255.312  52
   0  -2  13 316.877 37.8927  10
   0  -2  13 268.482 98.5681  13
   0  -2  13 289.595 73.9507   1
   0   2 -13 246.951 51.9190  44
   0   2 -13 262.599 48.8944  49
   0  -2  13 273.765 67.9926  43
   0   2 -13 344.864 54.8984  52
   0  -2  13 201.495 86.9410  61
   0  -2  12 85.2103 66.1289   1
   0  -2  12 53.6699 86.9221  13
   0  -2  12 14.8091 29.0371  10
   0   2 -12 46.5402 37.9561  49
   0   2 -12 64.5712 42.2331  44
   0  -2  12-11.3829 55.5139  43
   0   2 -12 34.8059 42.2937  52
   0   2 -11 3486.74 218.257  49
   0  -2  11 3478.86 223.441  43
   0  -2  11 3495.25 238.793   1
   0  -2  11 3975.35 254.097  13
   0  -2  11 3450.22 214.767  10
   0   2 -11 3596.05 218.753  52
   0  -2  10 2484.71 167.347   1
   0  -2  10 2197.39 142.516  10
   0  -2  10 2769.02 184.021  13
   0  -2   9 17053.6 1021.82  10
   0  -2   9 18189.5 1038.44   1
   0  -2   8 185.935 60.5713   1
   0   2  -7 9067.70 537.265  11
   0   2  -6 826.950 61.6914  11
   0  -2   5 4278.81 267.691   1
   0   2  -5 4346.19 265.017  57
   0  -2   4 5031.32 315.610   1
   0   2  -4 5376.40 317.311  57
   0  -2   3 2023.39 133.423   1
   0   2  -3 2198.24 140.621  57
   0  -2   2 69594.2 4219.39   1
   0   2  -2 75443.7 4223.86  57
   0   2  -1 10567.1 640.334   6
   0   2  -1 10973.1 641.978  58
   0   2   0 47946.5 2835.29  57
   0   2   1 132.729 52.7950  57
   0  -2  -2 13623.0 828.880   4
   0   2   2 13967.8 832.294   8
   0   2   2 14845.2 834.699  57
   0   2   3 11761.4 705.539   8
   0   2   3 11473.7 699.606  61
   0   2   3 12634.1 705.909  57
   0  -2  -4 20897.8 1312.27   5
   0   2   4 23841.4 1314.62  57
   0   2   4 22117.8 1311.13  61
   0  -2  -5 22898.8 1375.43   5
   0   2   5 24641.4 1374.95  61
   0   2   5 22125.8 1373.96  57
   0  -2  -6 98.5981 45.5412   5
   0   2   6 5.84054 49.2567  61
   0   2   7 14764.0 930.790  11
   0   2   7 16728.0 941.588  61
   0   2   8 267.685 61.4320  61
   0   2   9 6576.38 407.823  61
   0   2  10 288.875 61.8419  61
   0   2  11 396.863 68.0614  61
   0  -2 -12 5430.00 326.495  49
   0  -2 -12 5438.92 333.798  50
   0   2  12 5585.78 335.549  43
   0   2  12 5156.66 333.553  48
   0   2  12 5437.74 343.954  61
   0  -2 -12 5347.73 328.273  52
   0   2  13 118.342 61.0158  48
   0  -2 -13 90.6208 35.9549  49
   0  -2 -13 75.5618 62.6034  50
   0   2  13 78.2131 63.5099  43
   0  -2 -13 60.6643 42.4178  52
   0  -2 -14 4666.53 283.159  49
   0   2  14 4498.39 290.986  48
   0   2  14 5057.20 296.231  43
   0  -2 -14 4658.14 294.634  50
   0  -2 -14 4383.49 285.708  52
   0   2  15 253.294 77.3450   1
   0   2  15 251.263 47.6849  10
   0  -2 -15 229.032 73.5457  50
   0   2  15 300.460 65.8992  48
   0  -2 -15 183.425 43.6614  49
   0   2  15 241.532 76.1370  43
   0  -2 -15 295.425 52.6321  52
   0   2  16 483.083 88.3788   1
   0   2  16 708.296 61.2404  10
   0   2  16 507.818 72.0434  48
   0  -2 -16 519.068 88.5787  50
   0   2  16 595.612 89.1313  43
   0  -2 -16 540.798 63.4503  52
   0   2  17 73.3341 40.7393  10
   0  -2 -17 19.3847 78.2298  50
   0   2  17 46.4027 50.4598  48
   0   2  17 22.5870 76.4531  43
   0  -2 -17 113.230 46.3809  52
   0  -2 -18 49.7270 42.4733  52
   0   2  18 48.2424 36.1044  10
   0  -2 -18-67.3283 77.2246  50
   0   2  19 619.631 53.8712  10
   0  -2 -19 691.828 83.4418  50
   0  -2 -20 14.5916 56.4099  50
   0  -2 -21 904.567 69.6256  50
   0   2  21 763.736 61.4490  31
   0  -2 -22 132.671 24.7891  51
   0   3 -21 1755.22 111.567  50
   0   3 -21 1745.43 106.144  45
   0   3 -21 1522.47 106.961  52
   0   3 -20 386.311 61.3000  50
   0  -3  20 431.565 62.5959  43
   0   3 -20 366.034 49.9569  52
   0  -3  19 2777.27 189.357  43
   0   3 -19 2816.62 182.293  52
   0  -3  18 441.035 83.7087  43
   0   3 -18 380.991 66.2199  52
   0   3 -17 1573.19 131.613  50
   0  -3  17 1593.24 133.397  43
   0   3 -17 1560.13 115.454  49
   0   3 -17 1535.20 119.932  52
   0  -3  16 285.092 73.6489   1
   0  -3  16 434.303 99.7303  13
   0   3 -16 331.911 83.0846  50
   0   3 -16 302.181 59.2939  49
   0  -3  16 355.533 84.7402  43
   0   3 -16 335.705 68.3872  52
   0  -3  16 79.1521 78.9286  61
   0  -3  15 970.285 125.776  13
   0  -3  15 901.441 102.990   1
   0   3 -15 654.883 75.4323  49
   0  -3  15 947.308 99.3504  43
   0   3 -15 785.979 175.280  58
   0   3 -15 902.099 84.2021  52
   0  -3  15 633.077 110.005  61
   0   3 -14 2930.44 198.318  44
   0   3 -14 3113.20 195.141  49
   0  -3  14 3027.52 206.528  43
   0  -3  14 3203.87 222.258   1
   0  -3  14 3243.76 242.095  13
   0  -3  14 2937.86 232.276  61
   0   3 -14 2942.27 197.413  52
   0   3 -14 2625.13 272.724  58
   0   3 -13 4314.76 264.902  49
   0  -3  13 4307.77 272.951  43
   0   3 -13 4117.51 266.549  44
   0  -3  13 4571.25 306.952  13
   0  -3  13 4115.28 289.226   1
   0   3 -13 4252.42 265.748  52
   0   3 -12 3864.98 248.678  44
   0  -3  12 3874.85 253.966  43
   0  -3  12 4073.97 270.133   1
   0  -3  12 4244.76 285.299  13
   0   3 -12 4029.58 248.275  52
   0   3 -11 1348.26 99.4218  44
   0  -3  11 1332.74 105.695  43
   0  -3  11 1292.21 119.950   1
   0  -3  11 1442.16 137.400  13
   0  -3  11 1423.79 90.7575  10
   0   3 -11 1326.68 97.0815  52
   0  -3  10 3306.81 217.827   1
   0  -3  10 3132.86 193.374  10
   0  -3   9 23.5433 61.2110   1
   0  -3   9 53.4689 24.4216  10
   0  -3   8 1771.31 132.974   1
   0   3  -7 6640.52 390.610  11
   0  -3   7 6111.14 397.518   1
   0  -3   6 2470.39 166.057   1
   0   3  -6 2512.19 165.230  57
   0  -3   5 5928.72 358.085   1
   0   3  -5 5764.21 360.379  57
   0  -3   4 13231.5 801.136   1
   0   3  -4 13763.7 806.428  57
   0  -3   3 24136.5 1476.60   1
   0   3  -3 25874.2 1483.29  57
   0   3  -3 25508.8 1483.92  58
   0   3  -2 2579.06 177.840   6
   0   3  -2 2872.45 184.623  57
   0   3  -2 2665.11 184.951  58
   0  -3   1 2084.89 133.771   3
   0   3   0 7252.07 446.408  57
   0   3   1 14750.0 885.458  57
   0   3   2 10059.3 609.833  57
   0  -3  -3 2483.24 160.463   4
   0   3   3 2737.19 176.497  57
   0   3   4 10058.3 629.900   8
   0   3   4 10792.2 629.892  57
   0  -3  -5 6922.16 423.510   5
   0   3   5 7355.03 433.728   8
   0   3   5 6849.23 427.287  57
   0  -3  -6 2296.99 157.729   5
   0   3   6 2629.66 154.833  61
   0   3   6 2194.16 157.434  57
   0  -3  -7 3539.63 229.864   5
   0   3   7 3631.19 226.569  61
   0  -3  -8 3226.47 214.750   5
   0   3   8 3343.27 212.183  61
   0   3   9 4689.44 295.836  61
   0   3  10 9694.02 590.941  61
   0   3  11 3669.87 218.385  43
   0  -3 -11 3418.95 214.800  50
   0   3  11 2945.45 218.977  61
   0  -3 -12 2453.53 167.543  50
   0   3  12 2417.92 168.190  48
   0   3  12 2567.50 171.437  43
   0  -3 -13 472.233 72.8042  50
   0   3  13 394.786 70.7875  48
   0   3  13 399.936 77.7157  43
   0   3  14 16.6223 63.4040  48
   0  -3 -14-7.88564 69.7885  50
   0   3  14-31.2436 73.6759  43
   0   3  15 848.663 71.0669  10
   0   3  15 550.082 92.7431   1
   0   3  15 728.682 84.1225  48
   0  -3 -15 863.028 93.1965  50
   0   3  15 917.150 95.0778  43
   0  -3 -15 706.658 70.1487  52
   0   3  16 368.439 78.4070   1
   0   3  16 397.670 54.0805  10
   0  -3 -16 378.321 83.6122  50
   0   3  16 425.674 68.3689  48
   0   3  17 1485.98 102.312  10
   0  -3 -17 1484.91 123.214  50
   0   3  17 1322.73 106.066  48
   0   3  18 70.4082 38.7119  10
   0  -3 -18 17.0645 69.7938  50
   0   3  19 802.341 63.8635  10
   0  -3 -19 877.984 85.8981  50
   0  -3 -20 206.881 52.9372  50
   0   3  20 109.303 47.8136  31
   0  -3 -21-23.9645 36.6442  50
   0  -3 -21 75.2922 36.0347  51
   0   4 -21 80.1295 31.4601  50
   0   4 -21 33.7943 23.5968  45
   0   4 -21 50.4069 25.3508  52
   0  -4  20 1125.48 92.9476  43
   0   4 -20 1323.27 92.9761  50
   0   4 -20 1214.87 87.7745  52
   0   4 -19 207.554 62.6083  50
   0  -4  19 218.372 63.0201  43
   0   4 -19 144.594 51.7190  52
   0  -4  18 4691.92 292.721  43
   0   4 -18 4579.91 290.991  50
   0   4 -18 4535.28 287.557  52
   0   4 -17 207.305 77.9990  50
   0  -4  17 324.557 85.2505  43
   0   4 -17 280.068 66.4098  52
   0  -4  16 5607.00 358.089  43
   0   4 -16 5751.76 356.828  50
   0  -4  16 5344.85 386.944  13
   0   4 -16 5737.06 351.870  52
   0  -4  15 113.245 88.7092  13
   0  -4  15 61.2449 66.3784   1
   0   4 -15-17.2473 59.9317  44
   0  -4  15 53.1758 79.5368  43
   0   4 -15 72.1499 146.458  58
   0  -4  15 60.0215 87.7990  61
   0   4 -15 2.34800 60.7062  52
   0   4 -14 1447.94 113.824  44
   0  -4  14 1559.52 126.357  43
   0  -4  14 1361.57 132.126   1
   0  -4  14 1430.43 156.547  13
   0   4 -14 1658.65 206.700  58
   0   4 -14 1396.50 112.148  52
   0  -4  13 1233.99 116.225   1
   0  -4  13 1326.28 140.067  13
   0   4 -13 1083.64 94.3799  44
   0  -4  13 1033.44 104.648  43
   0   4 -13 920.224 185.522  58
   0   4 -13 1083.71 93.1588  52
   0  -4  12 158.939 99.6367  13
   0  -4  12 130.317 71.5885   1
   0   4 -12 30.2972 49.7523  44
   0  -4  12 86.3499 65.6861  43
   0   4 -12 74.6744 155.137  58
   0  -4  11 16413.6 978.576   1
   0   4 -11 16579.3 960.116  44
   0   4 -11 15733.8 957.425  49
   0  -4  11 15997.5 962.455  43
   0   4 -11 15556.2 1009.27  58
   0  -4  10 267.552 68.1910   1
   0  -4  10 218.734 58.2900  43
   0   4 -10 178.374 45.3534  44
   0  -4   9 20762.9 1247.15   1
   0   4  -8 124.267 42.9793  11
   0  -4   8 201.669 62.4646   1
   0  -4   7 4910.71 310.380   1
   0  -4   6 758.039 76.3146   1
   0   4  -6 813.912 82.9779  57
   0   4  -6 792.796 141.677  58
   0  -4   5 80.3460 44.0216   1
   0   4  -5 77.4418 107.368  58
   0   4  -5 107.697 64.0862  57
   0   4  -4 22006.1 1313.98   6
   0  -4   4 21813.3 1308.76   1
   0   4  -4 21975.2 1317.15  57
   0   4  -4 22564.5 1319.23  58
   0   4  -3 682.277 89.5985   6
   0   4  -3 996.665 106.435  58
   0   4  -3 916.314 96.3445  57
   0  -4   2 31972.1 1871.41   3
   0   4  -2 30823.9 1876.22  58
   0   4  -2 31875.7 1882.00  57
   0  -4   1-8.22368 41.6320   3
   0   4   0 11906.1 699.066   9
   0   4   0 11186.7 708.980  57
   0   4   1 434.797 68.6383   9
   0   4   1 411.305 93.6574  57
   0   4   2 7121.65 444.971  57
   0  -4  -3 2776.13 179.306   4
   0   4   3 3086.07 200.942  57
   0  -4  -4 27.7967 36.9697   4
   0   4   4 61.0414 70.9139  57
   0   4   5 8940.73 559.599   8
   0   4   5 9308.25 558.778  57
   0  -4  -6 2634.86 167.512   5
   0   4   6 2360.62 173.403  57
   0  -4  -7 10025.6 607.178   5
   0  -4  -8 224.279 56.1704   5
   0  -4  -9 1598.53 125.811   5
   0   4   9 1693.03 130.586   2
   0   4  10 1763.25 138.508   2
   0   4  11 96.9922 65.9686   2
   0   4  11 61.2419 62.4968  43
   0  -4 -11 62.1905 56.1135  50
   0   4  11 123.144 64.0940  48
   0   4  12 5700.25 355.845   2
   0   4  12 5441.90 339.165  48
   0  -4 -12 5288.80 338.021  50
   0   4  13 121.704 68.1544   2
   0  -4 -13 82.6664 66.8530  50
   0   4  13 268.801 67.6001  48
   0   4  14 1429.74 130.752   2
   0  -4 -14 1457.07 119.046  50
   0   4  14 1317.26 114.166  48
   0   4  15 980.958 113.066   2
   0  -4 -15 1084.02 102.524  50
   0   4  15 991.560 94.0856  48
   0   4  16 196.892 48.9772  10
   0   4  16 325.265 61.6118  48
   0  -4 -16 308.175 76.9835  50
   0   4  17 73.6825 41.4958  10
   0   4  17 44.2388 48.8434  48
   0  -4 -17 17.5452 70.3773  50
   0   4  18 4.90761 36.4707  10
   0  -4 -18-13.3119 65.0016  50
   0   4  19 461.959 66.3660  31
   0   4  19 499.042 46.0755  10
   0  -4 -19 464.776 66.7641  50
   0  -4 -20 57.2263 44.3757  50
   0  -4 -20 134.214 45.0494  51
   0   4  20 132.514 42.1047  31
   0  -4 -21 602.072 52.0441  50
   0  -4 -21 742.679 54.3573  51
   0   5 -21 1814.24 113.033  52
   0   5 -20 497.113 48.2354  50
   0   5 -20 263.749 27.8738  41
   0  -5  20 336.431 48.7268  43
   0   5 -20 419.517 43.3815  52
   0   5 -19 1099.26 85.1842  50
   0  -5  19 980.847 86.3310  43
   0   5 -19 914.363 79.7877  52
   0   5 -18 12.3723 62.2139  50
   0  -5  18 2.18919 68.0539  43
   0   5 -18 41.3035 54.3739  52
   0   5 -17 433.025 77.6536  50
   0  -5  17 539.808 85.3484  43
   0   5 -17 462.248 71.3371  52
   0   5 -16 1426.03 118.108  50
   0  -5  16 1410.76 124.982  43
   0   5 -16 1330.18 110.637  52
   0   5 -15 1888.51 129.586  49
   0  -5  15 1907.55 145.996  43
   0   5 -15 1863.70 136.627  44
   0  -5  15 1786.45 172.549  13
   0   5 -15 2094.94 175.121   6
   0   5 -15 1321.08 200.134  58
   0  -5  15 1489.81 164.797  61
   0   5 -14 2598.50 178.999  44
   0   5 -14 2483.75 172.508  49
   0  -5  14 3006.59 188.427  43
   0   5 -14 2739.70 221.052   6
   0  -5  14 2555.81 198.678   1
   0  -5  14 2818.82 219.764  13
   0   5 -14 2226.51 249.885  58
   0   5 -13 6033.36 376.317  44
   0   5 -13 6029.79 372.250  49
   0  -5  13 6211.06 380.936  43
   0   5 -13 6631.48 419.409   6
   0  -5  13 6502.92 413.212  13
   0  -5  13 5781.79 395.846   1
   0   5 -13 5472.95 441.385  58
   0   5 -12 4499.60 285.822  44
   0   5 -12 4512.52 281.845  49
   0  -5  12 4638.24 291.637  43
   0   5 -12 4683.08 330.552   6
   0  -5  12 4470.50 306.712   1
   0   5 -12 4796.61 363.438  58
   0  -5  11 1318.03 126.674   1
   0   5 -11 1366.94 106.206  44
   0   5 -11 1414.14 100.995  49
   0  -5  11 1564.30 116.744  43
   0   5 -11 1497.38 201.749  58
   0   5 -10 3850.80 329.058  58
   0   5 -10 4492.87 261.846  52
   0  -5  10 3984.21 263.279  53
   0  -5  10 3743.88 279.075   1
   0   5 -10 4143.62 259.588  49
   0   5 -10 4549.02 263.745  44
   0  -5   9 2187.34 161.676   1
   0   5  -9 2050.67 217.485  58
   0  -5   8 6717.31 420.806   1
   0   5  -8 6941.33 438.165   6
   0   5  -8 6551.19 416.503  11
   0   5  -8 7036.39 456.523  58
   0   5  -7 14295.1 796.758   6
   0  -5   7 13959.0 784.850   1
   0   5  -7 12873.2 806.578  58
   0  -5   6 13380.7 792.849   1
   0   5  -6 13412.9 802.622   6
   0   5  -6 12504.2 799.263  57
   0   5  -6 13400.4 812.122  58
   0   5  -5 1744.62 146.897   6
   0   5  -5 1657.86 140.254  57
   0   5  -5 1908.79 162.750  58
   0  -5   4 10189.4 613.180   3
   0   5  -4 10052.5 619.152   6
   0   5  -4 9748.00 623.750  58
   0   5  -4 10662.5 625.932  57
   0  -5   3 1286.73 99.9752   3
   0   5  -3 1401.17 125.578  57
   0   5  -3 1278.45 126.556  58
   0  -5   2 1646.96 113.611   3
   0   5  -2 1502.51 145.452  57
   0   5  -1 564.675 77.0340   9
   0   5   0 8178.90 486.010   9
   0   5   0 7552.15 499.561  57
   0   5   1 27271.3 1634.25   8
   0   5   1 27877.7 1633.53   9
   0   5   1 27048.7 1645.06  57
   0   5   2 11608.6 713.644  57
   0  -5  -3 5490.38 345.970   4
   0   5   3 6344.72 371.500  57
   0  -5  -4 1873.43 126.829   4
   0   5   4 1941.89 154.096  57
   0   5   5 78.3242 74.1392  57
   0   5   6 287.802 95.4511   8
   0   5   6 358.499 76.6298  57
   0  -5  -7 7810.54 443.083   5
   0   5   7 6467.42 446.247  57
   0  -5  -8 5166.36 325.643   5
   0  -5  -9 3597.23 236.421   5
   0   5  10 2833.34 190.877   2
   0   5  10 2535.59 178.361  48
   0   5  11 1068.47 100.843   2
   0   5  11 955.556 94.2358  48
   0  -5 -11 850.166 89.0404  50
   0   5  12 121.625 65.8879   2
   0  -5 -12 128.079 65.6028  50
   0   5  12 138.249 69.2511  48
   0   5  13 49.3879 69.2206   2
   0   5  13 274.731 71.8081  48
   0  -5 -13 190.544 71.2262  50
   0   5  14 232.348 71.5095   2
   0   5  14 190.779 70.5200  48
   0  -5 -14 95.5143 71.7296  50
   0   5  15 170.645 62.7817   2
   0   5  15 321.580 67.6514  48
   0  -5 -15 166.274 73.3026  50
   0   5  16 32.7048 44.5648  10
   0  -5 -16-30.3643 68.9599  50
   0   5  16-4.24301 56.4193  48
   0   5  17 961.105 76.5840  10
   0  -5 -17 932.495 92.6883  50
   0   5  18 37.7479 60.3429  31
   0   5  18 62.3282 35.0645  10
   0  -5 -18-26.9665 56.1154  50
   0   5  19 594.523 64.0728  31
   0   5  19 570.465 47.1230  10
   0  -5 -19 606.973 62.1668  51
   0  -5 -20 16.2467 36.1553  51
   0  -5 -20 130.961 34.3787  50
   0   5  20 85.2954 35.3395  31
   0  -5 -21-42.0828 23.0423  51
   0   6 -20 1677.42 108.412  50
   0   6 -20 1734.93 107.532  45
   0  -6  20 1858.49 112.266  43
   0   6 -20 1568.23 110.019  52
   0   6 -19 372.780 49.6777  50
   0   6 -19 321.351 35.9201  41
   0  -6  19 348.146 54.5594  43
   0   6 -19 320.247 48.5303  52
   0   6 -18 3741.26 232.738  50
   0  -6  18 3613.55 235.103  43
   0   6 -17-4.21288 60.8560  50
   0  -6  17 55.4708 68.0647  43
   0   6 -16 2839.46 195.935  50
   0  -6  16 3067.14 201.841  43
   0   6 -15 153.349 53.0185  49
   0   6 -15 169.061 64.2173  44
   0  -6  15 95.9157 80.0000  43
   0  -6  14 98.0343 77.6181   3
   0   6 -14 128.267 103.196   6
   0  -6  14 127.396 91.8772  13
   0   6 -14 243.978 66.2446  44
   0   6 -14 167.240 53.0317  49
   0  -6  14 161.968 80.3695  43
   0   6 -14 247.951 138.482  58
   0   6 -13 2425.54 164.063  49
   0   6 -13 2385.63 171.419  44
   0  -6  13 2606.52 179.771  43
   0  -6  13 2840.93 212.867  13
   0   6 -13 2516.76 215.031   6
   0  -6  13 2615.06 201.044   3
   0   6 -13 2401.71 168.288  52
   0   6 -13 2577.92 251.782  58
   0  -6  12 80.4255 81.2009   3
   0   6 -12 86.7708 110.653   6
   0   6 -12 123.460 48.4398  49
   0   6 -12 49.2800 59.6760  44
   0  -6  12 141.391 77.0142  43
   0   6 -12 159.539 54.7717  52
   0   6 -12 47.1519 159.952  58
   0   6 -11 13682.1 938.919   6
   0   6 -11 15938.4 907.933  44
   0   6 -11 14707.8 903.344  49
   0  -6  11 15396.4 910.343  43
   0   6 -11 15314.4 905.489  52
   0   6 -11 14281.0 961.927  58
   0  -6  11 15242.7 907.269  53
   0  -6  10 12.9340 47.8144  53
   0   6 -10-10.3426 145.372  58
   0   6 -10 61.6792 107.738   6
   0   6 -10-19.7903 41.3379  14
   0   6 -10-37.1202 47.0078  52
   0   6 -10-8.38081 38.5615  49
   0   6  -9 12867.9 806.143  58
   0   6  -9 13386.4 756.274  52
   0  -6   9 11383.9 756.193  53
   0   6  -9 12620.5 754.511  49
   0   6  -8 378.415 106.210   6
   0   6  -8 270.222 65.7991  11
   0   6  -8 400.214 140.778  58
   0  -6   7 3029.96 203.409   3
   0   6  -7 3110.90 217.367   6
   0   6  -7 2843.29 235.305  58
   0   6  -7 2609.04 205.408  57
   0  -6   6 5833.19 361.651   3
   0   6  -6 5959.26 372.627   6
   0   6  -6 5295.81 370.694  57
   0   6  -6 5807.83 381.701  58
   0   6  -5 394.638 93.1262   6
   0  -6   5 374.141 64.9878   3
   0   6  -5 397.861 92.0747  57
   0   6  -5 430.948 103.169  58
   0  -6   4 17105.1 1035.42   3
   0   6  -4 17721.6 1052.32  57
   0  -6   3 435.627 61.3868   3
   0   6  -3 558.255 103.641  57
   0   6  -2 14178.8 849.152   9
   0   6  -2 13901.4 865.046  57
   0   6  -1 1686.40 134.282   9
   0   6   0 2372.02 174.539   8
   0   6   0 2461.87 174.391   9
   0   6   0 2489.33 200.175  57
   0   6   1 152.830 75.6942   9
   0   6   1 197.992 77.9355   8
   0   6   1 234.555 104.836  57
   0   6   2 31.1368 78.0703   8
   0   6   2 82.2551 103.930  57
   0  -6  -3 11188.6 686.973   4
   0   6   3 12307.5 714.073  57
   0  -6  -4 78.1057 39.7762   4
   0   6   4 56.6079 91.8795  57
   0  -6  -5 8282.75 496.597   4
   0   6   5 7944.43 517.026  57
   0   6   6 1029.82 113.988  57
   0  -6  -7 835.444 76.6148   5
   0   6   7 638.674 94.8339  57
   0  -6  -8 113.641 50.2268   5
   0   6   9 708.225 79.8556  48
   0  -6  -9 712.066 77.3841   5
   0  -6 -10 1893.98 135.526  50
   0   6  10 1718.86 139.622  48
   0  -6 -10 2006.14 142.687   5
   0   6  10 1994.58 148.570   2
   0  -6 -11 464.127 73.4572  50
   0   6  11 592.438 82.6656  48
   0   6  11 676.525 84.8276   2
   0  -6 -12 2288.88 158.921  50
   0   6  12 2341.05 161.965  48
   0   6  12 1984.86 171.058   2
   0  -6 -13 461.529 78.6918  50
   0   6  13 631.622 84.3149  48
   0   6  13 421.375 79.6283   2
   0  -6 -14-26.6621 70.4967  50
   0   6  14 147.279 69.6506  48
   0   6  14-6.34210 61.8629   2
   0   6  15 1255.82 102.352  48
   0  -6 -15 1106.24 104.695  50
   0   6  15 1103.19 113.312   2
   0   6  16 121.397 56.2225  48
   0  -6 -16 75.3670 62.5629  50
   0   6  16 224.697 46.8921  10
   0   6  16 102.353 75.4385  31
   0  -6 -17-13.1183 54.8911  51
   0  -6 -17 52.8470 53.8916  50
   0   6  17 15.1530 36.1086  10
   0   6  17 61.9943 64.9625  31
   0  -6 -18 1.56669 46.7141  50
   0  -6 -18 14.4719 48.3242  51
   0   6  18 40.3290 32.0165  10
   0   6  18 29.1219 55.1132  31
   0  -6 -19 399.539 47.5800  50
   0  -6 -19 453.708 50.8226  51
   0   6  19 469.774 40.7739  10
   0   6  19 427.804 53.8945  31
   0  -6 -20 206.825 31.4606  51
   0  -7  20 167.442 26.6061  43
   0   7 -19 224.333 30.3732  45
   0   7 -19 217.532 27.9472  41
   0  -7  19 186.764 43.0494  43
   0   7 -18 296.569 47.1088  50
   0  -7  18 250.050 54.5891  43
   0   7 -18 188.618 28.0980  55
   0   7 -17 279.847 57.5514  50
   0  -7  17 314.977 65.8292  43
   0  -7  16 1903.58 142.332  43
   0   7 -16 1792.38 135.023  50
   0   7 -16 1986.68 135.251  52
   0  -7  15 2522.15 169.298  43
   0   7 -15 2104.72 161.875  44
   0   7 -15 2398.94 159.500  52
   0   7 -14 1466.91 118.673  44
   0  -7  14 1443.47 127.246  43
   0  -7  14 1421.18 145.162  13
   0   7 -14 1809.39 162.558   6
   0   7 -14 1382.86 113.975  52
   0  -7  13 3851.76 241.861  43
   0   7 -13 3555.50 228.325  49
   0   7 -13 3759.09 236.846  44
   0  -7  13 3472.12 268.662  13
   0   7 -13 3730.01 280.253   6
   0  -7  13 2994.73 256.100   3
   0   7 -13 3393.54 300.238  58
   0   7 -13 3776.80 232.725  52
   0  -7  12 723.568 108.308   3
   0   7 -12 908.722 140.952   6
   0   7 -12 846.453 75.2324  49
   0  -7  12 906.518 101.849  43
   0   7 -12 813.698 172.410  58
   0   7 -12 1082.00 85.7427  52
   0   7 -11 91.3103 154.775  58
   0  -7  11 78.8037 56.7359  53
   0  -7  11-7.18303 78.8260   3
   0   7 -11 51.7922 46.7037  14
   0   7 -11-17.5383 115.548   6
   0   7 -11 31.4119 52.3088  52
   0   7 -11 72.3326 42.6529  49
   0   7 -10 2308.40 143.065  52
   0   7 -10 1804.42 221.659  58
   0  -7  10 2056.57 144.359  53
   0  -7  10 1680.68 169.461   3
   0   7 -10 2034.76 193.759   6
   0   7 -10 2070.92 139.093  14
   0   7 -10 2185.39 138.891  49
   0   7  -9 4688.47 283.904  52
   0   7  -9 4489.35 347.165  58
   0  -7   9 4281.55 285.564  53
   0   7  -9 4724.04 281.173  14
   0  -7   9 4825.15 311.244   3
   0   7  -9 4760.87 287.028  44
   0   7  -9 4309.27 281.460  49
   0   7  -8 8172.04 484.043  59
   0   7  -8 8029.60 482.607  52
   0  -7   8 8505.94 484.394  53
   0   7  -8 8559.92 530.338  58
   0   7  -8 8014.70 480.279  14
   0   7  -8 8041.68 517.322   6
   0   7  -8 8194.80 505.436  11
   0  -7   8 8361.03 505.638   3
   0   7  -8 7074.48 483.733  44
   0   7  -7 8014.24 489.547  58
   0   7  -7 8593.77 483.402   6
   0  -7   7 8571.00 470.654   3
   0   7  -6 11023.6 746.441  57
   0   7  -6 12844.3 743.943   6
   0  -7   6 12160.2 733.503   3
   0   7  -5 1227.59 144.155  57
   0  -7   5 1652.60 119.255   3
   0   7  -4 2073.86 179.788  57
   0  -7   4 2114.53 148.024   3
   0   7  -3 228.437 100.058  57
   0   7  -3 106.928 74.7849   9
   0   7  -2 2152.24 185.829  57
   0   7  -2 2060.42 159.601   9
   0   7  -1 2436.70 176.717   8
   0   7  -1 2352.01 177.881   9
   0   7   0 6522.98 473.601  57
   0   7   0 7226.82 453.147   8
   0   7   0 7650.11 453.618   9
   0   7   1 12751.7 843.857  57
   0   7   1 13853.0 825.353   8
   0   7   1 13759.0 824.399   9
   0   7   2 1707.45 177.938  57
   0   7   2 1952.89 151.712   8
   0   7   3 2779.47 222.581  57
   0  -7  -3 2689.02 181.109   4
   0   7   3 2979.12 202.282   8
   0   7   4 671.544 110.020  57
   0  -7  -4 356.358 52.6180   4
   0   7   5 515.397 106.122  57
   0  -7  -5 613.164 59.9146   4
   0   7   6 1405.27 138.080  57
   0   7   7 5766.33 338.873  48
   0  -7  -7 6098.32 345.523   5
   0   7   7 5358.43 339.912  31
   0  -7  -8 3141.05 204.117   5
   0   7   8 3071.47 201.053  48
   0   7   8 3046.19 210.010  20
   0   7   8 2878.89 202.861  31
   0   7   9 2673.94 185.983  31
   0  -7  -9 2817.94 184.939   5
   0  -7  -9 2565.55 174.958  51
   0   7   9 2596.87 182.667  48
   0   7  10 149.279 77.2539  31
   0   7  10 112.534 62.7950   2
   0  -7 -10 91.7926 57.2466  50
   0   7  10 221.288 73.3021  48
   0   7  11 86.6004 81.3067  31
   0   7  11 57.0332 62.2842   2
   0  -7 -11-9.77754 61.4728  50
   0   7  11 46.3064 74.5604  48
   0   7  12 415.642 92.5525  31
   0   7  12 363.505 75.7764   2
   0   7  12 374.880 47.0810  47
   0   7  12 537.689 84.2867  48
   0  -7 -12 446.659 73.9926  50
   0   7  13 73.4723 84.4669  31
   0   7  13 54.8302 58.5120   2
   0  -7 -13-2.57651 66.2466  50
   0   7  13-27.7516 75.4673  48
   0   7  14 251.231 87.1727  31
   0   7  14 206.810 64.5228   2
   0  -7 -14 311.092 68.0872  51
   0  -7 -14 204.873 66.5609  50
   0   7  14 368.629 72.1167  48
   0   7  15 432.041 84.4431  31
   0  -7 -15 277.169 67.1219  51
   0  -7 -15 291.945 64.9756  50
   0   7  15 309.003 65.7245  48
   0   7  16 235.372 71.7162  31
   0   7  16 197.052 43.5098  10
   0  -7 -16 168.563 56.9435  51
   0   7  16 198.444 55.3837  48
   0  -7 -16 276.296 56.3358  50
   0   7  17 292.532 63.5909  31
   0   7  17 263.719 40.1735  10
   0  -7 -17 220.363 52.5521  51
   0  -7 -17 287.173 50.4372  50
   0   7  18 291.040 53.7176  31
   0   7  18 308.516 35.3167  10
   0  -7 -18 203.609 39.8184  50
   0  -7 -19 13.9764 29.0099  51
   0   7  19 47.2446 35.0204  31
   0   8 -19 278.460 26.0582  41
   0  -8  19 316.542 35.3047  43
   0   8 -19 237.748 32.3222  52
   0   8 -18 1738.13 113.504  45
   0  -8  18 2043.75 121.935  43
   0   8 -18 1970.52 115.537  41
   0   8 -18 1669.27 111.533  55
   0   8 -18 1888.01 119.164  52
   0  -8  17 55.5082 52.3117  43
   0   8 -17-55.4275 45.4473  52
   0   8 -16 812.838 73.2427  50
   0  -8  16 797.963 84.5714  43
   0   8 -16 761.786 74.6228  52
   0   8 -15 411.333 69.9681  44
   0  -8  15 419.430 76.4900  43
   0   8 -15 385.165 62.1502  52
   0  -8  14 18.8134 74.5112  43
   0   8 -14 69.4568 54.6573  52
   0  -8  13 3238.67 216.444  43
   0   8 -13 3220.91 248.722   6
   0  -8  13 2987.90 238.251  13
   0   8 -13 3197.56 206.009  52
   0  -8  12 94.9279 74.5648   3
   0   8 -12-54.8860 106.129   6
   0   8 -12 13.6402 45.0381  14
   0  -8  12-70.9725 78.8498  43
   0   8 -12 88.7064 54.9888  52
   0  -8  11 7644.62 407.428  53
   0   8 -11 7708.39 404.711  52
   0   8 -11 5327.32 398.130  14
   0   8 -11 5110.37 439.489   6
   0  -8  11 5932.19 428.975   3
   0   8 -11 7239.67 401.051  49
   0  -8  10 47.1516 53.7066  53
   0   8 -10 34.9960 112.358   6
   0   8 -10 61.8734 46.7679  14
   0  -8  10 27.3174 76.1333   3
   0   8 -10 4.02579 47.6435  52
   0   8 -10-37.1498 40.4591  49
   0   8 -10 29.5911 56.9130  44
   0  -8   9 2769.22 182.873  53
   0   8  -9 2756.35 179.742  52
   0  -8   9 2755.90 207.419   3
   0   8  -9 3113.65 232.585   6
   0   8  -9 2937.40 177.807  14
   0   8  -9 2564.19 176.119  49
   0   8  -9 2938.16 185.099  44
   0  -8   8-28.3713 46.2081  53
   0   8  -8-2.19368 49.7394  59
   0   8  -8 59.2045 104.929   6
   0   8  -8 63.4521 40.5319  14
   0   8  -8 117.070 77.6766  11
   0  -8   8-11.1931 65.0767   3
   0   8  -8 67.2088 42.8123  52
   0   8  -8-13.0677 48.9411  44
   0  -8   7 695.062 62.7806  53
   0   8  -7 639.565 60.6119  52
   0   8  -7 683.809 118.568   6
   0  -8   7 630.615 84.2882   3
   0   8  -7 643.969 57.8083  14
   0   8  -7 597.278 65.1847  44
   0   8  -6 3637.40 276.693  57
   0  -8   6 4235.23 237.873  53
   0   8  -6 3835.17 234.934  14
   0  -8   6 3788.50 252.497   3
   0   8  -6 3469.14 237.571  44
   0   8  -5 56.8545 97.0422  57
   0   8  -4 9651.20 600.011  57
   0   8  -4 9120.56 577.883   9
   0   8  -3 2841.18 225.518  57
   0   8  -3 2708.74 198.935   9
   0   8  -2 7302.45 482.737  57
   0   8  -2 7482.28 458.197   9
   0   8  -2 7003.26 457.359   8
   0   8  -1 862.326 104.172   8
   0   8  -1 871.227 103.330   9
   0   8   0 213.541 121.552  57
   0   8   0 432.440 87.8788   8
   0   8   0 271.714 83.0301   9
   0   8   1 3916.77 307.496  57
   0   8   1 4194.86 277.773   8
   0   8   2-17.8758 114.381  57
   0   8   2 20.0231 82.8183   8
   0   8   3 11072.9 699.546  57
   0  -8  -3 10767.7 662.293   4
   0   8   3 11269.4 678.657   8
   0   8   4 855.892 131.903  57
   0   8   4 723.274 107.775   8
   0  -8  -4 833.404 73.3435   4
   0   8   5 3699.87 305.706  57
   0   8   5 4230.62 272.687  31
   0   8   5 4542.85 271.533  48
   0   8   5 4473.41 298.927   8
   0   8   6 1300.98 101.106  48
   0   8   6 1043.07 133.829  57
   0   8   6 1164.29 102.562  31
   0  -8  -7-23.5598 51.9095   5
   0   8   7 84.6353 63.1103  48
   0   8   7 32.7111 48.1153  19
   0   8   7 33.9952 63.0267  31
   0   8   8 257.685 82.0252  11
   0  -8  -8 215.280 48.4219  51
   0   8   8 285.342 72.3349  48
   0   8   8 170.182 56.1214  19
   0   8   8 154.007 73.0491  31
   0  -8  -9 1065.55 92.2441  51
   0   8   9 1224.42 109.699  48
   0   8   9 1164.52 110.515  31
   0  -8 -10 1998.23 136.479  51
   0   8  10 1689.98 146.947  48
   0   8  10 1990.35 152.072   2
   0   8  10 1852.00 152.629  31
   0   8  11-6.08135 79.7296  48
   0  -8 -11 160.003 60.3550  51
   0   8  11 45.6420 56.7459   2
   0   8  11-7.44025 86.7575  31
   0  -8 -12 626.428 76.6359  51
   0   8  12 579.438 58.2957  47
   0   8  12 547.156 79.6513   2
   0   8  12 384.790 97.1486  31
   0  -8 -13 188.395 64.2891  51
   0   8  13 229.229 77.1583  48
   0   8  13 162.031 59.8349   2
   0   8  13 126.011 86.1861  31
   0   8  14 172.367 82.1274  31
   0   8  14 207.174 62.8229  19
   0  -8 -14 250.363 60.9423  50
   0   8  14 236.435 68.5753  48
   0  -8 -14 126.507 61.1225  51
   0   8  15 27.1387 59.1478  48
   0  -8 -15 101.016 53.9940  51
   0   8  15 184.069 74.6845  31
   0  -8 -16 338.136 56.7191  51
   0   8  16 513.125 57.9372  48
   0   8  16 438.139 72.4653  31
   0  -8 -17 50.2226 38.8740  51
   0   8  17 32.7093 52.4594  31
   0  -8 -18-53.6261 29.3959  51
   0   8  18 89.5386 39.1604  31
   0   8  19-60.3382 31.2929  34
   0  -9  18 926.714 61.2042  43
   0   9 -18 827.780 56.0840  41
   0   9 -18 759.293 52.9939  42
   0   9 -18 810.105 58.0069  52
   0  -9  17 701.806 64.5842  43
   0   9 -17 719.001 54.9285  41
   0   9 -17 680.310 58.2439  52
   0  -9  16 2378.18 152.971  43
   0   9 -16 2196.21 147.584  52
   0  -9  15 2482.50 172.117  43
   0   9 -15 2584.28 165.535  52
   0  -9  14 1313.72 112.467  43
   0   9 -14 1240.52 96.5910  52
   0  -9  13 642.997 86.4770  43
   0   9 -13 477.307 63.2388  52
   0   9 -12 544.248 60.5391  14
   0   9 -12 626.771 78.9140  44
   0  -9  12 610.533 89.6689  43
   0   9 -12 618.036 66.8600  52
   0   9 -11 1232.27 87.5946  52
   0   9 -11 808.905 82.5867  14
   0   9 -11 789.625 144.517   6
   0   9 -11 1197.03 96.9059  44
   0  -9  10 460.107 63.0403  53
   0   9 -10 298.316 54.6521  14
   0   9 -10 382.067 55.4143  52
   0   9 -10 388.321 67.8010  44
   0   9  -9 5186.33 319.790  52
   0   9  -9 5472.46 318.839  14
   0   9  -9 5941.93 372.304   6
   0   9  -9 5573.48 325.182  44
   0   9  -8 3748.45 231.136  52
   0  -9   8 3852.51 234.113  53
   0   9  -8 3681.01 236.495  59
   0   9  -8 3616.73 230.122  14
   0   9  -8 3328.86 263.896  11
   0   9  -8 3678.96 235.549  44
   0  -9   7 1359.50 98.6640  53
   0   9  -7 1249.97 108.062  59
   0   9  -7 1310.25 94.2581  52
   0   9  -7 1356.80 94.7959  14
   0   9  -7 1379.68 140.647  11
   0   9  -7 1387.33 139.151   9
   0   9  -7 1163.88 99.5449  44
   0  -9   6 6613.86 371.247  53
   0   9  -6 5806.46 368.332  52
   0   9  -6 6494.71 401.022   9
   0   9  -6 6413.73 368.363  14
   0   9  -6 5401.19 370.363  44
   0   9  -5 162.130 102.105  57
   0  -9   5 46.6077 38.0632  53
   0   9  -5 36.0495 78.1454   9
   0   9  -5 38.9734 43.3405  44
   0  -9   4 1000.46 75.8117  53
   0   9  -4 907.801 141.844  57
   0   9  -4 989.182 76.1084  44
   0   9  -4 1101.24 113.981   9
   0   9  -3 685.480 101.559   9
   0   9  -3 608.895 98.6427   8
   0   9  -3 580.797 129.461  57
   0  -9   3 772.376 61.2082  53
   0   9  -3 737.537 70.9054  34
   0   9  -2 1617.36 109.294  34
   0   9  -2 1399.74 112.079  19
   0   9  -2 1495.40 136.809   9
   0   9  -2 1601.23 137.326   8
   0   9  -1 6461.09 391.961  34
   0   9  -1 6408.83 413.788   8
   0   9  -1 6285.63 412.694   9
   0   9   0 2906.79 182.669  34
   0   9   0 2895.88 207.320   8
   0   9   1 1974.82 210.055  57
   0   9   1 2130.50 145.636  34
   0   9   1 2280.89 173.824   8
   0   9   2 435.836 136.020  57
   0   9   2 282.572 57.2443  34
   0   9   2 473.041 69.4832  31
   0   9   2 350.155 92.6659   8
   0  -9  -2 434.456 58.1147   4
   0   9   3-20.8492 120.155  57
   0   9   3-13.4300 59.9188  31
   0   9   3-11.2431 48.9648  34
   0   9   3 30.2696 89.5383   8
   0   9   4-50.4105 110.297  57
   0   9   4 6.84591 48.7210  34
   0   9   4 24.5809 61.6241  31
   0   9   4 6.36762 89.8889   8
   0   9   5 736.456 109.012   8
   0   9   5 744.971 81.4683  31
   0   9   5 586.795 69.5807  34
   0   9   6 876.951 95.3010  31
   0   9   6 951.532 125.990   8
   0   9   6 931.489 94.1524  48
   0   9   7 283.985 76.6606  48
   0   9   7 327.645 78.3822  31
   0   9   8 1714.25 126.481  59
   0   9   8 1948.53 139.560  48
   0   9   8 1423.30 157.373  11
   0   9   8 1719.59 141.675  31
   0   9   9 83.6461 81.5115  48
   0  -9  -9 122.882 52.0295  51
   0   9   9 73.3708 56.6600   2
   0   9   9 256.693 86.4466  31
   0  -9 -10 37.9526 54.3114  51
   0   9  10 15.7838 83.7776  48
   0   9  10 113.261 57.8161   2
   0   9  10 26.0455 84.6755  31
   0  -9 -11 44.5109 56.4280  51
   0   9  11 124.196 80.9902  48
   0   9  11 34.2888 45.5293  47
   0   9  11-38.2637 53.7847   2
   0   9  11-48.9341 86.9187  31
   0   9  12 864.248 96.7285  48
   0   9  12 655.960 62.6139  47
   0  -9 -12 718.430 78.1277  51
   0   9  12 572.890 79.0000   2
   0   9  12 667.249 103.979  31
   0   9  13 402.426 47.8869  47
   0   9  13 522.437 81.7414  48
   0  -9 -13 484.310 65.9118  51
   0   9  13 426.216 90.6092  31
   0   9  14 488.932 73.3225  48
   0  -9 -14 549.443 64.6417  51
   0   9  14 439.831 86.2333  31
   0  -9 -15 101.258 45.7889  51
   0   9  15-5.42651 38.0269  18
   0   9  15 92.2285 65.9137  31
   0   9  16 108.287 56.7574  31
   0   9  16 207.204 33.8769  10
   0  -9 -16 199.203 39.6705  51
   0   9  17 24.3866 23.4870  10
   0   9  17 41.6839 41.6397  31
   0   9  18 438.956 44.9738  34
   0   9  18 399.841 39.9164  31
   0  10 -17 101.270 23.8126  41
   0  10 -17 102.425 23.5358  42
   0  10 -17 114.687 23.0994  52
   0  10 -16 120.996 30.9325  41
   0 -10  16 84.5055 42.1421  43
   0  10 -16 148.205 32.5245  52
   0 -10  15 1794.99 122.409  43
   0  10 -15 1684.96 114.701  52
   0  10 -14 1.90207 51.1002  44
   0 -10  14-28.7637 59.4685  43
   0  10 -14 91.6277 40.5236  52
   0 -10  13 4108.50 261.737  43
   0  10 -13 4304.16 258.875  44
   0  10 -13 3912.82 252.794  52
   0  10 -12 28.7287 42.9843  14
   0  10 -12 2.30480 60.2159  44
   0 -10  12-36.8018 73.3312  43
   0  10 -12-31.4217 44.9525  52
   0  10 -11 2478.16 157.227  44
   0 -10  11 2547.33 166.952  43
   0  10 -11 2466.77 149.894  52
   0  10 -10 65.8859 59.3946  44
   0  10 -10-25.6096 102.385   9
   0  10 -10 59.4264 50.1964  14
   0 -10  10 59.8890 51.7381  53
   0  10 -10 47.6551 44.4827  52
   0  10  -9 21.7494 57.1366  44
   0  10  -9-83.9888 102.106   9
   0  10  -9-1.70099 51.3495  14
   0 -10   9 92.8054 52.4429  53
   0  10  -9 59.5612 44.2188  52
   0  10  -8 30.6823 54.5917  44
   0  10  -8 96.5709 44.7466  52
   0  10  -8 20.2165 49.1032  14
   0  10  -8-56.3437 100.306   9
   0  10  -8 107.724 61.2995  59
   0 -10   8 11.0670 50.5712  53
   0  10  -7 171.774 43.3450  52
   0  10  -7 140.789 54.4476  44
   0  10  -7 78.0613 92.1026  11
   0  10  -7 205.390 93.2633   9
   0  10  -7 143.492 49.6427  14
   0 -10   7 172.628 50.6173  53
   0  10  -7 132.164 66.0700  59
   0  10  -6 2460.09 183.570  44
   0  10  -6 2690.02 219.647   9
   0  10  -6 3101.38 182.700  14
   0  10  -6 2634.48 217.354   8
   0  10  -6 2638.79 233.061  11
   0  10  -6 3182.58 196.561  59
   0 -10   6 2921.43 183.415  53
   0  10  -5 1297.92 103.920  44
   0  10  -5 1414.77 142.390   9
   0  10  -5 1500.48 144.080   8
   0 -10   5 1542.08 103.200  53
   0  10  -4 3919.73 259.642   9
   0  10  -4 4168.15 261.202   8
   0  10  -4 3195.79 223.637  44
   0  10  -4 3440.70 220.943  41
   0  10  -4 3131.98 280.641  57
   0 -10   4 4054.08 225.270  53
   0  10  -3 3053.47 213.204   9
   0  10  -3 3174.26 217.799   8
   0 -10   3 3116.64 180.412  53
   0  10  -3 2611.74 245.580  57
   0  10  -3 2817.20 178.433  47
   0  10  -3 2709.65 179.452  44
   0  10  -3 2647.99 175.556  41
   0  10  -2 1237.61 124.873   9
   0  10  -2 1296.62 127.970   8
   0  10  -2 1045.68 166.620  57
   0 -10   2 1210.91 85.8920  53
   0  10  -2 1402.06 98.9359  34
   0  10  -2 1067.34 85.7175  47
   0  10  -2 1105.22 84.2429  44
   0  10  -2 1124.06 89.3922  35
   0  10  -1 63.4827 82.3852   8
   0 -10   1-1.73787 38.2401  53
   0  10  -1-2.41993 53.2563  34
   0  10  -1 21.2355 40.5617  47
   0  10  -1 134.217 59.5516  19
   0 -10   0 360.324 48.2569  53
   0  10   0 260.018 132.607  57
   0  10   0 355.406 62.3125  34
   0  10   0 350.413 93.3670   8
   0  10   0 416.565 63.7900  19
   0 -10  -1 2598.93 166.895  53
   0  10   1 2679.03 174.754  34
   0  10   1 2818.46 183.019  32
   0  10   1 2667.41 202.405   8
   0  10   1 2506.30 173.035  19
   0  10   2 24.5867 129.327  57
   0  10   2 122.873 68.7284  32
   0  10   2 99.6329 56.8783  34
   0  10   2 46.3475 84.1278   8
   0  10   2 66.8239 52.5350  19
   0  10   3 1424.27 112.321  34
   0  10   3 1505.72 118.482  32
   0  10   3 1421.13 146.192   8
   0  10   3 1538.46 110.269  19
   0  10   4 403.712 127.397  57
   0  10   4 694.924 74.8044  34
   0  10   4 682.783 88.3363  31
   0  10   4 526.049 112.708   8
   0  10   5 224.280 76.5958  31
   0  10   5 145.775 61.5692  34
   0  10   5 272.149 101.687   8
   0  10   6 1594.96 131.017  31
   0  10   6 1337.14 118.071  34
   0  10   6 1842.71 163.431   8
   0  10   7 34.2461 62.6265  59
   0  10   7 123.614 83.7532  31
   0  10   7 266.075 70.1902  34
   0  10   7 124.372 99.7871  11
   0  10   8 66.3507 59.1792  59
   0  10   8 55.7616 69.5566  34
   0  10   8 60.8963 82.7887  31
   0  10   9 51.1820 53.4686  47
   0  10   9 77.8643 85.7723  31
   0  10  10 1006.68 83.6151  47
   0  10  10 812.977 113.067  31
   0  10  11 290.687 52.7849  47
   0  10  11 315.145 95.6418  31
   0  10  12 104.786 42.6592  47
   0  10  12-61.9138 88.3268  31
   0  10  13 77.5407 36.6942  47
   0  10  13 24.5828 78.1639  31
   0  10  14 632.971 83.0216  31
   0  10  15 67.0834 57.7782  31
   0  10  15-58.5739 56.3789  34
   0  10  15 65.8705 28.5852  10
   0  10  15 9.37654 34.0745  18
   0  10  16 274.938 53.8427  34
   0  10  16 402.610 51.5357  31
   0  10  16 307.070 33.5521  10
   0  10  17-20.0689 37.2749  16
   0  10  17-27.0704 34.3920  34
   0  10  18 58.5955 23.5960  16
   0  10  18 50.5481 21.1175  34
   0  11 -16 2047.34 126.524  42
   0 -11  16 2051.21 127.546  43
   0 -11  15 1289.11 90.5146  43
   0  11 -14 645.964 58.2757  41
   0 -11  14 806.409 69.2476  43
   0  11 -13 33.3918 27.3402  27
   0  11 -13-1.72323 46.3616  44
   0  11 -13 38.7744 38.3518  41
   0 -11  13-19.1375 56.1591  43
   0  11 -12 99.9738 39.7365  14
   0  11 -12 127.465 51.0156  44
   0 -11  12 77.8945 64.0017  43
   0  11 -12 138.013 45.9070  41
   0  11 -12 119.726 38.1127  52
   0  11 -11 1742.95 130.509  14
   0  11 -11 2158.34 137.834  44
   0  11 -11 2108.96 134.631  41
   0 -11  11 2278.32 146.246  43
   0  11 -11 1816.19 128.483  52
   0  11 -10 812.111 76.6731  14
   0  11 -10 954.693 81.5901  44
   0  11 -10 889.264 76.9104  41
   0  11 -10 805.788 68.7141  52
   0  11  -9 1746.48 120.358  44
   0  11  -9 1729.50 116.010  14
   0  11  -9 1525.54 109.032  52
   0 -11   9 1509.36 114.726  53
   0  11  -8 1551.75 151.161   8
   0  11  -8 1884.54 116.566  14
   0  11  -8 1841.55 163.454   9
   0  11  -8 1695.66 117.810  44
   0  11  -8 1416.32 113.052  41
   0 -11   8 1349.77 113.017  53
   0  11  -8 1588.31 122.065  59
   0  11  -8 1594.64 107.930  52
   0  11  -7 39.9961 52.7992  14
   0  11  -7-27.2078 89.7819  11
   0  11  -7-15.9571 81.4922   9
   0  11  -7 62.1637 84.6395   8
   0  11  -7 68.8228 50.3550  44
   0  11  -7 54.0449 45.1415  41
   0  11  -7 92.3253 63.4780  59
   0 -11   7 26.7855 47.5173  53
   0  11  -6 482.553 106.752   9
   0  11  -6 385.739 112.815  11
   0  11  -6 551.454 101.917   8
   0  11  -6 606.882 68.2862  14
   0  11  -6 668.847 68.8156  44
   0  11  -6 663.574 61.4434  41
   0  11  -6 720.751 90.0874  59
   0 -11   6 674.439 64.9506  53
   0  11  -5 13.5197 50.7680  14
   0  11  -5-44.8761 87.1312   8
   0  11  -5 58.7647 84.4828   9
   0  11  -5-30.4457 100.130  11
   0  11  -5 16.6863 46.0168  44
   0  11  -5-31.1084 37.6614  41
   0 -11   5 21.1314 43.9727  53
   0  11  -5 26.7542 75.7092  59
   0  11  -4 169.964 85.8447   9
   0  11  -4 305.891 94.1814   8
   0  11  -4 288.568 49.6581  44
   0  11  -4 327.727 41.4726  41
   0 -11   4 291.407 48.8450  53
   0  11  -3 1285.05 124.948   9
   0  11  -3 1046.25 122.332   8
   0 -11   3 1074.37 79.0060  53
   0  11  -3 1059.62 77.2765  47
   0  11  -3 810.379 78.2794  44
   0  11  -3 937.486 71.2049  41
   0  11  -2 1870.70 156.357   8
   0 -11   2 1586.79 112.958  53
   0  11  -2 1902.73 127.664  34
   0  11  -2 1604.07 114.294  47
   0  11  -2 1550.29 116.777  35
   0  11  -1 2025.57 182.175   8
   0 -11   1 2240.39 147.880  53
   0  11  -1 2216.08 157.917  34
   0  11  -1 2322.65 150.174  47
   0  11  -1 2332.68 151.801  35
   0  11   0 126.078 89.1891   8
   0  11   0 221.657 136.710  57
   0 -11   0 170.831 43.6123  53
   0  11   0 128.326 61.7128  34
   0  11   0 209.632 51.3516  47
   0  11   0 246.759 63.2111  19
   0  11   1 134.714 85.6429   8
   0  11   1-69.3742 137.781  57
   0 -11  -1 62.7339 40.9171  53
   0  11   1 81.5497 60.7331  34
   0  11   1 128.993 53.5435  47
   0  11   1 68.9881 58.6511  19
   0  11   2 436.288 97.9151   8
   0 -11  -2 424.975 51.7206  53
   0  11   2 287.460 60.9252  47
   0  11   2 364.563 63.4893  19
   0  11   2 274.604 66.8511  34
   0  11   3 676.111 56.2044  27
   0  11   3 686.057 93.2540  32
   0  11   3 749.871 79.6018  34
   0  11   3 726.747 76.4969  19
   0  11   3 600.143 111.342   8
   0  11   4 207.595 66.1787  34
   0  11   4 257.369 99.6232   8
   0  11   5 123.988 82.8072  59
   0  11   5 273.266 68.4604  34
   0  11   5 389.354 105.548   8
   0  11   6 821.819 100.314  59
   0  11   6 901.073 94.4111  34
   0  11   6 1025.01 108.215  31
   0  11   6 703.638 130.036  11
   0  11   7 322.280 75.7036  59
   0  11   7 587.451 96.6024  31
   0  11   7 333.790 78.1619  34
   0  11   7 402.041 108.826  11
   0  11   8 280.967 65.8201  59
   0  11   8 384.143 93.3422  31
   0  11   8 309.391 80.2815  34
   0  11   8 429.880 58.6800  17
   0  11   8 370.506 67.9747  47
   0  11   9 466.100 97.1968  31
   0  11   9 438.123 86.5526  34
   0  11   9 366.277 54.6972  17
   0  11   9 412.884 65.6861  47
   0  11  10 50.6530 51.4071  47
   0  11  10 128.990 90.0595  31
   0  11  10 128.472 82.0284  34
   0  11  11-23.4177 44.2312  47
   0  11  11 181.876 79.4090  34
   0  11  11 77.5049 85.4354  31
   0  11  12 477.815 54.1744  47
   0  11  12 378.298 85.1163  34
   0  11  13 157.485 70.4733  31
   0  11  13 96.1994 66.4306  34
   0  11  14 34.2625 37.6593  18
   0  11  14-33.0969 57.1933  31
   0  11  14-19.3822 56.7113  34
   0  11  14-10.0794 26.0113  10
   0  11  15-18.0717 29.1221  18
   0  11  15 1.22516 47.0726  16
   0  11  15 41.9419 45.5619  34
   0  11  16 467.193 46.2180  16
   0  11  16 365.246 45.8270  34
   0  11  17 51.1412 20.6162  34
   0  12 -15 2210.65 127.919  42
   0  12 -15 1978.43 127.100  41
   0  12 -14 16.1879 23.6159  41
   0 -12  14 75.3375 32.0633  43
   0 -12  13 2652.14 174.006  43
   0  12 -13 2774.88 170.698  41
   0  12 -13 2779.51 167.829  27
   0  12 -12 8.68031 39.0606  44
   0  12 -12 39.0974 35.8944  41
   0 -12  12 59.9785 49.7682  43
   0  12 -12 31.5955 28.9192  27
   0  12 -11 318.233 48.3102  14
   0 -12  11 340.584 63.8989  43
   0  12 -11 361.434 47.9703  41
   0  12 -11 353.399 50.5417  44
   0  12 -10 52.5184 47.9356  14
   0 -12  10 117.852 62.3550  43
   0  12 -10 123.115 43.9522  41
   0  12 -10 62.6257 45.5012  44
   0  12  -9 499.836 59.6133  14
   0  12  -9 357.196 54.4451  41
   0  12  -9 324.872 55.5434  44
   0  12  -8 988.979 80.5683  14
   0  12  -8 837.814 77.5286  44
   0  12  -8 879.971 75.2650  41
   0  12  -7 64.3133 51.7967  17
   0  12  -7 29.1383 53.8031  14
   0  12  -7 27.9204 47.9977  44
   0  12  -7-14.0436 42.3774  41
   0  12  -7-23.0370 62.7127  59
   0  12  -7 30.5687 45.3582  56
   0  12  -6 3250.68 199.049  14
   0  12  -6 3147.39 197.922  44
   0  12  -6 2982.15 194.214  41
   0  12  -6 2968.63 210.314  59
   0  12  -5 1160.99 91.1734  14
   0  12  -5 1109.42 125.960   8
   0  12  -5 886.216 141.431  11
   0  12  -5 1160.98 128.920   9
   0  12  -5 1110.22 87.9495  44
   0  12  -5 1127.37 81.3498  41
   0  12  -5 1075.33 111.659  59
   0  12  -4 1595.21 146.587   8
   0  12  -4 1755.16 176.823  11
   0  12  -4 1554.53 112.711  14
   0  12  -4 1547.10 109.502  44
   0  12  -4 1488.56 102.720  41
   0  12  -4 1593.15 137.912  59
   0  12  -3 342.957 98.1523  59
   0  12  -3 346.239 48.9479  47
   0  12  -3 325.140 89.0237   8
   0  12  -3 418.162 126.599  11
   0  12  -2 254.026 48.1455  47
   0  12  -2 226.866 52.7446  35
   0  12  -2 234.685 90.9453   8
   0  12  -1 194.929 49.6902  47
   0  12  -1 111.498 64.9606  34
   0  12  -1 234.417 54.4647  35
   0  12  -1 160.947 87.6905   8
   0  12   0 991.298 82.8201  18
   0  12   0 1229.12 99.1319  34
   0  12   0 999.330 120.304   8
   0  12   0 976.785 88.1389  47
   0  12   0 1130.29 89.8458  35
   0  12   1 2030.05 169.278   8
   0  12   1 2036.88 140.421  34
   0  12   1 1941.03 134.710  47
   0  12   1 1724.21 129.075  18
   0  12   2 28.9889 99.6974  59
   0 -12  -2 23.6448 41.2810  53
   0  12   2 48.4526 62.1276  34
   0  12   2-8.98512 33.7282  27
   0  12   2 16.8288 59.8786  47
   0  12   2 106.738 87.3126   8
   0  12   3 15.8970 96.6672  59
   0 -12  -3 29.8196 41.5222  53
   0  12   3 27.2678 62.4290  34
   0  12   3 19.2454 31.5435  27
   0  12   3-5.03455 62.4393  47
   0  12   3 37.0602 130.545  11
   0  12   3 46.7415 88.4346   8
   0  12   4 697.948 105.250  59
   0 -12  -4 744.847 68.4072  53
   0  12   4 816.834 86.2327  34
   0  12   4 569.256 82.7739  47
   0  12   4 943.441 116.842   8
   0  12   4 841.980 147.091  11
   0  12   5 597.190 91.4888  59
   0  12   5 555.030 80.0833  34
   0  12   5 494.235 77.2410  47
   0  12   5 316.975 126.124  11
   0  12   6 838.522 133.726  11
   0  12   6 745.268 97.2939  59
   0  12   6 980.483 95.7485  34
   0  12   7 294.885 71.1697  59
   0  12   7 415.180 80.1715  34
   0  12   7 395.704 65.5582  17
   0  12   8 189.772 59.9984  59
   0  12   8 50.0144 61.1469  47
   0  12   8 102.145 50.1544  17
   0  12   8 93.4037 61.0285  16
   0  12   8 94.4736 73.3786  34
   0  12   9 306.051 59.7096  47
   0  12   9 280.901 66.8993  16
   0  12   9 253.556 82.4191  34
   0  12  10-18.3339 47.2038  47
   0  12  10-54.4246 65.3246  16
   0  12  10-26.5920 75.7765  34
   0  12  11 157.622 43.9378  47
   0  12  11 69.4966 63.1637  16
   0  12  11-19.2072 70.5528  34
   0  12  12 182.800 37.9692  47
   0  12  12 147.876 60.1039  16
   0  12  12 131.444 48.5954  18
   0  12  12 227.643 67.6249  34
   0  12  13-5.08048 39.0578  18
   0  12  13 31.1732 50.3093  16
   0  12  13 80.0249 54.0568  34
   0  12  14 668.270 55.6724  16
   0  12  14 623.782 58.3575  34
   0  12  15 18.2741 30.4041  16
   0  12  15 26.9991 30.3452  34
   0  12  15 32.3190 24.0915  35
   0  13 -13 170.692 25.0072  42
   0  13 -13 200.969 22.8802  41
   0  13 -12 324.542 34.9689  41
   0 -13  12 432.830 41.1947  43
   0  13 -12 361.249 33.1299  27
   0 -13  11 1458.65 99.3084  43
   0  13 -11 1399.08 94.3319  41
   0  13 -11 1445.57 94.0328  27
   0  13 -10 1142.99 82.0666  14
   0  13 -10 1042.91 80.3414  44
   0 -13  10 1249.48 88.4769  43
   0  13 -10 1072.65 80.0163  41
   0  13 -10 1206.82 80.9810  27
   0  13  -9 133.273 46.8118  14
   0  13  -9 166.344 37.5902  41
   0 -13   9 106.196 53.5812  43
   0  13  -9 177.974 39.3594  44
   0  13  -8 970.790 76.4600  14
   0  13  -8 843.964 69.7869  44
   0  13  -8 811.077 67.1529  41
   0  13  -7 136.820 49.9303  17
   0  13  -7 181.418 60.2928  59
   0  13  -7 187.689 43.3004  56
   0  13  -7 213.120 53.0362  14
   0  13  -7 162.828 42.1892  44
   0  13  -7 227.771 56.4844  46
   0  13  -7 251.367 39.2711  41
   0  13  -6 29.6516 45.1880  56
   0  13  -6 116.840 66.6424  59
   0  13  -6-42.4993 54.9235  17
   0  13  -6 138.960 53.4071  14
   0  13  -5 94.3213 72.1506  59
   0  13  -5 132.263 62.1756  17
   0  13  -5 194.070 54.8076  14
   0  13  -4 1270.11 125.356  59
   0  13  -4 1416.59 103.892  14
   0  13  -3 2460.67 191.627  59
   0  13  -3 2637.37 169.698  14
   0  13  -2 164.156 44.6217  47
   0  13  -2 93.6379 92.3744  59
   0  13  -2 147.405 47.0510  35
   0  13  -1 694.731 67.3527  47
   0  13  -1 649.254 67.3401  35
   0  13   0 420.654 109.212  59
   0  13   0 413.163 62.5961  35
   0  13   0 533.902 54.6897  27
   0  13   0 590.125 64.7690  47
   0  13   0 477.819 54.6922  18
   0  13   1 553.252 107.448  59
   0  13   1 416.566 71.1591  34
   0  13   1 433.267 49.4408  27
   0  13   1 498.354 64.1093  35
   0  13   1 549.498 65.6395  47
   0  13   1 439.185 58.1339  18
   0  13   2 433.243 104.125  59
   0  13   2 553.238 49.9869  27
   0  13   2 650.606 77.1421  34
   0  13   2 549.209 69.9923  35
   0  13   2 450.129 69.6504  47
   0  13   2 554.834 64.7942  18
   0  13   3 1647.01 139.231  59
   0  13   3 1641.83 119.401  34
   0  13   3 1400.93 98.0169  27
   0  13   3 1462.04 117.236  47
   0  13   3 1548.07 113.389  18
   0  13   4 75.3001 82.6582  59
   0  13   4-57.1802 65.4089  34
   0  13   4-24.6882 63.9573  47
   0  13   4 26.4273 59.0847  18
   0  13   5-3.29101 75.2987  59
   0  13   5-2.64303 65.3410  34
   0  13   5 22.0694 64.7968  47
   0  13   5 52.6396 61.8757  18
   0  13   6 106.852 69.0632  59
   0  13   6 221.387 69.4467  34
   0  13   6 231.686 67.9058  47
   0  13   6 218.485 61.1113  17
   0  13   7 633.608 81.0354  59
   0  13   7 735.962 73.9330  17
   0  13   7 847.188 88.0124  34
   0  13   8 155.327 64.0991  18
   0  13   8 64.6614 46.6117  17
   0  13   8 74.7840 68.1196  34
   0  13   9 860.517 80.7837  47
   0  13   9 1067.38 90.2697  18
   0  13   9 1019.30 96.0597  34
   0  13  10 215.203 47.0840  47
   0  13  10 237.551 66.3706  34
   0  13  11 156.483 38.3587  47
   0  13  11 156.611 58.3811  34
   0  13  11 127.146 46.4764  16
   0  13  12 49.8858 47.8280  34
   0  13  12 100.200 38.9152  16
   0  13  12 53.6177 36.8112  18
   0  13  13-54.2918 37.7624  34
   0  13  13 18.6414 28.8740  18
   0  13  14 83.0556 22.9251  35
   0  13  14 163.792 27.3252  34
   0  14 -11 24.3120 18.7069  27
   0  14 -11 1.18419 19.0981  42
   0  14 -10 17.1795 24.9914  27
   0  14 -10 52.4943 24.4057  42
   0 -14  10 28.8838 27.8132  43
   0  14  -9 561.741 47.9125  27
   0  14  -9 489.130 49.6257  14
   0 -14   9 613.365 50.5917  43
   0  14  -9 487.774 45.1057  42
   0  14  -8 576.772 61.3770  14
   0 -14   8 687.861 62.1329  43
   0  14  -7 80.9586 44.2668  14
   0  14  -7 14.5567 40.3258  27
   0  14  -7 20.9813 43.5665  46
   0  14  -7 81.8531 38.5878  17
   0  14  -6 845.007 67.5861  14
   0  14  -6 807.911 74.0084  46
   0  14  -6 690.006 68.4942  17
   0  14  -6 667.315 75.2952  59
   0  14  -6 686.538 62.9424  56
   0  14  -5 1026.76 81.0409  56
   0  14  -5 892.062 94.0554  59
   0  14  -5 1148.44 83.7754  14
   0  14  -5 1039.50 89.3661  17
   0  14  -4 14.8721 67.3401  59
   0  14  -4 106.397 46.3979  27
   0  14  -4 122.385 49.1912  14
   0  14  -4 95.6452 59.0530  17
   0  14  -3 166.717 75.7550  59
   0  14  -3 193.229 48.3522  27
   0  14  -3 160.749 51.4951  14
   0  14  -3 210.862 68.6623  17
   0  14  -2 217.444 85.6321  59
   0  14  -2 288.198 46.6013  27
   0  14  -2 241.940 54.1869  14
   0  14  -2 193.587 73.6879  17
   0  14  -1 699.304 91.9622  17
   0  14  -1 744.052 60.8467  27
   0  14  -1 621.903 61.0610  47
   0  14  -1 589.168 60.3923  35
   0  14   0-10.6457 46.8973  47
   0  14   0-72.0530 86.7105  59
   0  14   0 64.6057 44.4289  35
   0  14   0-9.96890 35.1205  27
   0  14   1 177.636 90.3683  59
   0  14   1 162.501 36.0309  27
   0  14   1 266.319 52.2456  35
   0  14   1 236.596 53.9291  47
   0  14   1 271.459 43.6528  18
   0  14   2 149.847 87.5000  59
   0  14   2 165.719 51.7908  35
   0  14   2 98.3068 54.3132  47
   0  14   2 102.438 45.4852  18
   0  14   3 65.2399 78.8360  59
   0  14   3 201.034 60.8353  34
   0  14   3 220.578 56.7329  35
   0  14   3 219.759 59.5780  47
   0  14   3 200.571 51.0792  18
   0  14   3 205.807 75.4153  17
   0  14   4 164.145 73.6556  59
   0  14   4 184.712 59.6271  35
   0  14   4 255.201 61.5002  34
   0  14   4 246.557 60.5823  47
   0  14   4 253.279 68.8446  17
   0  14   4 181.940 54.3812  18
   0  14   5 871.981 90.4665  17
   0  14   5 983.488 86.3335  18
   0  14   5 824.316 94.9157  59
   0  14   5 1130.11 91.1365  34
   0  14   5 881.350 88.2594  47
   0  14   5 1115.81 89.8972  35
   0  14   6-2.47363 57.2282  59
   0  14   6 66.4818 58.5283  34
   0  14   6 40.2993 56.5930  47
   0  14   6 64.7716 55.8456  46
   0  14   6-13.5219 51.7391  17
   0  14   6 106.093 55.6180  18
   0  14   7 126.711 50.6489  59
   0  14   7 124.401 47.9093  46
   0  14   7 54.0007 55.5147  18
   0  14   7 146.620 47.2241  17
   0  14   7 211.775 58.5137  34
   0  14   8 20.6570 51.0361  18
   0  14   8-30.9633 55.8853  34
   0  14   9-29.2522 40.9218  47
   0  14   9 35.1152 45.3106  18
   0  14   9 35.8321 51.7722  34
   0  14  10 357.776 43.7461  47
   0  14  10 390.562 49.9745  18
   0  14  10 325.839 54.1560  35
   0  14  10 391.126 53.7341  34
   0  14  11 16.8410 37.4320  34
   0  14  12 1145.46 77.3015  34
   0  15  -9 164.381 23.3024  27
   0  15  -8 3.27034 25.6391  14
   0  15  -8-23.1254 26.3497  27
   0  15  -7 333.042 40.5586  14
   0  15  -6 249.586 40.3868  14
   0  15  -6 292.739 43.1661  46
   0  15  -6 234.767 38.3535  17
   0  15  -5-22.4567 38.8858  14
   0  15  -5 1.03726 32.0682  56
   0  15  -5 44.8266 34.8247  27
   0  15  -5-43.3564 48.7517  46
   0  15  -5-38.4912 41.4889  17
   0  15  -4 72.5888 40.0611  14
   0  15  -4 37.7817 38.7342  56
   0  15  -4 6.93980 54.1344  59
   0  15  -4 21.3045 37.2691  27
   0  15  -4 60.3472 52.6613  46
   0  15  -4 1.69812 46.9604  17
   0  15  -3 953.366 68.3767  14
   0  15  -3 851.374 84.7809  59
   0  15  -3 788.238 69.7040  56
   0  15  -3 761.181 66.0753  27
   0  15  -3 898.775 86.7940  46
   0  15  -3 774.248 80.1990  17
   0  15  -2 221.063 66.2402  59
   0  15  -2 234.698 38.5297  27
   0  15  -2 164.934 63.5189  17
   0  15  -2 192.876 46.0614  14
   0  15  -1 224.131 35.6334  27
   0  15  -1 153.855 45.7503  14
   0  15  -1 183.604 68.2754  17
   0  15   0 270.660 79.0277  59
   0  15   0 362.816 38.6387  27
   0  15   0 452.995 74.8098  17
   0  15   1 165.975 73.0010  59
   0  15   1 124.165 38.9786  35
   0  15   2 135.155 68.8581  59
   0  15   2 126.501 41.0976  35
   0  15   2 50.0241 46.5467  47
   0  15   2 65.0046 34.2843  18
   0  15   3 267.716 68.1435  59
   0  15   3 265.865 48.3729  35
   0  15   3 314.088 53.1378  47
   0  15   3 320.901 69.6840  46
   0  15   3 267.055 66.3240  17
   0  15   3 300.245 42.5650  18
   0  15   4 125.113 57.6939  59
   0  15   4 51.6230 44.0815  35
   0  15   4 29.6420 57.8699  46
   0  15   4 32.4200 47.3334  47
   0  15   4-38.7794 41.2075  18
   0  15   4-29.0366 55.0758  17
   0  15   5 140.190 53.2109  59
   0  15   5-28.8830 50.3906  46
   0  15   5 13.2582 47.8754  47
   0  15   5 53.7704 47.6996  17
   0  15   5 45.8564 42.2940  18
   0  15   5 21.3395 46.6221  35
   0  15   6 50.9282 45.1759  47
   0  15   6 24.9093 42.9220  46
   0  15   6-8.33620 41.4320  17
   0  15   6 4.15616 42.7388  18
   0  15   6 59.0150 47.9176  35
   0  15   6 71.3660 44.6800  34
   0  15   7 334.286 55.5166  35
   0  15   7 474.285 54.1365  34
   0  15   7 443.048 53.3207  18
   0  15   7 535.984 42.4869  14
   0  15   8 208.156 41.6153  18
   0  15   8 147.008 44.0727  35
   0  15   8 254.333 42.7874  34
   0  15   9 325.952 38.4641  18
   0  15   9 331.994 39.3005  34
   0  15  10 269.147 29.5592  18
   0  15  10 91.3380 30.2878  35
   0  16  -6 15.9786 20.2641  27
   0  16  -6 35.1793 20.8245  14
   0  16  -5 363.310 34.4223  27
   0  16  -5 330.692 35.4080  14
   0  16  -4 375.847 37.8531  14
   0  16  -4 312.060 33.2766  56
   0  16  -4 333.802 34.8551  27
   0  16  -4 281.725 45.0100  46
   0  16  -4 358.056 40.8760  17
   0  16  -3 198.217 33.4628  14
   0  16  -3 137.804 32.3888  56
   0  16  -3 158.295 27.2062  27
   0  16  -3 134.165 45.9822  46
   0  16  -3 125.298 40.5895  17
   0  16  -2 155.170 35.6547  14
   0  16  -2 99.4639 36.5333  56
   0  16  -2 137.371 26.2145  27
   0  16  -2 148.115 52.2033  46
   0  16  -2 148.885 46.1323  17
   0  16  -1 30.8335 34.0233  14
   0  16  -1-6.96461 54.1037  46
   0  16  -1 67.3365 49.4742  17
   0  16  -1 77.5523 37.3679  56
   0  16   0 77.9947 55.1860  46
   0  16   0 122.703 51.9029  17
   0  16   0 4.89758 40.6323  56
   0  16   1 26.6968 41.8517  56
   0  16   2 372.679 42.5496  14
   0  16   3 65.0138 33.5659  14
   0  16   3 88.2076 28.2511  35
   0  16   3 138.337 50.3803  46
   0  16   3 41.9213 46.7617  17
   0  16   4 27.9885 29.6901  14
   0  16   4 62.0807 36.4325  56
   0  16   4 37.9023 28.7476  35
   0  16   4 20.4522 41.2933  46
   0  16   4 20.4476 39.3113  17
   0  16   5 251.202 38.8243  56
   0  16   5 291.825 37.0303  35
   0  16   5 300.198 41.5348  46
   0  16   5 336.589 40.4456  17
   0  16   6 72.1886 23.8194  56
   0  16   6 61.1368 27.3964  35
  -1  16   5 1120.90 80.3849  56
  -1  16   5 1321.59 80.5802  35
  -1  16   4 173.123 34.5951  56
  -1  16   4 139.935 40.1805  46
  -1  16   4 163.684 30.5711  35
  -1  16   4 190.294 27.8820  14
  -1  16   3 601.874 62.6571  17
  -1  16   3 681.382 52.1631  14
  -1  16   3 691.462 50.3968  35
  -1  16   3 650.346 64.0763  46
  -1  16   2-9.20110 50.8394  46
  -1  16   2 46.0939 31.3384  14
  -1  16   1 696.021 53.0372  14
  -1  16   1 494.210 56.3463  56
  -1  16   0 1140.10 93.9409  17
  -1  16   0 937.842 96.0018  46
  -1  16  -1 45.4734 36.8005  56
  -1  16  -1 66.9116 51.7626  46
  -1  16  -1 78.2994 48.0132  17
  -1  16  -2 2667.27 161.293  56
  -1  16  -2 2458.74 157.241  27
  -1  16  -2 2777.12 168.103  46
  -1  16  -2 2617.09 165.459  17
  -1  16  -3 122.499 31.9407  14
  -1  16  -3 173.934 30.0073  56
  -1  16  -3 38.2228 23.0158  27
  -1  16  -3 94.1823 42.6443  46
  -1  16  -3 123.137 37.8741  17
  -1  16  -4 846.800 56.9638  56
  -1  16  -4 901.161 63.7021  46
  -1  16  -4 960.523 60.2632  14
  -1  16  -5 26.2163 24.5847  14
  -1  16  -5 28.8178 19.4472  27
  -1  16  -6 74.9808 17.4600  27
  -1  15  10 1307.68 82.9336  18
  -1  15   9 817.120 52.1699  18
  -1  15   9 470.618 52.7534  35
  -1  15   8 872.273 64.5081  18
  -1  15   8 772.130 66.6529  35
  -1  15   7 112.032 28.9400  56
  -1  15   7 62.5307 43.2923  35
  -1  15   7 68.6228 38.7539  18
  -1  15   6 131.370 29.6837  14
  -1  15   6 134.216 36.5665  56
  -1  15   6 102.144 46.5680  35
  -1  15   6 86.1779 39.5557  46
  -1  15   6 124.581 39.3300  17
  -1  15   6 110.923 41.1262  18
  -1  15   5 72.7032 33.4166  14
  -1  15   5 19.5687 40.7571  56
  -1  15   5 17.1923 48.1814  46
  -1  15   5 40.1899 39.9542  18
  -1  15   5 41.9690 45.1240  17
  -1  15   5 109.374 46.2051  35
  -1  15   4 305.642 44.2825  14
  -1  15   4 354.949 52.2088  35
  -1  15   4 236.181 61.8668  46
  -1  15   4 388.691 47.0312  18
  -1  15   4 423.347 59.5327  17
  -1  15   3 695.776 61.9362  18
  -1  15   3 638.734 81.0263  17
  -1  15   3 653.977 83.0718  59
  -1  15   3 896.618 65.2701  14
  -1  15   3 833.188 84.8308  46
  -1  15   3 787.976 67.7286  35
  -1  15   2 2751.63 175.364  18
  -1  15   2 2781.21 178.610  35
  -1  15   2 2208.99 192.313  59
  -1  15   1 550.562 92.5506  59
  -1  15   1 749.877 67.4376  35
  -1  15   0 1672.69 131.449  17
  -1  15   0 2128.77 123.997  56
  -1  15   0 1729.90 111.426  27
  -1  15   0 1616.12 134.615  46
  -1  15   0 1772.74 113.277  35
  -1  15  -1 832.698 74.2820  56
  -1  15  -1 786.771 61.8015  27
  -1  15  -1 815.916 92.1951  46
  -1  15  -1 816.093 87.2142  17
  -1  15  -2 35.1392 46.0031  56
  -1  15  -2-49.4076 63.7843  59
  -1  15  -2-32.8167 32.7773  27
  -1  15  -2 34.7776 64.5469  46
  -1  15  -2 42.9781 57.8016  17
  -1  15  -3 382.529 48.8071  14
  -1  15  -3 320.061 50.3458  56
  -1  15  -3 353.912 43.8803  27
  -1  15  -3 439.811 68.6547  46
  -1  15  -3 413.512 60.8820  17
  -1  15  -4 1044.64 70.1537  14
  -1  15  -4 838.624 68.6309  56
  -1  15  -4 817.781 67.1853  27
  -1  15  -4 821.091 79.5196  46
  -1  15  -4 796.306 75.8689  17
  -1  15  -5 997.476 68.5332  14
  -1  15  -5 833.216 64.4081  56
  -1  15  -5 862.446 65.7842  27
  -1  15  -5 779.089 72.9592  46
  -1  15  -5 738.118 69.3652  17
  -1  15  -6 342.540 35.1457  56
  -1  15  -6 253.083 43.2219  46
  -1  15  -6 340.009 42.8793  14
  -1  15  -7 530.487 47.5646  14
  -1  15  -8-3.07273 23.1951  27
  -1  15  -8-5.65603 24.7623  14
  -1  15  -9 156.640 20.4079  27
  -1  14  12 1410.59 73.5920  18
  -1  14  12 1869.41 76.7894  34
  -1  14  11 566.782 52.2279  34
  -1  14  10 341.264 50.7068  34
  -1  14   9 1208.13 100.329  35
  -1  14   9 1186.23 100.023  34
  -1  14   8 17.6038 48.6671  18
  -1  14   8-19.8562 54.8086  35
  -1  14   8 3.98775 53.7271  34
  -1  14   7 2227.71 161.536  17
  -1  14   7 2299.99 165.580  18
  -1  14   7 2508.31 167.771  35
  -1  14   6 7.44902 58.8336  35
  -1  14   6-71.6825 59.6073  34
  -1  14   6-7.67907 54.3564  47
  -1  14   6 33.4854 52.0672  46
  -1  14   6 62.3952 54.6381  18
  -1  14   6-11.0276 50.4924  17
  -1  14   5 1274.61 104.757  17
  -1  14   5 1233.69 100.411  18
  -1  14   5 1065.42 108.894  59
  -1  14   5 1463.51 106.261  34
  -1  14   5 1294.83 108.091  46
  -1  14   5 1259.14 104.738  47
  -1  14   5 1503.24 105.615  35
  -1  14   4 61.2220 72.4084  59
  -1  14   4 90.1757 59.6410  34
  -1  14   4 37.0092 55.9732  35
  -1  14   4 114.374 71.4951  46
  -1  14   4 22.9697 58.8609  47
  -1  14   4 28.4684 65.0640  17
  -1  14   4 62.9779 51.3308  18
  -1  14   3 556.715 91.6495  59
  -1  14   3 812.895 77.3162  34
  -1  14   3 690.184 72.7250  35
  -1  14   3 638.440 74.0005  47
  -1  14   3 767.237 87.1664  17
  -1  14   3 617.214 67.7730  18
  -1  14   2 869.503 103.336  59
  -1  14   2 787.637 75.5466  35
  -1  14   2 756.760 76.5047  47
  -1  14   2 780.363 69.7570  18
  -1  14   1 93.1010 33.0910  27
  -1  14   1 59.2309 49.8825  35
  -1  14   1 15.1320 49.9579  47
  -1  14   1 81.4045 40.1888  18
  -1  14   0 2954.61 242.993  59
  -1  14   0 3867.53 221.890  27
  -1  14   0 3513.33 224.029  35
  -1  14   0 3506.68 239.546  17
  -1  14  -1-32.7866 75.9469  17
  -1  14  -1 63.3371 43.8590  35
  -1  14  -1 1.51153 38.0235  27
  -1  14  -2 4919.38 285.523  14
  -1  14  -2 4133.38 300.697  59
  -1  14  -2 5045.12 284.510  27
  -1  14  -2 4905.01 295.511  17
  -1  14  -2 4145.82 281.264  35
  -1  14  -3 140.847 74.8719  59
  -1  14  -3 172.497 52.6627  56
  -1  14  -3 106.255 45.2486  27
  -1  14  -3 114.194 51.1434  14
  -1  14  -3 50.2416 67.2056  17
  -1  14  -4 405.556 55.9713  14
  -1  14  -4 288.196 74.7140  59
  -1  14  -4 273.320 53.5163  56
  -1  14  -4 278.746 50.7286  27
  -1  14  -4 294.278 71.4228  46
  -1  14  -4 375.558 65.6906  17
  -1  14  -5 54.0716 47.5143  14
  -1  14  -5 34.9761 56.9278  46
  -1  14  -5-49.9720 54.3611  17
  -1  14  -5-56.5760 44.7831  56
  -1  14  -5 46.7773 61.5933  59
  -1  14  -6 269.180 50.4125  14
  -1  14  -6 259.779 44.1812  56
  -1  14  -6 208.422 54.0450  46
  -1  14  -6 180.275 50.2679  17
  -1  14  -7 735.433 64.7084  14
  -1  14  -7 669.015 57.3601  56
  -1  14  -7 713.725 62.1603  27
  -1  14  -7 746.122 64.4258  46
  -1  14  -7 700.457 60.9179  17
  -1  14  -8-26.2336 33.2744  27
  -1  14  -8 4.50880 39.8341  14
  -1  14  -9 1762.14 106.346  27
  -1  14  -9 1501.41 106.691  14
  -1  14 -10 750.307 55.0198  42
  -1  14 -10 863.851 56.6164  27
  -1  14 -11 489.858 35.8145  27
  -1  13  14 17.5202 20.6401  34
  -1  13  13 599.140 39.7339  18
  -1  13  13 693.924 47.6440  34
  -1  13  12 815.928 60.1255  16
  -1  13  12 701.856 59.6623  18
  -1  13  11 1318.14 99.4648  16
  -1  13  11 1607.80 109.477  34
  -1  13  10 1919.03 135.931  34
  -1  13  10 1682.66 125.860  16
  -1  13  10 2015.04 125.541  47
  -1  13   9 1612.36 119.155  34
  -1  13   9 1597.39 111.261  18
  -1  13   9 1262.16 104.981  16
  -1  13   9 1430.28 105.251  47
  -1  13   8 1514.14 115.486  34
  -1  13   8 1168.24 102.891  47
  -1  13   8 1342.80 108.326  18
  -1  13   7 135.185 61.0377  59
  -1  13   7 107.259 70.5832  34
  -1  13   7 113.074 55.5477  46
  -1  13   7 75.5605 53.7952  17
  -1  13   7 123.106 65.2359  18
  -1  13   6 434.452 76.4848  59
  -1  13   6 536.676 79.2347  34
  -1  13   6 385.250 72.2513  46
  -1  13   6 603.942 70.3048  17
  -1  13   6 458.496 72.9613  18
  -1  13   5 1012.24 91.9068  34
  -1  13   5 799.481 87.0801  47
  -1  13   5 928.004 88.3755  17
  -1  13   5 816.468 85.6522  18
  -1  13   4 1842.00 164.424  59
  -1  13   4 2320.95 154.575  34
  -1  13   4 1831.39 151.413  47
  -1  13   4 2309.55 157.527  17
  -1  13   4 2272.84 151.086  18
  -1  13   4 2167.61 149.233  19
  -1  13   3 2453.28 166.024  17
  -1  13   3 2273.72 152.650  18
  -1  13   3 2174.91 175.245  59
  -1  13   3 2085.45 140.042  27
  -1  13   3 2337.96 158.239  34
  -1  13   3 2206.65 156.022  47
  -1  13   3 2256.73 155.649  35
  -1  13   2 2931.97 193.833  18
  -1  13   2 2915.06 219.693  59
  -1  13   2 3304.33 201.159  34
  -1  13   2 3013.19 186.951  27
  -1  13   2 2957.45 198.147  47
  -1  13   2 2847.99 196.486  35
  -1  13   1 1112.91 91.5778  18
  -1  13   1 1066.17 131.484  59
  -1  13   1 1410.35 104.886  34
  -1  13   1 1162.65 86.5854  27
  -1  13   1 1221.95 98.7954  47
  -1  13   1 1180.84 97.7051  35
  -1  13   0 259.983 103.951  59
  -1  13   0 296.844 45.9577  27
  -1  13   0 384.941 60.7698  35
  -1  13   0 304.921 50.0424  18
  -1  13   0 283.142 57.6344  47
  -1  13  -1 169.523 52.5371  35
  -1  13  -1 131.568 45.6477  27
  -1  13  -1 108.812 48.4509  47
  -1  13  -1 218.543 84.8834  17
  -1  13  -2 696.084 73.1559  14
  -1  13  -2 773.702 68.4880  27
  -1  13  -2 716.720 93.4314  17
  -1  13  -2 651.291 69.2503  35
  -1  13  -3 769.633 75.2672  14
  -1  13  -3 600.488 101.049  59
  -1  13  -3 780.541 72.9434  27
  -1  13  -3 924.522 92.4138  17
  -1  13  -3 687.389 68.2436  35
  -1  13  -4 1798.96 149.364  59
  -1  13  -4 1851.45 129.151  14
  -1  13  -4 1891.74 139.887  17
  -1  13  -5 1546.32 114.023  56
  -1  13  -5 1807.40 115.812  14
  -1  13  -5 1609.21 121.245  17
  -1  13  -6 50.5201 54.3522  17
  -1  13  -6 40.5680 54.1756  14
  -1  13  -6-30.5047 48.1109  56
  -1  13  -6-39.6070 63.7286  59
  -1  13  -6-58.4772 61.3236  46
  -1  13  -6 52.9791 33.8805  41
  -1  13  -7 686.653 67.9749  17
  -1  13  -7 762.620 73.2542  14
  -1  13  -7 742.485 65.3424  56
  -1  13  -7 503.803 76.0832  59
  -1  13  -7 724.201 68.2900  27
  -1  13  -7 799.369 73.7176  46
  -1  13  -7 715.244 59.7522  41
  -1  13  -8 163.115 45.4031  27
  -1  13  -8 172.102 52.0086  14
   1 -13   8 198.495 49.6783  43
  -1  13  -8 148.153 37.5056  41
  -1  13  -9 186.938 40.8518  27
  -1  13  -9 87.3272 48.0476  14
   1 -13   9 157.661 44.0806  43
  -1  13  -9 105.547 36.5648  41
  -1  13 -10 44.4816 31.7760  27
  -1  13 -10 69.4411 40.4188  14
   1 -13  10 21.2920 37.0902  43
  -1  13 -10 31.5788 32.3755  41
  -1  13 -11 773.844 58.6450  42
  -1  13 -11 828.247 57.9094  41
  -1  13 -11 714.083 56.5408  27
  -1  13 -12 734.259 52.6050  41
  -1  13 -12 712.335 54.1441  42
  -1  13 -12 769.502 51.2760  27
  -1  13 -13-6.13866 16.4917  41
  -1  13 -13 9.51131 19.2696  42
  -1  12  15 18.1730 25.5391  16
  -1  12  15-25.5386 27.5827  34
  -1  12  14 1322.51 74.2065  16
  -1  12  14 1495.37 77.5866  34
  -1  12  13 26.8639 48.5784  16
  -1  12  13 60.7256 35.8155  18
  -1  12  13 43.4635 51.3168  34
  -1  12  12 1133.37 93.1940  18
  -1  12  12 1323.75 100.778  16
  -1  12  12 1388.82 105.837  34
  -1  12  11 202.470 72.1531  34
  -1  12  11 284.807 66.7960  16
  -1  12  11 252.508 57.2644  18
  -1  12  11 253.851 46.1106  47
  -1  12  10 229.616 78.0120  34
  -1  12  10 152.944 67.3115  16
  -1  12  10 303.686 51.6018  47
  -1  12   9 2222.78 158.920  34
  -1  12   9 2051.16 147.107  16
  -1  12   9 1996.49 142.798  47
  -1  12   8 70.6994 77.9365  34
  -1  12   8 11.0804 57.7490  47
  -1  12   8 150.872 55.4449  46
  -1  12   8 66.7426 63.2033  16
  -1  12   8 104.474 50.4427  17
  -1  12   8 83.6521 69.8050  18
  -1  12   7 6818.61 371.757  34
  -1  12   7 5986.97 363.674  19
  -1  12   7 6242.77 360.711  16
  -1  12   7 5823.25 361.656  17
  -1  12   6 112.585 77.0973  59
  -1  12   6 235.168 76.9268  34
  -1  12   6 138.421 62.7583  17
  -1  12   6 247.185 63.2471  19
  -1  12   6 44.1166 55.7420  16
  -1  12   5 2472.94 243.730  11
  -1  12   5 2782.20 204.269  59
  -1  12   5 2823.56 198.735  34
  -1  12   5 3007.67 202.714  32
  -1  12   5 2625.15 195.959  47
  -1  12   5 3068.63 195.054  19
  -1  12   5 3205.34 197.946  17
  -1  12   4 46.7850 113.352  11
  -1  12   4-97.4246 89.7645  59
  -1  12   4 31.1326 68.8457  34
  -1  12   4 40.1945 30.3775  27
  -1  12   4-18.0282 65.2052  47
  -1  12   4 78.2663 62.5267  19
  -1  12   4-37.8967 62.6665  18
  -1  12   3 271.810 124.558  11
  -1  12   3 195.055 88.6350   8
  -1  12   3 218.614 96.8169  59
  -1  12   3 244.618 38.6725  27
  -1  12   3 188.793 69.8191  34
  -1  12   3 291.787 66.8160  47
  -1  12   3 329.308 66.2687  19
  -1  12   3 244.828 63.4483  18
  -1  12   2 2626.02 261.676  11
  -1  12   2 3080.06 226.499   8
  -1  12   2 3041.96 221.350  59
  -1  12   2 2944.33 200.847  34
  -1  12   2 2945.39 187.038  27
  -1  12   2 2827.19 197.240  47
  -1  12   2 2896.30 193.913  18
  -1  12   2 3425.41 201.778  19
  -1  12   1 257.866 82.7755   8
  -1  12   1 234.624 136.985  11
  -1  12   1 156.466 106.269  59
  -1  12   1 242.703 42.8611  27
  -1  12   1 302.474 69.3844  34
  -1  12   1 246.684 63.7723  35
  -1  12   1 227.152 61.0548  47
  -1  12   1 260.715 70.6311  19
  -1  12   1 144.607 52.6619  18
  -1  12   0 6090.56 382.724  18
  -1  12   0 6598.12 415.059   8
  -1  12   0 5656.76 406.080  59
  -1  12   0 6883.24 391.489  34
  -1  12   0 6433.91 382.435  27
  -1  12   0 6650.32 386.136  47
  -1  12   0 6003.80 385.174  35
  -1  12  -1 407.376 74.7903  34
  -1  12  -1 419.185 64.3411  35
  -1  12  -1 456.182 59.4562  47
  -1  12  -1 428.239 53.4555  18
  -1  12  -1 608.815 93.8348   8
  -1  12  -2 3036.68 206.236   8
  -1  12  -2 2313.46 240.927  11
  -1  12  -2 2675.99 171.717  47
  -1  12  -2 2515.76 173.417  35
  -1  12  -3 561.331 102.149  59
  -1  12  -3 632.868 95.0343   8
  -1  12  -3 560.187 132.235  11
  -1  12  -3 643.729 69.8202  14
  -1  12  -3 664.043 62.0746  47
  -1  12  -3 569.923 51.7068  41
  -1  12  -3 701.056 67.7365  35
  -1  12  -4 90.1177 85.5473  59
  -1  12  -4-11.0611 115.153  11
  -1  12  -4 33.1403 54.5316  14
  -1  12  -4 95.8858 34.3024  41
  -1  12  -5-20.3438 75.0380  59
  -1  12  -5 21.2412 55.9250  14
  -1  12  -5-25.6300 60.7328  17
  -1  12  -5 53.0617 35.1830  41
  -1  12  -6 379.736 66.2602  17
  -1  12  -6 437.800 60.0792  56
  -1  12  -6 386.836 79.0032  59
  -1  12  -6 377.852 65.6399  14
  -1  12  -6 355.884 51.7075  44
  -1  12  -6 457.670 50.7135  41
  -1  12  -7 1668.45 122.582  17
  -1  12  -7 1857.59 123.282  14
  -1  12  -7 1652.86 116.893  44
  -1  12  -7 1679.22 126.539  46
  -1  12  -7 1796.05 117.233  41
  -1  12  -7 1626.48 118.900  56
  -1  12  -7 1544.34 129.940  59
  -1  12  -8 31.4572 57.0719  14
  -1  12  -8 56.3405 42.8085  44
  -1  12  -8 46.2424 53.1423  46
  -1  12  -8 5.38952 45.1565  41
  -1  12  -8 3.17392 43.5596  56
  -1  12  -9 1353.66 97.9842  14
  -1  12  -9 1345.21 92.0215  44
  -1  12  -9 1037.29 91.6192  41
   1 -12   9 1241.38 100.390  43
  -1  12 -10 197.029 53.8619  14
  -1  12 -10 232.806 45.2392  44
   1 -12  10 260.030 56.9428  43
  -1  12 -10 255.827 47.8408  41
  -1  12 -10 277.237 42.9068  27
  -1  12 -11-55.0168 42.6520  14
   1 -12  11 16.1506 45.9988  43
  -1  12 -11 50.1415 38.5409  41
  -1  12 -11 35.4446 32.0795  27
   1 -12  12 107.133 41.3286  43
  -1  12 -12 47.6757 34.8347  41
  -1  12 -12 34.2083 27.6195  27
  -1  12 -13 743.574 50.2521  27
  -1  12 -13 738.697 56.3016  41
   1 -12  13 666.939 56.6352  43
  -1  12 -14 27.9267 23.1885  41
  -1  12 -15-0.54228 18.0425  55
  -1  12 -15 24.8824 14.6795  41
  -1  12 -15-6.67742 16.0933  42
  -1  11  16 126.549 33.9907  16
  -1  11  16 118.120 33.0934  34
  -1  11  15 168.853 46.9831  16
  -1  11  15 200.219 45.6577  34
  -1  11  14 75.5750 24.1694  10
  -1  11  14 108.221 35.7819  18
  -1  11  14 128.078 55.7845  16
  -1  11  14 95.7466 55.8976  34
  -1  11  14 130.588 60.3136  31
  -1  11  13 698.380 53.9010  10
  -1  11  13 909.808 83.0203  16
  -1  11  13 848.568 90.9941  31
  -1  11  13 845.853 85.8947  34
  -1  11  12 1023.15 71.1552  10
  -1  11  12 1141.99 113.001  31
  -1  11  12 1186.86 104.824  34
  -1  11  12 1106.93 86.6972  18
  -1  11  12 836.550 76.0405  47
  -1  11  11 1690.77 147.951  34
  -1  11  11 2004.30 157.780  31
  -1  11  11 1869.22 126.631  47
  -1  11  10 1106.49 122.487  31
  -1  11  10 1069.65 114.104  34
  -1  11  10 901.138 94.0243  19
  -1  11  10 1040.34 86.7538  47
  -1  11   9 1764.95 144.820  31
  -1  11   9 1619.21 134.520  34
  -1  11   9 1617.53 115.745  47
  -1  11   9 1536.87 120.680  19
  -1  11   9 1330.91 107.560  17
  -1  11   8 265.211 67.6076  59
  -1  11   8 540.252 102.492  31
  -1  11   8 318.403 84.2500  34
  -1  11   8 399.457 68.7444  47
  -1  11   8 298.437 62.1637  46
  -1  11   8 489.629 73.8989  19
  -1  11   8 349.974 59.3439  17
  -1  11   8 412.721 76.9759  16
  -1  11   7 18.9421 101.407  11
  -1  11   7 105.910 68.3111  59
  -1  11   7 44.1301 75.1961  34
  -1  11   7 107.765 91.9530  31
  -1  11   7 19.8375 63.7970  47
  -1  11   7-32.0027 64.1908  19
  -1  11   7 72.2829 65.2888  16
  -1  11   7 104.494 57.7935  17
  -1  11   6 1631.20 140.496  59
  -1  11   6 2034.98 152.130  31
  -1  11   6 1728.83 138.297  34
  -1  11   6 1699.22 140.354  32
  -1  11   6 1403.40 176.842  11
  -1  11   6 1737.11 128.056  16
  -1  11   6 1889.67 133.936  19
  -1  11   5 1297.09 164.342  11
  -1  11   5 1367.24 122.850  59
  -1  11   5 1191.51 109.275  34
  -1  11   5 1534.00 125.071  31
  -1  11   5 1326.30 119.680  32
  -1  11   5 1056.64 105.383  47
  -1  11   5 1153.78 98.5671  16
  -1  11   5 1367.32 107.342  19
  -1  11   4 3588.57 282.956  11
  -1  11   4 3834.94 255.686   8
  -1  11   4 3634.95 233.564  59
  -1  11   4 3465.18 220.539  34
  -1  11   4 3519.54 227.051  32
  -1  11   4 3271.18 204.860  27
  -1  11   4 2782.28 216.316  47
  -1  11   4 3322.97 218.343  19
  -1  11   3 1669.07 158.713   8
  -1  11   3 1575.70 196.571  11
  -1  11   3 1971.08 154.317  59
  -1  11   3 1705.24 131.489  34
  -1  11   3 1758.34 112.455  27
  -1  11   3 1714.30 140.522  32
  -1  11   3 1421.76 126.755  47
  -1  11   3 1724.87 129.387  19
  -1  11   2 1561.37 198.636  11
  -1  11   2 1580.67 150.801   8
  -1  11   2 1870.22 150.100  59
  -1  11   2 1394.91 133.988  32
  -1  11   2 1587.24 122.421  34
  -1  11   2 1504.72 105.896  27
  -1  11   2 1667.28 119.856  47
  -1  11   2 1580.98 122.723  19
  -1  11   1 356.395 96.4915   8
  -1  11   1 498.319 140.367  11
  -1  11   1 430.271 107.073  59
  -1  11   1 395.308 70.4669  34
  -1  11   1 479.648 63.0524  47
  -1  11   1 392.246 59.0192  18
  -1  11   1 382.348 72.7874  19
  -1  11   0 148.000 87.4572   8
  -1  11   0 74.3790 124.880  11
  -1  11   0 198.641 103.049  59
  -1  11   0 191.226 59.0125  35
  -1  11   0 164.410 65.2292  34
  -1  11   0 105.482 51.0900  47
  -1  11   0 298.246 69.0291  19
  -1  11   0 195.064 50.1662  18
  -1  11  -1 187.423 64.2548  34
  -1  11  -1 242.996 57.8759  35
  -1  11  -1 206.616 85.0817   8
  -1  11  -1 209.602 51.2552  47
  -1  11  -1 232.764 48.0130  18
  -1  11  -2 1560.80 146.434   8
  -1  11  -2 1456.17 184.059  11
  -1  11  -2 1901.98 125.743  34
  -1  11  -2 1600.83 112.313  47
  -1  11  -2 1528.27 104.162  41
  -1  11  -2 1500.72 114.734  35
  -1  11  -3 1195.30 169.487  11
  -1  11  -3 1670.44 142.292   8
  -1  11  -3 1653.11 138.076  59
  -1  11  -3 1393.99 104.180  47
  -1  11  -3 1455.13 108.161  35
  -1  11  -3 1475.47 98.9944  41
  -1  11  -4 533.005 92.7860  59
  -1  11  -4 502.606 61.0967  35
  -1  11  -4 411.968 62.0712  14
  -1  11  -4 580.382 92.9606   9
  -1  11  -4 479.362 96.8933   8
  -1  11  -4 593.427 130.126  11
  -1  11  -4 458.095 50.4929  41
  -1  11  -5 1633.46 139.351  59
  -1  11  -5 1879.30 121.361  14
  -1  11  -5 1514.73 174.122  11
  -1  11  -5 1758.47 151.006   9
  -1  11  -5 1681.78 150.517   8
  -1  11  -5 1664.72 117.284  44
  -1  11  -5 1608.07 114.467  41
  -1  11  -6 480.502 65.7045  17
  -1  11  -6 338.662 81.5434  59
  -1  11  -6 494.850 65.8893  14
  -1  11  -6 235.685 103.302  11
  -1  11  -6 289.069 109.938   6
  -1  11  -6 583.411 95.2899   9
  -1  11  -6 393.812 57.4631  44
  -1  11  -6 425.154 54.8158  41
  -1  11  -7 75.2872 54.4277  17
  -1  11  -7-21.8248 74.7928   9
  -1  11  -7 71.7138 57.8611  14
  -1  11  -7-83.8356 101.012  11
  -1  11  -7 105.495 48.5803  44
  -1  11  -7 39.2230 46.5058  41
  -1  11  -7 81.9720 68.7437  59
  -1  11  -7 106.261 49.2525  56
  -1  11  -8 29.6049 57.1962  14
  -1  11  -8 36.3123 104.546   6
  -1  11  -8 116.903 49.0351  44
  -1  11  -8 137.536 57.4487  46
  -1  11  -8 99.7844 49.4593  41
  -1  11  -8 22.3257 60.6367  59
  -1  11  -8 124.774 47.5835  56
  -1  11  -9 2998.43 175.976  14
  -1  11  -9 2711.34 174.257  44
  -1  11 -10 302.763 61.2117  14
   1 -11  10 385.838 70.7500  43
  -1  11 -10 373.275 57.2052  41
  -1  11 -10 324.175 57.0333  44
  -1  11 -11 1483.40 110.600  14
  -1  11 -11 1480.58 112.304  44
   1 -11  11 1685.83 120.042  43
  -1  11 -11 1614.18 111.851  41
  -1  11 -12 691.613 62.4480  14
  -1  11 -12 709.897 56.0613  27
  -1  11 -12 713.544 64.6117  41
   1 -11  12 635.583 73.9762  43
  -1  11 -12 604.684 65.3617  44
  -1  11 -13 95.0458 39.9257  41
   1 -11  13 163.160 48.6647  43
  -1  11 -13 138.914 28.0566  27
   1 -11  14 70.9451 40.5917  43
   1 -11  15 1481.13 96.4912  43
  -1  11 -16 319.608 29.4818  55
  -1  11 -16 287.129 28.3994  42
  -1  10  17 85.3598 35.1089  16
  -1  10  17 38.8592 32.2538  34
  -1  10  16 1085.39 80.6112  16
  -1  10  16 973.517 82.0358  31
  -1  10  16 980.388 80.7956  34
  -1  10  15-39.7893 26.0099  10
  -1  10  15 49.6474 55.1970  34
  -1  10  15 49.3559 59.6048  31
  -1  10  14 728.436 57.7773  10
  -1  10  14 674.918 64.8453  18
  -1  10  14 878.868 87.5115  34
  -1  10  14 742.872 90.4879  31
  -1  10  13 114.498 48.9288  18
  -1  10  13 120.848 77.8403  34
  -1  10  13 162.896 84.5025  31
  -1  10  12 113.865 84.0163  34
  -1  10  12 237.134 93.3082  31
  -1  10  12 104.959 63.1776  19
  -1  10  12 249.593 44.3973  47
  -1  10  11 404.256 102.801  31
  -1  10  11 297.367 89.0370  34
  -1  10  11 373.123 73.9135  19
  -1  10  11 433.158 56.2444  47
  -1  10  10 71.0852 95.9322  31
  -1  10  10 6.88186 83.5369  34
  -1  10  10 170.771 69.1436  19
  -1  10  10 61.6190 49.5718  47
  -1  10   9 3582.43 244.777  31
  -1  10   9 3423.99 236.935  34
  -1  10   9 3383.89 223.038  47
  -1  10   9 3624.19 232.199  19
  -1  10   8 133.080 63.8490  59
  -1  10   8 279.140 93.7822  31
  -1  10   8 230.706 76.2710  34
  -1  10   8 260.956 61.2895  47
  -1  10   8 209.976 54.3235  17
  -1  10   8 343.125 69.9363  19
  -1  10   7 4057.55 337.247  11
  -1  10   7 4469.63 305.713  59
  -1  10   7 4848.67 308.906  32
  -1  10   7 5467.52 316.125  31
  -1  10   7 4454.45 306.569  34
  -1  10   7 4871.61 302.584  47
  -1  10   7 5274.99 307.064  19
  -1  10   6 832.114 95.6152  59
  -1  10   6 808.189 88.7819  34
  -1  10   6 854.221 102.090  31
  -1  10   6 878.638 99.1501  32
  -1  10   6 592.938 129.869  11
  -1  10   6 941.486 89.1145  19
  -1  10   5 1008.53 106.378  59
  -1  10   5 914.420 95.7355  34
  -1  10   5 1129.36 104.427  32
  -1  10   5 1114.62 109.827  31
  -1  10   5 1006.77 150.468  11
  -1  10   5 913.138 124.623   8
  -1  10   5 1069.94 95.1361  19
  -1  10   4 200.260 120.822  11
  -1  10   4 283.636 94.0580   8
  -1  10   4 245.590 86.6178  59
  -1  10   4 312.500 78.9010  31
  -1  10   4 259.395 75.1244  32
  -1  10   4 194.810 61.8506  34
  -1  10   4 106.659 31.7873  27
  -1  10   4 118.603 58.5018  47
  -1  10   4 165.589 53.4253  16
  -1  10   4 174.058 61.7827  19
  -1  10   3 41.8994 56.7127  34
  -1  10   3-5.42748 30.9266  27
  -1  10   3 38.2836 72.5873  32
  -1  10   3-6.26686 72.6217  31
  -1  10   3 33.8267 86.2762   8
  -1  10   3-61.5840 55.9307  47
  -1  10   3 91.0893 57.3794  19
  -1  10   2 4331.58 272.272  34
  -1  10   2 4196.48 277.580  32
  -1  10   2 4520.66 298.010   8
  -1  10   2 4240.37 268.903  47
  -1  10   2 4279.25 272.120  19
  -1  10   1 10.2399 55.3568  34
  -1  10   1 146.642 78.1197  32
  -1  10   1 169.293 84.2677   8
  -1  10   1 36.9179 48.9572  47
  -1  10   1 18.7507 59.6284  19
  -1  10   0 4955.43 307.567  34
  -1  10   0 4734.12 315.572  32
  -1  10   0 4897.90 330.350   8
  -1  10   0 4883.63 302.966  47
  -1  10   0 5030.73 309.297  19
  -1  10  -1 303.539 54.9893  35
  -1  10  -1 362.531 63.0303  34
  -1  10  -1 164.607 80.9731   8
  -1  10  -1 279.541 49.1161  47
  -1  10  -1 258.081 47.1323  18
  -1  10  -1 301.168 67.1772  19
  -1  10  -2 402.130 74.2147  19
  -1  10  -2 353.738 88.1491   8
  -1  10  -2 319.593 47.9591  47
  -1  10  -2 248.188 37.3596  41
  -1  10  -2 328.337 55.8468  35
  -1  10  -2 414.737 64.0066  34
  -1  10  -3 525.769 93.5786   8
  -1  10  -3 404.488 86.3618   9
  -1  10  -3 385.006 58.6660  35
  -1  10  -3 430.759 50.7453  47
  -1  10  -3 448.495 46.0442  41
  -1  10  -4 6.14011 78.5898   9
  -1  10  -4 44.2982 78.1154   8
  -1  10  -4 9.93909 114.567  11
  -1  10  -4-7.26502 98.9669   6
  -1  10  -4-9.86677 77.3663  59
  -1  10  -4 41.3089 46.8202  35
  -1  10  -4 42.4269 41.4332  44
  -1  10  -4 13.8955 34.4509  41
  -1  10  -5 117.491 74.2507  59
  -1  10  -5 87.4766 48.8402  14
  -1  10  -5 96.0751 77.9928   9
  -1  10  -5 120.673 99.6195   6
  -1  10  -5 124.789 99.7084  11
  -1  10  -5 117.212 83.4657   8
  -1  10  -5 62.6881 43.9018  44
  -1  10  -5 52.4673 39.5264  41
  -1  10  -6 147.112 71.1645  59
  -1  10  -6 154.180 81.9175   8
  -1  10  -6 89.0112 52.8452  14
  -1  10  -6 155.050 82.3767   9
  -1  10  -6 103.087 105.528   6
  -1  10  -6 166.879 92.7901  11
  -1  10  -6 117.630 49.1568  44
  -1  10  -6 86.9234 43.7773  41
  -1  10  -7 1540.09 130.374  59
  -1  10  -7 1801.19 118.964  56
  -1  10  -7 1502.68 152.315   9
  -1  10  -7 1605.30 154.213   8
  -1  10  -7 1752.04 121.172  14
  -1  10  -7 1630.78 163.373  11
  -1  10  -7 1793.47 169.999   6
  -1  10  -7 1668.35 120.584  44
  -1  10  -7 1732.24 122.663  17
  -1  10  -8 178.409 53.3815  44
  -1  10  -8 109.184 56.0362  14
  -1  10  -8 217.549 88.8002   9
  -1  10  -8 132.791 106.753   6
  -1  10  -8 169.941 61.3040  59
  -1  10  -9 279.998 57.6887  44
  -1  10  -9 304.395 111.202   6
  -1  10  -9 274.746 59.7770  14
  -1  10  -9 171.083 91.8000   9
  -1  10  -9 184.100 44.3874  52
  -1  10 -10 4.58535 55.2623  44
  -1  10 -10 67.4827 56.9408  14
  -1  10 -10 149.610 105.938   6
  -1  10 -10 45.3157 41.8709  52
  -1  10 -11 563.397 68.6133  14
  -1  10 -11 704.376 74.6739  44
   1 -10  11 816.719 87.5670  43
  -1  10 -11 695.684 63.2775  52
  -1  10 -12 325.464 53.5559  14
  -1  10 -12 304.276 48.6178  52
  -1  10 -12 295.200 60.2430  44
   1 -10  12 396.399 73.1408  43
   1 -10  13 894.422 87.2022  43
  -1  10 -13 882.299 80.9527  44
  -1  10 -13 756.938 69.8479  52
  -1  10 -13 980.065 65.6175  27
  -1  10 -14 170.463 38.0880  52
   1 -10  14 99.0929 54.6583  43
  -1  10 -15 13.2166 31.5191  52
   1 -10  15-29.7483 46.0670  43
  -1  10 -15 19.3333 34.6397  41
   1 -10  16 216.616 38.5811  43
  -1  10 -16 188.747 31.3447  41
  -1  10 -17 701.722 48.0758  55
  -1  10 -17 694.280 47.9452  42
  -1  10 -17 685.763 48.6074  41
  -1   9  18 157.439 33.0683  34
  -1   9  18 129.630 31.7159  31
  -1   9  17 264.894 30.0563  10
  -1   9  17 248.214 48.1812  34
  -1   9  17 276.552 49.9573  31
  -1   9  16-23.4995 27.3364  10
  -1   9  16-21.0060 56.6192  31
  -1   9  15 169.097 36.4460  10
  -1   9  15 420.403 76.3181  31
  -1   9  14 236.817 40.3213  10
  -1   9  14 259.624 60.6388  19
  -1   9  14 216.903 47.4574  18
  -1   9  14 302.869 86.3508  31
  -1   9  13 1039.50 97.9220  19
  -1   9  13 1001.84 118.019  31
  -1   9  12 771.819 109.778  31
  -1   9  12 674.212 86.1409  19
  -1   9  12 571.739 59.9964  47
  -1   9  11 1093.61 135.365  31
  -1   9  11 1228.50 118.625  19
  -1   9  11 1502.99 100.809  47
  -1   9  10 726.824 113.662  31
  -1   9  10 833.570 91.8941  19
  -1   9  10 720.711 71.8321  47
  -1   9   9 68.5029 88.9417  31
  -1   9   9 122.925 52.2539  47
  -1   9   9 102.965 69.0724  19
  -1   9   8 391.409 66.7241  59
  -1   9   8 476.574 92.4433  31
  -1   9   8 480.563 81.9795  32
  -1   9   8 345.971 61.2666  47
  -1   9   8 360.108 72.7346  19
  -1   9   8 520.953 58.1491  17
  -1   9   7 804.729 91.0459  59
  -1   9   7 1137.97 102.204  32
  -1   9   7 1012.15 106.830  31
  -1   9   7 745.038 126.628  11
  -1   9   7 1005.64 87.8254   2
  -1   9   7 1088.92 93.7018  19
  -1   9   6 2886.25 197.367  59
  -1   9   6 2604.05 192.372  34
  -1   9   6 2996.23 199.182  32
  -1   9   6 3071.80 201.674  31
  -1   9   6 3146.72 236.900  11
  -1   9   6 2997.04 193.721  19
  -1   9   5 2450.95 164.385  59
  -1   9   5 2032.92 153.182  34
  -1   9   5 2222.72 160.547  32
  -1   9   5 2163.90 160.871  31
  -1   9   5 2355.82 155.665  19
  -1   9   5 2391.50 190.706   8
  -1   9   4 2138.79 151.343  34
  -1   9   4 2160.62 138.396  27
  -1   9   4 2375.92 158.623  31
  -1   9   4 2209.61 157.776  32
  -1   9   4 2261.98 152.507  19
  -1   9   4 2280.60 183.366   8
  -1   9   3 61.1350 51.9257  34
  -1   9   3 80.6882 66.0142  32
  -1   9   3 41.9260 61.1350  31
  -1   9   3 95.6506 85.6062   8
  -1   9   3-76.4896 54.9329  19
  -1   9   2 503.830 135.821  57
  -1   9   2 663.215 71.3632  34
  -1   9   2 603.165 82.9425  32
  -1   9   2 888.764 85.5947  31
  -1   9   2 654.959 100.958   8
  -1   9   2 732.564 73.2605  19
  -1   9   1 88.5182 124.207  57
  -1   9   1-9.24822 50.7787  34
  -1   9   1-29.2395 66.5201  32
  -1   9   1 33.0460 78.9941   8
  -1   9   1 120.384 54.3677  19
  -1   9   0 1179.89 122.070   8
  -1   9   0 1168.57 166.718  57
  -1   9   0 1183.57 88.6874  47
  -1   9   0 1206.63 98.4024  19
  -1   9   0 1270.66 110.088  32
  -1   9   0 1208.43 95.6375  34
  -1   9  -1 225.161 77.2013   8
  -1   9  -1 87.2508 76.3749   9
  -1   9  -1 206.989 53.0232  34
  -1   9  -1 145.576 75.7110  32
  -1   9  -1 149.495 41.8974  47
  -1   9  -1 207.654 58.6453  19
  -1   9  -2 2046.36 136.049  19
  -1   9  -2 1793.84 150.294   9
  -1   9  -2 1717.29 150.936   8
  -1   9  -2 1610.19 190.557  57
  -1   9  -2 1778.49 121.856  47
  -1   9  -2 1756.35 124.351  35
  -1   9  -2 2063.58 130.361  34
  -1   9  -3 2282.13 166.279   8
  -1   9  -3 2077.73 175.238   6
  -1   9  -3 1993.11 161.941   9
  -1   9  -3 1951.40 131.725  47
  -1   9  -3 1967.45 129.523  41
  -1   9  -3 1930.83 134.686  35
  -1   9  -3 2325.58 141.018  34
  -1   9  -4 876.223 102.240   8
  -1   9  -4 643.428 110.562   6
  -1   9  -4 754.618 95.7305   9
  -1   9  -4 584.573 60.1406  44
  -1   9  -4 663.030 63.1809  35
  -1   9  -5 1987.17 139.520  44
  -1   9  -5 2046.60 188.397  11
  -1   9  -5 2405.65 184.233   6
  -1   9  -5 2045.94 167.987   9
  -1   9  -5 2084.49 170.053   8
  -1   9  -5 2354.48 156.031  59
  -1   9  -6 1828.70 127.606  44
  -1   9  -6 1714.32 158.561   9
  -1   9  -6 1786.42 125.933  14
  -1   9  -6 1980.54 173.212   6
  -1   9  -6 2102.79 178.549  11
  -1   9  -6 2069.45 140.850  59
  -1   9  -7 617.400 60.8291  52
  -1   9  -7 724.435 69.8305  44
  -1   9  -7 573.952 107.946  11
  -1   9  -7 907.180 112.024   9
  -1   9  -7 738.155 69.0579  14
  -1   9  -7 650.109 124.346   6
  -1   9  -7 725.572 80.5170  59
  -1   9  -8 153.518 54.9126  44
  -1   9  -8 190.087 107.485   6
  -1   9  -8 170.648 89.4220   9
  -1   9  -8 190.781 53.8598  14
  -1   9  -8 178.909 84.4182  11
  -1   9  -8 158.288 43.0842  52
  -1   9  -8 132.242 61.1151  59
  -1   9  -9 2729.99 173.308  44
  -1   9  -9 2571.89 169.674  14
  -1   9  -9 2489.00 166.705  52
  -1   9 -10 888.792 90.0699  44
  -1   9 -10 1081.82 87.1661  14
  -1   9 -10 1009.23 82.1147  52
  -1   9 -11 131.848 54.7044  14
  -1   9 -11 192.438 60.8466  44
   1  -9  11 302.018 75.0628  43
  -1   9 -11 140.442 48.9231  52
  -1   9 -12 95.1488 49.1095  14
  -1   9 -12 79.3857 47.8233  52
   1  -9  12 96.8948 72.2649  43
  -1   9 -12 64.9216 61.2291  44
  -1   9 -13 555.697 63.7584  52
   1  -9  13 635.021 83.9640  43
  -1   9 -13 674.060 75.3440  44
  -1   9 -14 478.028 59.6579  52
  -1   9 -14 460.920 68.5300  44
  -1   9 -15 985.252 86.2226  52
  -1   9 -15 1239.54 86.2468  41
   1  -9  15 1254.94 95.5090  43
  -1   9 -16 145.635 39.6697  52
   1  -9  16 87.4346 49.5788  43
  -1   9 -16 86.4968 35.2364  41
  -1   9 -17 83.9119 32.4864  52
  -1   9 -17 116.940 27.4407  42
  -1   9 -17 113.057 28.4310  41
   1  -9  17 68.0346 38.9868  43
  -1   9 -18 62.5064 21.1709  52
  -1   9 -18 55.9527 19.7349  41
  -1   8  18 1500.46 105.225  31
   1  -8 -17 19.6476 32.0178  51
  -1   8  17 93.6162 28.8001  10
  -1   8  17 97.7039 54.7048  31
  -1   8  16 2396.91 146.329  10
   1  -8 -16 2046.12 146.851  51
  -1   8  16 2319.95 152.322  19
  -1   8  16 2409.64 162.653  31
  -1   8  15 162.627 39.1476  10
   1  -8 -15 98.3594 47.3279  51
  -1   8  15 34.3753 57.4194  19
  -1   8  15 191.600 79.0148  31
  -1   8  14 911.265 85.2567  48
   1  -8 -14 780.858 80.5769  51
  -1   8  14 943.239 92.1852  19
  -1   8  14 889.561 107.938  31
  -1   8  13 241.446 67.9787  48
   1  -8 -13 84.2362 57.2939  51
  -1   8  13 42.0082 94.4860  31
  -1   8  12 73.5159 70.7306  48
  -1   8  12 34.2624 37.9739  47
   1  -8 -12 27.3105 55.7248  51
  -1   8  12 89.4198 53.3108   2
  -1   8  12-71.9336 93.5842  31
  -1   8  11 1188.28 107.345  48
   1  -8 -11 933.314 91.9777  51
  -1   8  11 1119.77 82.4300  47
  -1   8  11 1101.11 100.318   2
  -1   8  11 872.736 120.706  31
  -1   8  10 398.093 52.5654  47
  -1   8  10 427.996 80.2997  48
  -1   8  10 294.323 62.9211   2
  -1   8  10 289.374 94.5715  31
  -1   8  10 248.660 78.9791  32
  -1   8   9 4709.76 323.383   2
  -1   8   9 4877.91 317.712  48
  -1   8   9 5088.98 309.874  47
  -1   8   9 5375.80 330.731  20
  -1   8   9 4766.13 320.963  32
  -1   8   9 5436.31 326.477  31
  -1   8   8 898.509 82.0394   2
  -1   8   8 484.720 97.1813  11
  -1   8   8 691.822 89.3447  32
  -1   8   8 700.151 92.9804  31
  -1   8   8 705.848 86.6180  48
  -1   8   8 849.632 83.5030  19
  -1   8   8 765.920 111.492  20
  -1   8   7 1709.99 159.084  11
  -1   8   7 1901.93 128.575  59
  -1   8   7 1812.63 138.552  31
  -1   8   7 1566.25 133.905  32
  -1   8   7 2074.96 134.085  48
  -1   8   7 1651.15 129.462  19
  -1   8   7 1544.69 154.846  20
  -1   8   6 12.0185 57.1757  59
  -1   8   6 6.92792 58.7714  48
  -1   8   6-56.6193 50.0917  19
  -1   8   6 173.615 91.1631  20
  -1   8   6 39.0116 59.5317  32
  -1   8   6 2.78862 62.5300  31
  -1   8   5 118.740 85.2357   8
  -1   8   5 143.451 59.4701  31
  -1   8   5 17.4033 55.7049  48
  -1   8   5 18.7557 92.3024  20
  -1   8   4 600.702 124.445  57
  -1   8   4 650.404 72.2775  31
  -1   8   4 564.591 63.4269  34
  -1   8   4 787.688 101.213   8
  -1   8   4 639.874 98.6915  20
  -1   8   3 328.903 85.8458   8
  -1   8   3 518.177 119.207  57
  -1   8   2 1641.44 142.135   8
  -1   8   2 1782.69 180.906  57
  -1   8   1 1307.90 119.809   8
  -1   8   1 1142.65 159.646  57
  -1   8   0 758.213 95.2657   8
  -1   8   0 558.307 137.296  57
  -1   8  -1 220.290 76.7055   8
  -1   8  -1 186.473 73.7337   9
  -1   8  -2 625.297 104.422   6
  -1   8  -2 658.051 90.4861   8
  -1   8  -2 603.679 87.1230   9
  -1   8  -3 1466.39 127.488   8
  -1   8  -3 1530.30 139.594   6
  -1   8  -3 1421.21 127.845   9
  -1   8  -3 1373.35 160.160  57
  -1   8  -4 337.789 76.9039   9
  -1   8  -4 277.590 94.8431   6
  -1   8  -5 218.318 75.3515   9
  -1   8  -5 218.430 93.1657   6
  -1   8  -6 337.379 50.1409  44
  -1   8  -6 372.635 98.3083  11
   1  -8   6 349.008 59.3808   3
  -1   8  -6 378.570 47.9443  14
  -1   8  -6 397.637 63.8858  59
  -1   8  -7 300.754 49.6408  44
  -1   8  -7 201.684 41.2495  52
  -1   8  -7 231.775 87.0594  11
  -1   8  -7 218.108 46.0357  14
   1  -8   7 148.955 57.9967   3
  -1   8  -7 267.951 58.9756  59
  -1   8  -8 1801.79 121.365  44
  -1   8  -8 1772.16 118.098  14
   1  -8   8 1549.24 138.127   3
  -1   8  -8 1532.87 148.593  11
  -1   8  -8 1742.18 115.721  52
  -1   8  -8 1626.40 122.490  59
  -1   8  -9 696.585 71.1135  44
  -1   8  -9 641.135 66.2068  14
   1  -8   9 649.997 93.1492   3
  -1   8  -9 640.076 63.7094  52
   1  -8   9 570.622 64.5823  53
  -1   8 -10 26.2473 55.8680  44
   1  -8  10 64.8622 74.1646   3
  -1   8 -10 35.1397 51.2752  14
   1  -8  10 34.0238 48.5944  53
  -1   8 -10 76.2948 46.9626  52
  -1   8 -11 2121.08 139.286  44
   1  -8  11 2113.00 148.226  43
  -1   8 -11 2015.56 132.475  52
  -1   8 -12 383.507 59.2755  14
   1  -8  12 617.081 96.5851  13
  -1   8 -12 440.207 59.7704  52
   1  -8  12 446.259 81.2685  43
  -1   8 -12 315.505 69.4017  44
   1  -8  13 381.938 80.9515  43
  -1   8 -13 378.680 60.1490  52
  -1   8 -14-42.1657 54.6171  52
   1  -8  14-17.8369 69.0154  43
  -1   8 -14 25.8079 50.1244  50
   1  -8  15 614.336 76.3389  43
  -1   8 -15 466.983 63.2809  52
  -1   8 -16 1579.29 112.661  52
   1  -8  16 1603.03 119.335  43
  -1   8 -17 863.378 71.1009  52
  -1   8 -17 875.216 65.8514  41
   1  -8  17 837.210 76.2575  43
  -1   8 -17 847.178 63.2490  45
  -1   8 -18 967.901 72.5271  52
  -1   8 -18 988.741 65.5674  55
  -1   8 -18 987.291 65.4502  42
  -1   8 -18 1065.72 68.9671  41
   1  -8  18 1053.77 75.8572  43
  -1   8 -18 944.535 66.2782  45
  -1   8 -19 74.8708 22.6235  52
  -1   7  19 584.168 54.7777  31
   1  -7 -18 77.8806 33.8056  51
  -1   7  18 145.325 36.8924  19
  -1   7  18 91.4277 51.0890  31
   1  -7 -17 274.641 48.1852  51
  -1   7  17 287.520 53.5909  19
  -1   7  17 282.451 67.6091  31
   1  -7 -16 15.8155 49.3019  51
  -1   7  16-8.64361 73.2922  31
  -1   7  15 651.464 68.5159  48
   1  -7 -15 488.719 70.3406  51
  -1   7  15 536.974 96.0482  31
   1  -7 -14 858.510 88.9262  51
  -1   7  14 883.960 88.2433  48
  -1   7  14 1090.23 115.650  31
  -1   7  13 2258.96 153.413  48
   1  -7 -13 2091.57 151.583  51
  -1   7  13 1897.90 158.085   2
  -1   7  13 2208.50 172.805  31
  -1   7  12 184.401 71.8436  48
  -1   7  12 225.994 58.6410   2
  -1   7  12 55.6269 76.7572  32
  -1   7  12 160.158 92.1858  31
  -1   7  11 1086.20 99.1887  48
  -1   7  11 926.541 73.3122  47
  -1   7  11 961.328 96.1145   2
  -1   7  11 720.687 115.826  31
  -1   7  11 899.164 103.758  32
  -1   7  10 159.077 56.6311   2
  -1   7  10 57.2856 39.6728  47
  -1   7  10 34.5546 67.5458  48
  -1   7  10 137.306 79.5727  20
  -1   7  10 78.2732 72.6336  32
  -1   7  10 40.6270 83.6570  31
  -1   7   9 253.932 65.5123   2
  -1   7   9 437.349 72.8489  48
  -1   7   9 601.126 93.0047  20
  -1   7   9 500.771 85.4238  31
  -1   7   9 485.412 79.1917  32
  -1   7   8 11.5773 73.7607  11
  -1   7   8 16.9888 50.2054   2
  -1   7   8 49.9572 63.8772  32
  -1   7   8 57.8328 69.6346  31
  -1   7   8 127.243 61.4152  48
  -1   7   8 90.1357 82.5227  20
  -1   7   7 2424.29 180.961  11
  -1   7   7 2076.53 150.331  59
  -1   7   7 2404.73 154.298  48
  -1   7   7 2142.65 170.236  20
  -1   7   7 2314.10 158.108  31
   1  -7  -6 5940.45 366.828   5
  -1   7   5 354.880 90.5995   8
  -1   7   4 1658.69 137.749   8
  -1   7   4 1315.52 153.246  57
  -1   7   3 2477.81 178.598   8
   1  -7  -3 2381.46 153.928   4
  -1   7   3 2175.30 200.328  57
  -1   7   2 857.742 100.504   8
  -1   7   2 632.003 129.616  57
  -1   7   1 680.252 94.1647   8
  -1   7   1 766.767 138.733  57
  -1   7   0 8912.29 547.554   9
  -1   7   0 9465.55 549.669   8
  -1   7   0 7818.06 569.868  57
  -1   7  -1 172.232 89.1707   6
  -1   7  -1 189.318 72.2071   9
  -1   7  -1 183.922 73.2874   8
  -1   7  -2 1065.57 101.209   8
  -1   7  -2 1037.85 115.935   6
  -1   7  -2 936.097 101.256   9
  -1   7  -3 3026.80 219.549   6
  -1   7  -3 3213.52 211.288   9
  -1   7  -3 2900.80 237.174  57
   1  -7   4 7464.02 461.988   3
  -1   7  -4 7899.33 492.243  57
   1  -7   5 633.196 69.0057   3
   1  -7   6 2116.09 152.356   3
  -1   7  -7 1892.35 135.021  44
  -1   7  -7 2101.18 165.828  11
   1  -7   7 2140.66 155.290   3
  -1   7  -7 2078.39 132.456  14
  -1   7  -7 2111.30 139.801  59
  -1   7  -8 268.036 44.2446  52
  -1   7  -8 325.710 51.4550  44
  -1   7  -8 292.790 39.9488  49
  -1   7  -8 293.596 74.6920  11
   1  -7   8 324.932 71.7179   3
  -1   7  -8 308.992 46.5542  14
   1  -7   8 298.375 47.0786  53
  -1   7  -8 200.639 49.8315  59
  -1   7  -9 27.4759 49.1476  44
  -1   7  -9 65.9414 42.2233  52
  -1   7  -9 20.1920 38.0551  49
   1  -7   9 64.7637 70.2220   3
  -1   7  -9 81.7876 44.1309  14
   1  -7   9 45.1016 43.8900  53
  -1   7  -9 120.618 140.898  58
  -1   7 -10 154.502 43.6688  49
  -1   7 -10 152.096 57.4310  44
  -1   7 -10 179.795 50.4042  14
   1  -7  10 104.433 78.8422   3
   1  -7  10 225.309 51.3013  53
  -1   7 -10 278.600 160.147  58
  -1   7 -10 229.659 48.7410  52
  -1   7 -11 678.926 79.2927  14
   1  -7  11 1007.43 115.847   3
  -1   7 -11 980.385 88.6686  44
   1  -7  11 1082.83 99.8263  43
  -1   7 -11 1020.72 81.9634  52
  -1   7 -11 835.803 176.974  58
  -1   7 -12 20.0207 49.4178  14
   1  -7  12-15.6928 84.1805  13
   1  -7  12-7.23481 75.8615   3
   1  -7  12-119.433 76.0195  43
  -1   7 -12-184.548 148.379  58
  -1   7 -12 44.3319 51.9629  52
   1  -7  13 2148.38 157.708  43
   1  -7  13 2011.79 179.301  13
   1  -7  13 2098.56 172.543   3
  -1   7 -13 2129.32 146.148  52
  -1   7 -13 2130.00 228.371  58
   1  -7  14 692.867 91.7700  43
  -1   7 -14 761.746 76.5755  52
  -1   7 -15 932.263 83.4607  52
   1  -7  15 962.651 95.4056  43
  -1   7 -15 791.435 82.4262  50
  -1   7 -16 62.7178 54.5005  52
   1  -7  16 73.2078 66.0395  43
  -1   7 -16 31.3602 51.4022  50
  -1   7 -17 48.5204 49.1357  52
   1  -7  17-50.8284 57.6074  43
  -1   7 -17 93.7933 47.4331  50
  -1   7 -18 478.490 41.7765  55
  -1   7 -18 539.246 56.3443  52
  -1   7 -18 544.080 41.5053  42
   1  -7  18 587.364 61.4578  43
  -1   7 -18 470.721 46.1605  41
  -1   7 -18 457.259 46.9261  45
  -1   7 -19 14.8229 33.2550  52
  -1   7 -19 71.5457 25.0723  45
   1  -7  19 92.5435 37.4876  43
  -1   7 -19 79.5803 21.8748  41
  -1   6  20 167.546 31.5360  16
  -1   6  20 174.885 31.8593  31
  -1   6  19 26.4068 24.1822  10
   1  -6 -19-12.5540 32.8008  51
  -1   6  19 1.14994 33.4710  19
  -1   6  19 19.1901 45.2508  31
   1  -6 -18 1166.82 92.2729  51
   1  -6 -18 1136.24 88.6537  50
  -1   6  18 1385.89 88.2058  10
  -1   6  18 1385.35 103.752  31
   1  -6 -17 160.547 52.1279  51
   1  -6 -17 218.303 50.7744  50
  -1   6  17 164.177 40.5522  10
  -1   6  17 115.578 69.0774  31
   1  -6 -16 2005.82 142.511  50
  -1   6  16 2089.17 137.194  10
  -1   6  16 2049.47 157.541  31
   1  -6 -15 577.588 76.9201  50
  -1   6  15 668.245 72.3532  48
  -1   6  14 568.813 73.1804  48
   1  -6 -14 659.446 78.2871  50
  -1   6  14 471.377 77.0621   2
  -1   6  14 419.141 69.6962   1
  -1   6  14 635.654 88.8104  32
  -1   6  13 211.405 65.8956  48
   1  -6 -13 186.554 67.9304  50
  -1   6  13 192.353 61.5489   2
  -1   6  13 180.320 81.4720  32
  -1   6  12 117.936 67.5669  48
   1  -6 -12 77.9665 63.8063  50
  -1   6  12-44.5085 66.2482   2
  -1   6  12 144.570 77.4751  32
  -1   6  11 3956.21 251.101  48
  -1   6  11 4014.34 262.913   2
  -1   6  11 3700.64 258.554  32
  -1   6  10 12.1958 61.9996  48
  -1   6  10 24.1389 56.9579   2
  -1   6  10 13.3803 71.5131  32
  -1   6   9 1962.00 144.240   2
  -1   6   9 1769.70 136.174  48
  -1   6   9 1888.12 145.789  20
  -1   6   9 2047.52 144.971  32
  -1   6   8 708.755 91.4215  11
  -1   6   8 722.806 78.1229   2
   1  -6  -8 791.788 71.5969   5
  -1   6   7 374.034 79.0884  11
   1  -6  -7 436.632 53.3876   5
   1  -6  -6 17.9084 38.7334   5
  -1   6   5 102.074 83.8413   8
  -1   6   5 133.567 85.2670  57
  -1   6   4 211.949 81.5862   8
   1  -6  -4 209.921 37.4767   4
  -1   6   4 276.023 95.6712  57
   1  -6  -3 15.7698 33.1990   4
  -1   6   3 50.8335 73.9027   8
  -1   6   3 135.681 98.4663  57
  -1   6   2 2851.36 196.877   8
  -1   6   2 2823.21 220.554  57
  -1   6   1 1275.12 112.985   8
  -1   6   1 1258.91 142.698  57
  -1   6   0 204.782 70.1547   9
  -1   6   0 131.405 82.5000   6
  -1   6   0 237.376 70.2554   8
  -1   6   0 125.132 110.578  57
  -1   6  -1 336.767 70.9360   9
  -1   6  -1 265.342 73.4454   8
  -1   6  -1 278.664 85.8554   6
  -1   6  -2 16546.9 989.286   9
  -1   6  -2 16407.3 993.217   6
   1  -6   3 332.282 50.7771   3
  -1   6  -3 422.100 107.278  57
   1  -6   4 7582.98 456.946   3
  -1   6  -4 7265.62 478.339  57
   1  -6   5 4534.66 278.764   3
  -1   6  -5 4122.89 296.576  57
   1  -6   6 2427.14 170.361   3
  -1   6  -6 2489.26 209.202  58
  -1   6  -7 3357.62 227.919  11
  -1   6  -7 3001.48 255.998  58
  -1   6  -7 3266.90 205.317  59
  -1   6  -8 2351.42 153.494  44
  -1   6  -8 2398.62 172.412  11
  -1   6  -8 2263.07 222.685  58
  -1   6  -9 5432.64 337.149  49
  -1   6  -9 5805.33 340.634  44
  -1   6  -9 5864.62 337.490  14
  -1   6  -9 5781.09 403.431  58
   1  -6   9 4994.94 338.400  53
  -1   6  -9 5655.08 338.174  52
  -1   6 -10 369.361 53.1005  52
  -1   6 -10 401.275 49.5986  49
  -1   6 -10 442.819 54.4294  14
   1  -6  10 362.267 54.6520  53
  -1   6 -10 541.005 165.217  58
  -1   6 -11 1885.70 139.567  14
  -1   6 -11 2182.60 140.440  49
   1  -6  11 2074.47 153.211  43
  -1   6 -11 2279.96 142.539  52
  -1   6 -11 2110.57 238.512  58
  -1   6 -12 455.312 56.1846  14
   1  -6  12 517.386 104.858  13
  -1   6 -12 353.167 55.1719  49
   1  -6  12 370.696 79.7238  43
  -1   6 -12 354.094 58.1972  52
  -1   6 -12 455.026 171.422  58
   1  -6  13 537.128 100.662  13
  -1   6 -13 564.326 65.3479  49
  -1   6 -13 579.642 75.8711  44
   1  -6  13 642.960 88.3531  43
  -1   6 -13 598.821 166.984  58
  -1   6 -13 652.099 72.1661  52
   1  -6  14 720.147 107.683  13
   1  -6  14 510.084 94.6411   3
  -1   6 -14 608.978 74.6013  52
  -1   6 -14 488.987 154.490  58
   1  -6  14 787.969 92.2158  43
  -1   6 -14 678.479 80.1958  44
  -1   6 -15 870.214 88.9187  52
   1  -6  15 1020.90 100.670  43
  -1   6 -15 939.700 92.0359  50
   1  -6  16 3368.77 217.998  43
  -1   6 -16 3174.13 213.073  50
   1  -6  17 188.065 66.8986  43
  -1   6 -17 215.800 59.6432  50
  -1   6 -18 1618.02 110.719  55
   1  -6  18 1893.01 126.693  43
  -1   6 -18 1969.77 122.241  50
  -1   6 -19 13.7105 37.0886  50
  -1   6 -19-17.3580 31.6607  45
  -1   6 -19 39.0969 24.9362  41
   1  -6  19 11.6283 45.8383  43
  -1   6 -20 101.672 24.6231  45
   1  -6  20 165.832 33.5847  43
   1  -5 -20 242.499 36.7776  51
  -1   5  20 196.089 33.1118  19
  -1   5  20 267.075 42.9599  31
   1  -5 -19 88.1624 37.7370  50
   1  -5 -19 30.2638 42.1081  51
  -1   5  19 4.96085 26.6924  10
  -1   5  19-45.8073 53.4941  31
   1  -5 -18 35.4039 49.0401  50
  -1   5  18 115.142 34.6507  10
  -1   5  18-41.8582 65.5189  31
   1  -5 -17 183.396 59.8425  50
  -1   5  17 182.669 43.4326  10
   1  -5 -16 305.343 67.4738  50
  -1   5  16 264.371 49.5108  10
  -1   5  16 284.773 71.0349  32
  -1   5  15 1547.59 128.617  48
   1  -5 -15 1757.47 136.472  50
  -1   5  15 1556.15 142.691   1
  -1   5  15 2126.02 127.103  10
  -1   5  15 2018.61 144.032  32
  -1   5  14 667.411 77.4514  48
   1  -5 -14 704.314 83.4340  50
  -1   5  14 454.975 78.5484   1
  -1   5  14 622.334 86.1538   2
  -1   5  14 892.035 94.9273  32
   1  -5 -13 2014.55 153.577  50
  -1   5  13 2213.87 152.355  48
  -1   5  13 2055.36 164.535   2
  -1   5  13 2288.98 167.689  32
   1  -5 -12 62.6129 63.8562  50
  -1   5  12 45.9347 62.7442  48
  -1   5  12-44.1578 66.1808   2
  -1   5  12 29.1993 78.6607  32
  -1   5  11 82.6063 60.1784  48
   1  -5 -11-2.33807 58.8491  50
  -1   5  11 61.0776 59.4544   2
  -1   5  11-17.5584 77.0450  32
  -1   5  10 250.054 64.2424   2
  -1   5  10 299.190 63.6466  48
  -1   5  10 349.147 46.1634  23
  -1   5  10 208.769 76.5061  32
  -1   5   9 2641.43 184.365   2
  -1   5   8 3.73360 51.9091   2
  -1   5   8 106.158 57.7764  11
   1  -5  -8 20.3541 41.1608   5
   1  -5  -7 2.59211 41.1987   5
  -1   5   7 39.2398 64.8562  11
   1  -5  -6 2328.14 153.778   5
  -1   5   5 5822.99 354.286   8
  -1   5   5 5157.24 354.248  57
  -1   5   4 2992.11 201.089   8
  -1   5   4 2685.98 208.408  57
  -1   5   3 1050.29 102.262   8
   1  -5  -3 989.231 74.4779   4
  -1   5   2 1558.02 122.059   8
  -1   5   2 1425.88 145.011  57
  -1   5   1 358.486 68.6443   9
  -1   5   1 325.446 69.2001   8
  -1   5   1 281.764 105.544  57
  -1   5   0 10408.4 631.350   8
  -1   5   0 10625.9 633.484   6
  -1   5   0 10880.0 630.854   9
  -1   5   0 9329.38 645.326  57
  -1   5  -1 2428.30 167.608   9
  -1   5  -1 2517.90 174.148   6
   1  -5   2 73.3006 37.9892   3
  -1   5  -2 24.1714 92.9171  57
   1  -5   3 5226.83 323.177   3
  -1   5  -3 5410.08 345.511  57
  -1   5  -4 5303.39 346.826  57
  -1   5  -4 5367.82 350.572  58
  -1   5  -5 5076.31 326.497  58
  -1   5  -5 4557.59 311.791  57
   1  -5   6 4435.81 276.913   1
  -1   5  -6 4297.99 312.368  58
  -1   5  -7 648.386 82.3152  11
   1  -5   7 739.542 74.5215   1
  -1   5  -7 577.944 137.561  58
   1  -5   8 620.668 73.7895   1
  -1   5  -8 566.039 73.9531  11
  -1   5  -8 588.473 154.213  58
   1  -5   9 636.449 77.9045   1
  -1   5  -9 776.206 165.908  58
   1  -5  10 25.6260 60.7105   1
  -1   5 -10-14.6914 42.8192  14
  -1   5 -10-21.9451 40.3418  52
  -1   5 -10 46.1413 37.5630  49
   1  -5  10 52.9927 58.5878  43
  -1   5 -10 20.4524 161.398  58
  -1   5 -11 3722.53 231.921  14
   1  -5  11 3778.75 255.516   1
  -1   5 -11 3793.87 232.250  49
  -1   5 -11 3671.75 235.683  44
   1  -5  11 3911.29 241.038  43
  -1   5 -11 3609.86 233.324  52
  -1   5 -11 3192.70 309.969  58
   1  -5  12 404.867 77.4206   1
   1  -5  12 394.432 98.4853  13
  -1   5 -12 477.831 57.9441  49
  -1   5 -12 457.553 65.7449  44
   1  -5  12 405.527 76.1631  43
  -1   5 -12 568.076 63.3210  52
  -1   5 -13 4237.48 262.008  49
   1  -5  13 3930.71 270.782  43
  -1   5 -13 4320.22 266.833  44
   1  -5  13 3851.42 283.425   1
   1  -5  13 4937.73 304.363  13
  -1   5 -13 3890.62 338.834  58
   1  -5  14 346.378 95.5973  13
   1  -5  14 211.586 71.6593   1
  -1   5 -14 323.263 66.7821  44
  -1   5 -14 317.784 57.8578  49
   1  -5  14 346.424 81.4354  43
  -1   5 -14 422.041 157.674  58
   1  -5  15 771.565 105.965  13
  -1   5 -15 449.399 153.506  58
   1  -5  15 570.687 89.7996  43
  -1   5 -15 471.336 78.3115  50
   1  -5  16 436.387 85.7780  43
  -1   5 -16 478.851 77.0473  50
   1  -5  17 368.229 77.8212  43
  -1   5 -17 396.932 70.6059  50
  -1   5 -18 1992.22 139.152  50
   1  -5  18 1966.26 142.960  43
  -1   5 -19 661.947 66.2669  52
  -1   5 -19 573.339 49.9121  41
   1  -5  19 771.064 71.7909  43
  -1   5 -19 755.488 67.2121  50
  -1   5 -20 1562.58 101.745  50
   1  -5  20 1587.30 105.002  43
  -1   5 -20 1426.20 102.412  52
   1  -4 -21 73.4535 25.7207  51
   1  -4 -20 146.047 40.0249  50
   1  -4 -20 225.882 43.3966  51
   1  -4 -19-27.4880 48.8245  50
  -1   4  19-32.2916 29.8998  10
   1  -4 -18 902.763 85.8516  50
  -1   4  18 891.870 70.9700  10
   1  -4 -17 213.288 66.6672  50
  -1   4  17 281.097 46.8420  10
  -1   4  17 139.264 65.6578  32
   1  -4 -16 850.733 92.8232  50
  -1   4  16 885.784 75.5703  10
  -1   4  16 868.405 97.5097  32
  -1   4  15 206.944 51.5113  10
  -1   4  15 195.408 67.7476   1
   1  -4 -15 242.495 72.7687  50
  -1   4  15 293.126 58.7190  48
  -1   4  14 5.88715 58.6057   1
  -1   4  14-6.25805 63.5442   2
   1  -4 -14 49.8241 66.9501  50
  -1   4  14 31.2460 58.2465  48
  -1   4  13 904.533 95.5702   2
   1  -4 -13 748.239 85.4124  50
  -1   4  13 670.839 80.2304  48
  -1   4  12 54.1682 61.6771   2
  -1   4  12 24.9511 58.3422  48
   1  -4 -12 57.0803 60.9023  50
  -1   4  11 1147.13 102.301   2
  -1   4  11 1044.86 83.6330  23
   1  -4 -11 1040.74 91.6092  50
  -1   4  11 1040.49 92.5155  48
  -1   4  10 917.700 91.6334   2
  -1   4   9 221.031 60.2580   2
  -1   4   8 1495.79 110.317   2
  -1   4   8 1192.90 104.283  11
   1  -4  -7 76.9394 42.6744   5
  -1   4   7 36.1654 58.4397  11
   1  -4  -6 4813.35 296.745   5
   1  -4  -5 251.238 43.2260   5
  -1   4   4 2047.09 156.695  57
  -1   4   3 1972.94 144.339   8
   1  -4  -3 1995.69 126.475   4
  -1   4   3 2002.90 157.138  57
  -1   4   2 2185.66 149.354   8
  -1   4   2 2028.79 164.698  57
  -1   4   1 4790.34 307.474   8
  -1   4   1 5059.99 306.815   9
  -1   4   1 5077.73 324.401  57
  -1   4   0 2725.94 189.149   8
  -1   4   0 2885.96 191.675   6
  -1   4   0 3168.61 188.306   9
  -1   4   0 2710.35 208.209  57
   1  -4   1 67.7548 32.6452   3
  -1   4  -1 99.5743 66.0112   6
   1  -4   2 23706.8 1414.60   3
  -1   4  -2 24389.0 1429.23  57
  -1   4  -3 9212.44 562.381  58
  -1   4  -3 9027.84 560.709  57
   1  -4   4 306.644 44.2556   1
  -1   4  -4 268.289 77.6164  57
   1  -4   5 7097.47 433.576   1
  -1   4  -5 7305.40 458.796  58
  -1   4  -6 335.086 67.7890  11
   1  -4   6 371.148 55.7641   1
  -1   4  -6 265.914 130.848  58
  -1   4  -7 7357.62 447.906  11
   1  -4   7 7281.56 448.167   1
  -1   4  -7 7117.19 478.485  58
  -1   4  -8 1848.20 126.506  11
   1  -4   8 1545.22 130.462   1
   1  -4   9 9091.18 546.263   1
  -1   4  -9 8231.02 582.900  58
   1  -4  10 51.6914 63.4905   1
  -1   4 -10 181.511 41.3468  52
  -1   4 -10 153.099 38.4785  49
  -1   4 -10 92.7688 41.3724  44
   1  -4  10 162.713 55.6617  43
  -1   4 -11 1137.54 94.9857  44
  -1   4 -11 1283.05 91.8426  49
   1  -4  11 1363.41 104.193  43
  -1   4 -11 1255.57 91.4136  14
   1  -4  11 1358.07 130.471  13
   1  -4  11 1360.52 116.547   1
  -1   4 -11 1260.41 196.575  58
   1  -4  12 127.402 89.6731  13
   1  -4  12 97.2904 64.0900   1
  -1   4 -12 81.2845 45.0023  49
  -1   4 -12 90.8292 50.6012  44
   1  -4  12 171.657 66.6488  43
  -1   4 -12 112.372 163.902  58
   1  -4  13 511.201 99.1589  13
   1  -4  13 417.157 79.7028   1
  -1   4 -13 375.342 65.1149  44
   1  -4  13 432.529 76.7608  43
  -1   4 -13 320.541 172.200  58
  -1   4 -14 3206.76 219.505  44
   1  -4  14 3418.90 227.086  43
   1  -4  14 3450.33 253.150  13
   1  -4  14 3554.13 240.796   1
  -1   4 -14 3540.20 304.801  58
  -1   4 -15 1156.26 104.227  50
   1  -4  15 1234.02 108.750  43
   1  -4  15 1022.52 129.721  13
   1  -4  15 1065.55 111.687   1
   1  -4  15 934.550 131.589  61
  -1   4 -15 1262.16 189.893  58
  -1   4 -15 977.585 97.2405  52
  -1   4 -16 4371.32 275.759  52
   1  -4  16 4349.64 282.252  43
  -1   4 -16 4308.01 279.388  50
  -1   4 -17 223.881 65.0456  52
   1  -4  17 251.893 78.8767  43
  -1   4 -17 297.956 72.1780  50
  -1   4 -18 1926.88 137.471  52
  -1   4 -18 1921.96 140.569  50
   1  -4  18 1923.79 143.364  43
  -1   4 -19 433.016 57.2929  52
  -1   4 -19 272.603 34.5002  41
   1  -4  19 305.068 64.7137  43
  -1   4 -19 385.587 63.0395  50
  -1   4 -20 64.1123 39.3562  52
  -1   4 -20 103.834 43.7363  50
  -1   4 -20 7.83443 32.5253  45
   1  -4  20-12.0492 46.9203  43
  -1   4 -21 1029.31 66.1926  45
  -1   4 -21 930.392 67.9996  50
   1  -3 -21 44.2182 29.9574  50
   1  -3 -21-1.06397 30.9657  51
  -1   3  21 66.6815 31.2849  31
   1  -3 -20 51.8785 45.7390  50
  -1   3  20 54.7801 49.4675  31
   1  -3 -19 30.6724 56.9092  50
  -1   3  19-8.46933 30.5686  10
   1  -3 -18 91.6426 67.3035  50
  -1   3  18 250.425 42.1264  10
  -1   3  18 116.775 64.4790  32
  -1   3  17 121.919 43.1132  10
   1  -3 -17 86.4644 68.8970  50
  -1   3  16 696.290 90.1067   1
  -1   3  16 738.512 68.3511  10
   1  -3 -16 653.089 89.8428  50
  -1   3  15 1485.14 137.031   1
  -1   3  15 1702.18 114.947  10
   1  -3 -15 1520.34 128.665  50
  -1   3  14 56.7833 66.1865   2
  -1   3  14 12.0544 62.7351   1
  -1   3  14 64.2684 72.2934  43
   1  -3 -14 95.2565 69.1833  50
  -1   3  14-21.5846 57.5290  48
  -1   3  13 180.687 66.9424   2
   1  -3 -13 135.441 64.2689  50
  -1   3  13 173.560 58.8426  48
  -1   3  13 209.352 69.8353  43
  -1   3  12 728.369 81.3175  61
  -1   3  12 705.423 88.3645   2
   1  -3 -12 777.629 79.2590  50
  -1   3  12 775.585 77.2209  48
  -1   3  12 751.836 84.0885  43
  -1   3  11 474.256 54.5890  23
  -1   3  11 466.844 74.7902   2
   1  -3 -11 491.649 64.0035  50
  -1   3  11 549.876 70.6034  43
  -1   3  11 376.846 67.3271  61
  -1   3  10 733.434 80.7447  61
  -1   3  10 663.258 81.6587   2
  -1   3   9 1162.71 112.219  61
  -1   3   9 1715.61 119.294   2
  -1   3   8 1020.52 90.0290  61
  -1   3   8 1196.30 92.0452   2
   1  -3  -7 4509.85 280.778   5
  -1   3   7 4061.26 279.796  11
  -1   3   7 4823.02 286.259   2
  -1   3   7 4876.92 285.993  61
   1  -3  -6 1152.23 90.0204   5
  -1   3   6 1274.13 97.5640  11
  -1   3   6 1309.17 97.1246  61
   1  -3  -5 6664.10 402.324   5
  -1   3   4 3755.45 243.027  57
  -1   3   3 10173.5 618.186  57
  -1   3   2 3181.95 211.031   8
   1  -3  -2 3333.84 200.483   4
  -1   3   2 3371.07 223.046  57
  -1   3   1 4391.44 266.265   8
  -1   3   1 4096.48 277.984  57
  -1   3   0 2300.18 154.271   8
  -1   3   0 2387.76 152.363   9
  -1   3   0 2420.20 156.900   6
  -1   3   0 2247.62 172.758  57
   1  -3   1 2740.43 168.543   3
   1  -3   2 1023.46 70.8982   1
  -1   3  -2 1104.53 105.375  57
  -1   3  -2 1001.16 116.432  58
   1  -3   3 1044.35 75.6816   1
  -1   3  -3 1081.59 103.016  57
  -1   3  -3 1236.56 123.335  58
   1  -3   4 6800.68 407.228   1
  -1   3  -4 7189.75 428.574  58
  -1   3  -4 6398.76 416.040  57
   1  -3   5 936.399 76.6110   1
  -1   3  -5 1063.38 136.702  58
  -1   3  -6 4842.71 290.623  11
   1  -3   6 4430.10 289.806   1
  -1   3  -6 4959.00 327.985  58
  -1   3  -7 129.906 47.2668  11
   1  -3   7 53.0830 52.3079   1
   1  -3   8 1161.40 96.3120   1
  -1   3  -8 1045.20 82.1555  11
   1  -3   9 2035.54 149.997   1
   1  -3  10 637.623 80.3838   1
  -1   3 -11 6501.76 406.770  44
   1  -3  11 6770.17 409.945  43
   1  -3  11 6742.40 424.129   1
   1  -3  11 7163.31 434.776  13
  -1   3 -12 3353.14 216.967  44
   1  -3  12 3349.71 221.349  43
   1  -3  12 3879.05 250.951  13
   1  -3  12 3485.36 236.955   1
  -1   3 -12 3307.68 214.889  52
  -1   3 -12 3899.76 302.664  58
   1  -3  13 2814.09 183.131  43
  -1   3 -13 2460.49 175.726  44
   1  -3  13 2787.86 197.128   1
   1  -3  13 2822.12 212.310  13
  -1   3 -13 2644.41 263.862  58
  -1   3 -13 2641.21 174.941  52
   1  -3  14 253.643 74.0382   1
   1  -3  14 261.484 94.2536  13
  -1   3 -14 261.874 55.2679  49
   1  -3  14 298.383 77.4776  43
  -1   3 -14 266.076 61.2777  52
  -1   3 -14 384.289 164.603  58
   1  -3  15 577.890 89.4417   1
   1  -3  15 899.697 116.904  13
  -1   3 -15 788.585 72.9950  49
  -1   3 -15 687.651 89.6261  50
   1  -3  15 793.067 95.7828  43
  -1   3 -15 520.570 171.997  58
   1  -3  15 541.478 106.580  61
  -1   3 -15 750.042 80.9525  52
   1  -3  16 651.661 90.9622   1
   1  -3  16 420.859 99.8043  61
  -1   3 -16 693.705 169.339  58
  -1   3 -16 865.751 82.6259  52
   1  -3  16 818.392 96.6382  43
  -1   3 -16 762.398 92.8991  50
  -1   3 -17 836.479 89.1502  52
   1  -3  17 942.037 101.588  43
  -1   3 -17 886.115 97.5990  50
  -1   3 -18 4985.85 306.786  50
   1  -3  18 4938.32 308.972  43
  -1   3 -18 4665.60 303.037  52
  -1   3 -19 1653.98 123.386  50
   1  -3  19 1766.85 124.633  43
  -1   3 -19 1445.07 116.176  52
   1  -3  20 1767.58 118.393  43
  -1   3 -20 1716.33 116.714  50
  -1   3 -20 1477.32 111.802  52
  -1   3 -21 381.071 42.2565  50
  -1   3 -21 267.958 32.8744  45
  -1   2  21 74.6028 35.7318  31
   1  -2 -21 1.11984 36.9909  50
   1  -2 -20 169.542 55.2072  50
  -1   2  19-44.3960 58.0391  32
   1  -2 -19-85.5885 64.9324  50
   1  -2 -18 267.916 78.9911  50
  -1   2  18 513.061 51.7997  10
   1  -2 -17 278.799 77.0519  50
  -1   2  17 258.334 47.4372  10
  -1   2  16 188.219 67.6864   1
  -1   2  16 110.579 45.2886  10
   1  -2 -16 142.506 74.7252  50
   1  -2 -16 144.698 41.4113  49
  -1   2  16 190.267 75.3927  43
   1  -2 -16 52.4933 45.7671  52
  -1   2  15 124.166 67.6938   1
  -1   2  15 168.435 46.9581  10
   1  -2 -15 21.4355 74.2280  50
   1  -2 -15 107.388 41.0652  49
  -1   2  15 144.591 72.1148  43
   1  -2 -15 31.0047 43.6157  52
  -1   2  14 393.291 79.5379   1
  -1   2  14 336.000 52.7241  10
   1  -2 -14 413.268 53.1244  52
  -1   2  14 451.874 76.5509  43
   1  -2 -14 405.084 74.3678  50
   1  -2 -14 360.781 48.3528  49
  -1   2  13 476.575 75.1638  61
   1  -2 -13 630.567 75.9881  50
   1  -2 -13 562.618 55.3426  49
  -1   2  13 690.528 70.5103  48
  -1   2  13 680.413 78.0570  43
  -1   2  12 1.99181 43.8952  23
  -1   2  12 15.6213 63.6604   2
  -1   2  12 4.89686 55.3386  61
  -1   2  12-54.4823 52.7835  30
   1  -2 -12 17.9586 31.8156  49
   1  -2 -12 29.6575 54.7178  50
  -1   2  12 55.6492 57.9319  43
  -1   2  11 369.087 71.7077  61
  -1   2  11 343.397 69.9217   2
  -1   2  11 335.012 49.1092  23
  -1   2  10 1422.62 111.940   2
  -1   2  10 1148.39 112.081  61
  -1   2   9 3502.91 225.073   2
  -1   2   9 3234.63 224.392  61
  -1   2   8 4329.01 258.961   2
  -1   2   8 3695.35 258.163  61
  -1   2   7 5511.95 380.502  13
  -1   2   7 5236.68 361.961  11
  -1   2   7 7573.76 375.499   2
  -1   2   7 8025.98 378.363  61
  -1   2   7 5764.69 363.242  33
  -1   2   6 42.5865 53.8860  61
  -1   2   6 44.0449 48.6157   2
  -1   2   6 83.2025 40.6780  11
  -1   2   6 51.3504 73.8683  13
  -1   2   5 5850.05 334.280  61
  -1   2   5 5649.80 332.176  11
   1  -2  -5 5005.28 329.501   5
  -1   2   4 2139.76 136.813  61
   1  -2  -4 2009.61 130.821   5
  -1   2   3 16209.7 963.006  61
  -1   2   2 8746.83 530.606  57
   1  -2  -2 8764.99 519.385   4
  -1   2   1 6237.49 379.796  57
  -1   2   1 5800.81 384.135  36
  -1   2   1 6300.41 372.252   8
  -1   2   0 23675.1 1506.09  57
  -1   2   0 26022.0 1500.20   8
  -1   2   0 25480.0 1500.54   6
  -1   2   0 25363.8 1499.39   9
   1  -2   1 1807.27 110.331   1
  -1   2  -2 8271.90 485.562  58
  -1   2  -2 8576.35 482.708  57
   1  -2   2 7693.41 471.605   1
  -1   2  -3-16.7814 95.6213  58
  -1   2  -4 66.0659 49.3679  11
   1  -2   5 3182.62 209.377   2
  -1   2  -5 3540.25 210.506  11
  -1   2  -6 4560.58 266.351  11
   1  -2   6 4043.99 268.992   2
  -1   2  -7 7276.25 461.058  33
   1  -2   7 8704.48 470.513   2
   1  -2   8 1287.82 103.089   2
   1  -2   9 8506.75 515.027  10
   1  -2   9 9847.04 541.684  13
   1  -2  10 7.24863 22.6653  10
   1  -2  10 125.779 80.3176  13
   1  -2  11 139.270 27.5214  10
   1  -2  11 245.061 80.7029  13
   1  -2  11 201.621 65.8845   1
  -1   2 -11 162.827 42.8294  44
  -1   2 -11 159.313 37.5947  49
   1  -2  11 214.981 53.5536  43
  -1   2 -11 185.882 41.3083  52
   1  -2  12 3277.07 211.427  43
  -1   2 -12 3351.29 204.431  49
  -1   2 -12 3320.72 207.066  44
   1  -2  12 3125.43 199.200  10
   1  -2  12 3725.07 242.168  13
   1  -2  12 3106.26 224.580   1
  -1   2 -12 3283.37 205.628  52
   1  -2  13 172.112 30.7498  10
   1  -2  13 252.419 69.3140   1
   1  -2  13 249.787 95.9772  13
  -1   2 -13 166.725 44.8009  49
  -1   2 -13 134.351 49.3555  44
   1  -2  13 153.341 65.0734  43
  -1   2 -13 227.741 52.3931  52
   1  -2  14 5676.65 344.162  43
  -1   2 -14 5499.33 336.412  49
   1  -2  14 6026.82 375.251  13
   1  -2  14 5460.41 361.225   1
  -1   2 -14 5089.54 411.656  58
   1  -2  14 5278.14 366.135  61
  -1   2 -14 5265.13 338.023  52
   1  -2  15 140.360 71.4822   1
   1  -2  15 158.774 91.2864  13
  -1   2 -15 172.325 74.4763  50
  -1   2 -15 162.481 51.7443  49
   1  -2  15 219.090 77.6813  43
  -1   2 -15 150.513 58.7032  52
   1  -2  15 170.642 80.3916  61
  -1   2 -15 196.552 157.787  58
   1  -2  16 4324.45 261.467  43
  -1   2 -16 4181.38 250.610  49
  -1   2 -16 4091.42 260.206  50
   1  -2  16 3998.35 277.128   1
   1  -2  16 2989.57 273.336  61
  -1   2 -16 3853.24 253.202  52
  -1   2 -16 3794.76 325.610  58
  -1   2 -17 276.864 66.1709  52
   1  -2  17 160.009 81.5305  43
  -1   2 -17 245.994 79.6140  50
  -1   2 -18 593.908 74.0039  52
   1  -2  18 587.485 92.8078  43
  -1   2 -18 584.789 88.7761  50
  -1   2 -19 909.095 84.4968  52
  -1   2 -19 932.775 94.5316  50
   1  -2  19 1024.60 96.9212  43
  -1   2 -20 31.4275 44.4747  52
   1  -2  20 50.4886 57.6535  43
  -1   2 -20 75.2379 57.0052  50
  -1   2 -21 2060.76 132.045  45
  -1   2 -21 2202.27 138.409  50
   1  -1 -22 205.026 26.1923  51
   1  -1 -21-1.27847 40.6788  50
   1  -1 -20 45.7658 56.8218  50
  -1   1  20 77.6592 48.7278  32
   1  -1 -19 431.357 74.2899  50
   1  -1 -19 251.825 42.9682  52
  -1   1  18 474.507 48.1448  10
   1  -1 -18 327.962 82.1229  50
  -1   1  18 411.179 77.8650  43
   1  -1 -18 343.601 52.9981  52
  -1   1  17 25.5726 41.3354  10
   1  -1 -17 41.5885 78.3214  50
   1  -1 -17-7.14416 43.4671  49
  -1   1  17 52.4837 74.3322  43
   1  -1 -17 51.1192 45.4011  52
  -1   1  16 599.719 58.1156  10
  -1   1  16 437.193 85.2984   1
   1  -1 -16 557.192 59.3668  49
   1  -1 -16 469.890 87.3600  50
  -1   1  16 522.960 86.4069  43
   1  -1 -16 502.740 62.7076  52
  -1   1  15 755.969 67.6489  10
  -1   1  15 649.121 94.1033   1
   1  -1 -15 768.378 68.3664  49
   1  -1 -15 651.009 90.8692  50
  -1   1  15 818.330 90.9685  43
   1  -1 -15 738.318 70.5686  52
  -1   1  14 246.783 45.5362  10
  -1   1  14 325.455 77.4819   1
   1  -1 -14 241.448 49.2734  52
  -1   1  14 327.399 68.0883  61
   1  -1 -14 242.829 46.2295  49
   1  -1 -14 257.466 71.5567  50
  -1   1  14 275.150 69.6930  43
  -1   1  13 54.7641 39.3973  10
  -1   1  13 57.0482 64.7456   1
   1  -1 -13 60.0128 41.1480  52
  -1   1  13 120.843 63.3125  61
  -1   1  13 111.722 52.2080  30
   1  -1 -13 72.6003 38.4276  49
   1  -1 -13 46.1118 59.9003  50
  -1   1  13 64.7828 59.9799  43
  -1   1  12 750.389 68.2209  23
  -1   1  12 764.200 90.8430  61
   1  -1 -12 649.275 61.9234  52
  -1   1  12 646.021 70.8845  30
  -1   1  12 760.144 76.1088  43
   1  -1 -12 829.321 61.4515  49
  -1   1  11 555.418 80.4266  61
  -1   1  10 744.121 89.0137  61
  -1   1   9 356.212 74.8688  61
  -1   1   8 294.444 71.0150  61
  -1   1   7 2419.74 171.740  61
  -1   1   6 64.5412 61.2440  61
  -1   1   5 2648.21 182.455  11
  -1   1   5 2883.36 183.349  33
  -1   1   4 127.486 54.8649  61
  -1   1   4 127.196 41.8605  11
  -1   1   3 2630.88 147.356  61
  -1   1   3 2398.72 151.664  36
  -1   1   3 2129.77 144.060   2
   1  -1  -3 2068.52 140.395   5
  -1   1   3 2408.85 146.120  11
  -1   1   2-5.68480 33.9348  61
  -1   1   2 17.9952 51.5013  36
   1  -1  -2 51.5256 19.1501   5
  -1   1   2 1.90159 35.5996  13
  -1   1   2 7.75881 41.9276  11
  -1   1   1 79.1162 47.3105  36
  -1   1   1 44.8325 39.8702  11
  -1   1   0 8192.71 470.449   8
  -1   1   0 7742.13 470.727   6
  -1   1   0 8061.54 469.768   9
  -1   1   0 7293.56 474.411  11
  -1   1  -1 3606.94 220.270  58
   1  -1   1 3499.95 208.315   2
  -1   1  -2 25461.9 1492.62  58
  -1   1  -2 26646.8 1492.65  36
  -1   1  -2 26306.6 1489.19  11
   1  -1   2 24056.8 1486.01   2
  -1   1  -3 8358.55 412.224  36
  -1   1  -3 7359.51 406.307  11
  -1   1  -4 13006.0 783.170  33
  -1   1  -4 12999.1 782.959  11
   1  -1   4 13552.5 784.031   2
  -1   1  -5 557.430 54.4355  33
   1  -1   5 592.538 60.2778   2
  -1   1  -5 565.783 54.4322  11
   1  -1   6 178.193 49.8646   2
   1  -1   7 3375.26 217.092   2
   1  -1   8 36.7458 50.9359   2
   1  -1   8-40.0352 73.0780  13
   1  -1   9 11787.4 714.573   2
   1  -1   9 11837.6 721.759  13
   1  -1  10 4167.41 269.844   2
   1  -1  10 4165.85 280.068  13
   1  -1  11 9760.27 553.199   2
   1  -1  11 8652.47 532.077  10
   1  -1  11 9594.82 562.234  13
  -1   1 -12 3241.37 199.739  49
   1  -1  12 3171.87 205.919  43
  -1   1 -12 3006.03 200.810  52
   1  -1  12 3141.53 195.706  10
   1  -1  13 1587.94 126.335  43
  -1   1 -13 1731.07 116.289  49
  -1   1 -13 1790.95 119.905  52
   1  -1  13 1612.82 110.137  10
   1  -1  13 1874.30 143.975   1
   1  -1  13 1936.99 160.914  13
   1  -1  14 104.024 75.7596  61
  -1   1 -14-14.5674 51.8300  52
   1  -1  14 23.2662 89.4060  13
   1  -1  14 9.57600 29.7495  10
   1  -1  14 137.522 71.2901   1
  -1   1 -14 24.6523 44.5194  49
   1  -1  14 78.7138 69.0587  43
   1  -1  15 404.784 84.5238  61
  -1   1 -15 455.169 66.7890  52
   1  -1  15 429.598 44.5633  10
   1  -1  15 464.520 81.5988   1
  -1   1 -15 456.371 59.6592  49
   1  -1  15 502.793 83.2652  43
   1  -1  16 3694.07 241.881  43
  -1   1 -16 3663.52 229.153  49
  -1   1 -16 3784.80 233.157  52
   1  -1  16 3519.41 256.987   1
   1  -1  16 3483.42 221.802  10
  -1   1 -17 797.851 85.1859  52
   1  -1  17 941.697 103.593  43
   1  -1  17 794.614 86.6101  48
  -1   1 -18 3053.46 208.485  52
   1  -1  18 3448.75 220.354  43
  -1   1 -19 1136.79 94.2784  52
   1  -1  19 1209.00 109.629  43
  -1   1 -20 714.823 66.4349  52
  -1   1 -21 91.0242 26.8407  45
  -1   1 -22 414.230 35.1040  51
   1   0 -22 178.281 28.2696  50
   1   0 -21 103.913 44.6419  50
   1   0 -21 82.7099 21.7755  45
   1   0 -20 166.919 61.4191  50
   1   0 -19 161.475 45.4695  52
  -1   0  19 258.270 68.4610  43
   1   0 -19 63.2953 70.8974  50
   1   0 -18 209.748 54.3591  52
  -1   0  18 352.680 79.6705  43
   1   0 -17 301.035 57.0684  52
  -1   0  17 281.471 43.7961  10
   1   0 -17 304.599 53.1694  49
   1   0 -17 203.498 84.0285  50
  -1   0  17 311.694 80.6738  43
  -1   0  16 1064.03 105.964  43
   1   0 -16 1040.42 107.616  50
   1   0 -16 874.178 82.1435  49
   1   0 -16 1004.64 85.6131  52
  -1   0  16 1029.79 78.6481  10
  -1   0  15 100.940 64.8962  61
   1   0 -15 185.146 51.6360  52
  -1   0  15 134.684 41.9244  10
   1   0 -15 65.7382 75.6134  50
   1   0 -15 170.290 49.8448  49
  -1   0  15 68.7945 72.9013  43
  -1   0  14 192.399 71.9750  61
   1   0 -14 113.993 47.8021  52
  -1   0  14 100.665 39.4625  10
   1   0 -14 196.704 46.0882  49
  -1   0  14 90.3538 68.7492  43
   1   0 -13 608.215 63.3504  52
  -1   0  13 638.307 94.5207  61
  -1   0  13 825.434 61.8520  10
   1   0 -13 693.178 63.4205  49
  -1   0  13 696.356 79.2998  43
  -1   0  12 420.595 43.9004  10
  -1   0  12 353.751 52.3841  23
  -1   0  12 373.800 62.9212  43
   1   0 -12 324.554 47.1177  52
  -1   0  12 402.679 80.9704  61
  -1   0  11 10.3114 72.2620  61
  -1   0  11 8.78331 31.7204  10
  -1   0  11 50.2954 59.8363   2
  -1   0  10 3000.57 214.801  61
  -1   0  10 3102.19 208.839   2
  -1   0   9 11434.3 713.852  61
  -1   0   9 11849.1 708.420   2
  -1   0   8 82.4663 74.1275  61
  -1   0   7 11096.1 675.186  61
  -1   0   4 5100.22 306.926  36
  -1   0   3 8945.67 534.019  36
  -1   0   2 23503.0 1378.89   7
  -1   0   2 23079.2 1380.37  33
  -1   0   1 2898.42 175.668  61
  -1   0   0 13181.3 781.042   7
  -1   0  -1 40.8459 32.1553  33
  -1   0  -1 43.6218 24.7295   7
   1   0   1 42.3946 14.8719  13
  -1   0  -2 71.7836 38.6567  33
   1   0   2 76.0634 30.0897  13
   1   0   3 3065.71 207.238  13
  -1   0  -3 3338.01 206.118   5
  -1   0  -3 3576.55 206.021  36
  -1   0  -4 9629.88 554.573   5
   1   0   4 8669.75 555.720  13
  -1   0  -4 9302.63 550.400  36
   1   0   5 17080.6 986.563  13
   1   0   5 16097.5 982.998   2
   1   0   6 5413.40 328.278  13
   1   0   6 5094.70 321.545   2
   1   0   7 13563.5 807.293  13
   1   0   7 13222.5 802.017   2
   1   0   8 8.56615 54.2698   2
   1   0   8 83.8948 75.6173  13
   1   0   9 1973.42 159.612  13
   1   0   9 2047.34 145.885   2
   1   0  10 4406.91 281.470   2
   1   0  10 4280.88 291.284  13
   1   0  11-44.2342 79.3956  13
   1   0  11-4.32426 57.9952   2
   1   0  12 9272.23 583.481  43
  -1   0 -12 9708.23 579.115  49
  -1   0 -12 9622.08 580.188  52
   1   0  12 9097.61 597.913  61
   1   0  12 10348.7 599.887   2
   1   0  12 10895.6 611.731  13
  -1   0 -13 609.532 64.4381  52
   1   0  13 650.190 87.7567  61
   1   0  13 670.384 55.9544  10
   1   0  13 789.046 108.244  13
  -1   0 -13 672.354 60.4621  49
   1   0  13 626.143 77.4323  43
   1   0  14 9024.71 580.000  43
  -1   0 -14 9545.00 573.931  49
   1   0  14 8443.17 592.074  61
  -1   0 -14 9593.72 575.557  52
   1   0  14 10199.0 602.036   1
   1   0  14 9976.51 571.808  10
  -1   0 -15 717.951 75.7833  52
   1   0  15 729.428 61.1730  10
   1   0  15 597.165 94.6937   1
  -1   0 -15 745.109 68.5734  49
   1   0  15 831.980 91.6976  43
   1   0  16 1778.71 128.963  48
   1   0  16 1667.04 138.688  43
  -1   0 -16 1514.32 123.103  52
   1   0  16 1689.96 149.598   1
   1   0  16 1685.35 111.535  10
  -1   0 -17 621.382 74.1005  52
   1   0  17 611.463 54.7757  10
   1   0  17 671.880 94.9478  43
   1   0  17 657.779 78.6792  48
  -1   0 -18 318.586 60.4152  52
   1   0  18 265.639 59.0771  48
  -1   0 -19 1795.53 127.168  52
  -1   0 -21 1996.99 124.244  45
  -1   0 -22 116.504 25.3786  51
   1   1 -22 103.472 24.8140  50
   1   1 -21 190.508 45.7455  50
   1   1 -20 11.1978 35.9615  52
   1   1 -20 116.640 59.7672  50
   1   1 -19 850.159 73.7187  52
  -1  -1  19 777.572 88.7532  43
   1   1 -19 848.456 94.6326  50
   1   1 -18 285.991 58.5981  52
  -1  -1  18 286.063 79.8173  43
   1   1 -18 220.585 83.0991  50
   1   1 -18 278.802 52.6750  49
   1   1 -17 36.6621 55.5580  52
   1   1 -17-39.7433 82.4466  50
   1   1 -17-12.0331 50.0352  49
  -1  -1  17 2.83478 75.2940  43
  -1  -1  16 320.798 72.2766  61
   1   1 -16 241.561 60.4782  52
  -1  -1  16 280.705 78.2538   1
  -1  -1  16 390.284 45.5904  10
   1   1 -16 330.372 83.7451  50
   1   1 -16 311.336 57.4634  49
  -1  -1  16 331.133 81.4884  43
   1   1 -15 59.6947 54.2972  52
  -1  -1  15 6.96125 71.7045  61
  -1  -1  15 137.951 38.7823  10
  -1  -1  15 44.1491 98.6091  13
  -1  -1  15 187.610 73.4803   1
   1   1 -15 93.3690 49.9401  49
  -1  -1  15 126.001 74.2184  43
   1   1 -14 2177.61 144.503  49
  -1  -1  14 2024.28 154.973  43
   1   1 -14 2221.17 145.978  52
  -1  -1  14 1973.97 173.772  61
  -1  -1  14 2178.97 140.203  10
  -1  -1  14 2038.12 172.470   1
  -1  -1  14 2383.42 191.111  13
   1   1 -13 100.778 45.6025  52
  -1  -1  13 247.290 80.3521  61
  -1  -1  13 166.590 69.0890   1
  -1  -1  13 85.3601 35.1201  10
  -1  -1  13 67.2184 92.3401  13
   1   1 -13 44.8634 43.5256  49
   1   1 -13 68.7346 42.9381  44
  -1  -1  13 116.108 60.4599  43
  -1  -1  12 1793.25 144.540  61
   1   1 -12 1764.61 111.906  52
  -1  -1  12 1589.50 106.517  10
  -1  -1  12 1788.82 153.243  13
  -1  -1  12 1632.23 136.319   1
   1   1 -12 1510.56 109.813  44
  -1  -1  12 1612.87 119.753  43
  -1  -1  12 1512.45 112.208  23
  -1  -1  11 572.970 51.0580  10
  -1  -1  11 570.628 83.2380   1
  -1  -1  11 538.333 93.2550  61
  -1  -1  10 62.7815 83.2349  13
  -1  -1  10 37.6455 64.9474   1
  -1  -1  10 1.09376 28.6763  10
  -1  -1  10-15.1344 78.8868  61
  -1  -1   9 211.668 64.9980   1
  -1  -1   9 141.718 31.0372  10
  -1  -1   9 169.837 87.5931  13
  -1  -1   8 580.271 47.1045  10
  -1  -1   8 707.092 77.0915   2
  -1  -1   7 9740.32 589.998   2
  -1  -1   6 2197.94 148.473   2
  -1  -1   5 10935.5 638.506   2
  -1  -1   5 10544.5 631.376   7
  -1  -1   4 6542.58 395.007   2
  -1  -1   3 1337.15 91.5889   1
  -1  -1   2-4.94397 27.3092   1
  -1  -1   1 744.940 51.6868   3
  -1  -1   1 681.845 50.0748   1
   1   1   0 15790.9 965.597   6
  -1  -1   0 16950.1 965.833  61
   1   1   1 1858.37 115.319   8
  -1  -1  -2 44568.1 2631.27   4
   1   1   2 44551.1 2631.12   8
  -1  -1  -3 4437.96 270.996   5
   1   1   3 4496.36 272.718   8
   1   1   4 4253.88 264.134  13
  -1  -1  -4 4201.29 259.927   5
   1   1   5 81.1548 62.6618  13
  -1  -1  -5-7.26417 47.1468   5
  -1  -1  -5 37.2108 24.8407   7
   1   1   6 69.1631 66.1412  13
  -1  -1  -6 59.7104 51.1156   5
   1   1   7 4838.96 310.453  13
   1   1   8 2036.15 158.511  13
   1   1   8 2022.73 145.830   2
   1   1   9 22731.1 1365.58   2
   1   1   9 22993.9 1371.76  13
   1   1  10 11293.0 674.278  13
   1   1  10 11500.0 666.325   2
   1   1  10 10142.0 661.994  61
   1   1  11 12137.3 695.360   2
   1   1  11 10697.3 690.255  61
  -1  -1 -12 790.731 63.3635  49
  -1  -1 -12 833.563 78.6281  50
   1   1  12 994.256 96.9509   2
  -1  -1 -12 803.792 67.3544  52
  -1  -1 -13 3016.98 208.084  50
  -1  -1 -13 3253.99 199.245  49
  -1  -1 -13 3192.83 202.580  52
   1   1  13 2839.64 214.929  61
  -1  -1 -14 2381.06 160.935  50
  -1  -1 -14 2217.41 147.370  49
   1   1  14 2376.63 178.701   2
  -1  -1 -14 2182.11 150.945  52
  -1  -1 -15 1108.81 108.875  50
  -1  -1 -15 1116.65 86.1326  49
   1   1  15 1077.26 104.452  48
   1   1  15 1165.35 83.1788  10
   1   1  15 1192.93 117.647   1
  -1  -1 -15 1058.14 92.5704  52
   1   1  16 6293.72 397.727  48
  -1  -1 -16 6467.82 402.632  50
   1   1  16 6877.70 390.992  10
   1   1  16 6489.29 424.079   1
  -1  -1 -16 5929.35 394.975  52
   1   1  17 524.339 74.0520  48
  -1  -1 -17 522.392 89.2412  50
   1   1  17 567.226 51.6689  10
  -1  -1 -17 334.537 66.0648  52
   1   1  18 1051.10 97.6727  48
  -1  -1 -18 1296.67 117.696  50
   1   1  18 1347.18 87.0889  10
  -1  -1 -18 1182.22 97.4920  52
  -1  -1 -19 169.880 75.0992  50
  -1  -1 -19 195.458 49.8939  52
  -1  -1 -20 221.921 64.9349  50
  -1  -1 -20 233.471 33.8252  45
  -1  -1 -21 33.0491 46.6065  50
  -1  -1 -22 520.502 44.4642  50
   1   2 -21 29.1153 41.5698  50
   1   2 -20 16.1830 57.4119  50
  -1  -2  20 50.1222 52.9748  43
   1   2 -20 105.239 38.3041  52
   1   2 -19 510.677 79.9952  50
  -1  -2  19 503.161 78.7796  43
   1   2 -19 616.335 64.0891  52
   1   2 -18 1283.47 102.225  52
   1   2 -18 1406.66 121.500  50
   1   2 -18 1279.20 100.278  49
   1   2 -17 545.348 69.3348  52
   1   2 -17 434.958 90.7828  50
   1   2 -17 463.267 65.3314  49
   1   2 -16 1901.06 130.941  52
  -1  -2  16 1649.50 153.513   1
  -1  -2  16 1818.38 172.995  13
   1   2 -16 1825.55 127.538  49
   1   2 -16 1967.74 146.302  50
  -1  -2  15 106.794 81.0311  61
   1   2 -15 169.100 57.1019  52
  -1  -2  15 107.317 96.5384  13
  -1  -2  15 112.691 71.5877   1
   1   2 -15 155.742 53.3473  49
   1   2 -14 94.6017 54.1553  52
  -1  -2  14 29.8028 82.4832  61
  -1  -2  14 66.6450 73.1313   1
  -1  -2  14 139.410 36.4828  10
  -1  -2  14 193.696 95.1233  13
   1   2 -14 71.5962 48.9807  44
   1   2 -14 60.2930 49.0475  49
  -1  -2  13 198.108 83.1510  61
   1   2 -13 220.070 51.8459  52
  -1  -2  13 184.136 69.8104   1
  -1  -2  13 162.685 95.3110  13
  -1  -2  13 240.547 37.2113  10
   1   2 -13 180.333 48.4130  44
   1   2 -13 189.289 46.6310  49
  -1  -2  12 3049.39 236.373  61
   1   2 -12 3199.34 206.181  52
  -1  -2  12 3473.92 246.759  13
  -1  -2  12 3299.30 201.912  10
  -1  -2  12 3128.83 229.121   1
   1   2 -12 3333.57 206.256  44
  -1  -2  11 3695.92 232.180  10
  -1  -2  11 3901.09 257.514   1
  -1  -2  11 4108.18 271.432  13
   1   2 -11 3851.82 235.552  52
  -1  -2  10 2151.04 151.356   1
  -1  -2  10 1874.70 122.337  10
  -1  -2   9 10479.1 635.438  10
  -1  -2   9 11656.5 654.605   1
  -1  -2   8 1922.67 121.668  10
  -1  -2   8 2055.82 143.822   1
  -1  -2   7 1226.66 99.0988   1
  -1  -2   7 1149.34 75.2853   7
  -1  -2   6 16.6417 52.8394   1
   1   2  -6 140.878 35.0248  57
  -1  -2   5 193.332 51.7317   1
  -1  -2   4 6745.18 408.000   1
  -1  -2   3 2728.88 172.391   1
  -1  -2   2 53620.3 3166.75   1
   1   2  -1 152.458 45.5412   6
  -1  -2   1 209.167 39.1950   3
   1   2   0 15757.7 934.327   6
   1   2   1 5258.08 318.204   9
  -1  -2  -2 157.197 39.3947   4
   1   2   2 198.878 50.4936   8
   1   2   3 13576.0 785.520   8
  -1  -2  -3 13345.0 783.197   4
   1   2   3 13060.9 777.270  61
   1   2   4 8760.10 521.163   8
   1   2   4 8574.85 512.623  61
  -1  -2  -5 18589.6 1030.41   5
   1   2   5 16558.9 1025.58  61
  -1  -2  -6 485.956 64.3414   5
   1   2   6 665.326 52.2800  57
   1   2   6 494.008 59.4810  61
  -1  -2  -7 8693.60 431.181   5
  -1  -2  -7 6463.47 414.439   7
   1   2   7 8656.99 426.625  61
   1   2   7 6794.11 415.618  57
  -1  -2  -8 275.381 66.4860   5
   1   2   8 470.668 60.6130  61
   1   2   9 1695.36 128.833   2
   1   2   9 1527.71 119.564  61
   1   2  10 8938.60 534.318   2
   1   2  10 8393.21 526.588  61
   1   2  11 242.935 71.3779   2
   1   2  11 303.372 56.6277  61
   1   2  12 15967.3 1026.65  61
  -1  -2 -12 16773.8 1016.16  52
   1   2  12 20117.2 1041.67   2
  -1  -2 -12 17146.8 1020.36  50
  -1  -2 -12 17078.7 1014.62  49
  -1  -2 -13 993.164 79.7299  52
   1   2  13 1019.05 108.057   2
  -1  -2 -13 940.586 73.3425  49
  -1  -2 -13 958.232 93.0545  50
  -1  -2 -14 8109.81 486.946  52
   1   2  14 9036.40 516.075   2
  -1  -2 -14 7804.32 483.884  49
   1   2  14 7754.21 491.275  48
  -1  -2 -14 8265.36 493.301  50
  -1  -2 -15 734.320 76.6737  52
   1   2  15 899.430 70.6789  10
   1   2  15 800.345 102.862   2
  -1  -2 -15 887.409 98.0076  50
   1   2  15 739.766 90.4347  48
  -1  -2 -16 33.8770 50.4533  52
   1   2  16-3.64367 40.1180  10
   1   2  16 17.0725 66.9633  48
  -1  -2 -16 90.9193 78.1238  50
  -1  -2 -17 1774.13 136.368  52
   1   2  17 2146.65 131.972  10
  -1  -2 -17 1977.34 153.505  50
   1   2  17 1941.63 142.448  48
  -1  -2 -18 340.837 54.8095  52
   1   2  18 374.302 43.8527  10
   1   2  18 387.981 61.5194  48
  -1  -2 -18 389.129 83.0440  50
   1   2  19 2288.44 145.004  10
  -1  -2 -19 2303.01 163.660  50
  -1  -2 -20-35.7462 58.8409  50
  -1  -2 -21 1936.24 129.941  50
  -1  -2 -22 95.4469 26.3970  50
   1   3 -21 488.068 41.4336  52
   1   3 -20 312.732 45.3088  52
   1   3 -19 551.548 62.1361  52
   1   3 -18-3.98871 54.2927  52
   1   3 -18-18.8185 50.9923  49
   1   3 -17 35.2272 57.8532  52
   1   3 -17 16.5784 53.0603  49
   1   3 -16 1880.01 136.948  52
  -1  -3  16 1493.12 162.146  61
   1   3 -16 1563.39 206.437  58
  -1  -3  16 2100.74 179.483  13
  -1  -3  16 1748.18 157.015   1
   1   3 -16 2098.71 133.770  49
  -1  -3  15 57.1807 83.6209  61
   1   3 -15-13.7582 58.9970  52
  -1  -3  15-9.02465 94.1335  13
  -1  -3  15 7.08102 67.1405   1
   1   3 -15 2.15450 54.1960  49
  -1  -3  14 2608.45 235.660  61
   1   3 -14 3233.34 207.278  52
  -1  -3  14 3274.14 232.742   1
  -1  -3  14 3743.59 255.132  13
   1   3 -14 3397.43 206.077  49
   1   3 -14 3005.42 207.101  44
  -1  -3  13-45.8414 86.3262  61
   1   3 -13 86.5241 51.3267  52
  -1  -3  13 16.2557 100.281  13
  -1  -3  13 159.394 72.1057   1
   1   3 -13 94.6545 50.1470  44
   1   3 -13 139.886 48.6423  49
   1   3 -12 1078.23 84.4735  52
  -1  -3  12 927.115 132.127  13
  -1  -3  12 913.241 106.520   1
   1   3 -12 1036.61 80.8351  49
   1   3 -12 1053.72 84.4733  44
  -1  -3  11 153.105 70.4719   1
  -1  -3  11 128.033 31.8113  10
   1   3 -11 121.641 43.9997  44
   1   3 -11 93.7641 42.6748  52
  -1  -3  10 48.3813 28.6198  10
  -1  -3  10 37.6219 64.8025   1
  -1  -3   9 8792.75 531.770  10
  -1  -3   9 9502.34 551.538   1
  -1  -3   8 1879.23 136.176   1
  -1  -3   8 1748.13 111.893  10
  -1  -3   7 12417.6 757.078   1
   1   3  -7 12605.3 750.181  57
  -1  -3   6 4266.24 268.706   1
   1   3  -6 4239.44 265.293  57
  -1  -3   5 8776.48 517.984   1
   1   3  -5 8338.65 518.445  57
  -1  -3   4 812.435 71.6148   1
  -1  -3   3 954.676 75.7317   1
   1   3  -2 2068.43 148.438   6
  -1  -3   2 2205.82 142.768   3
   1   3  -1 44.3270 59.9740   6
  -1  -3   1-3.98517 45.2560   3
   1   3  -1 81.0168 55.5130  58
   1   3   0 23021.5 1371.05   9
   1   3   0 23205.8 1370.98   6
   1   3   1 2279.12 153.424   9
   1   3   2 9548.70 574.846   8
  -1  -3  -3 12915.2 775.730   4
   1   3   3 13144.5 779.509   8
  -1  -3  -4 755.201 68.9555   4
   1   3   4 809.424 86.7381   8
   1   3   5 821.233 92.4131   8
   1   3   5 803.417 81.2496  57
  -1  -3  -6 662.863 70.5872   5
   1   3   6 719.958 66.3661  57
   1   3   6 627.377 52.1953  61
  -1  -3  -7 9244.83 513.728   5
   1   3   7 7827.83 505.537  57
   1   3   7 8472.27 503.601  61
  -1  -3  -8 5820.71 307.017   5
   1   3   8 4324.88 292.721  61
  -1  -3  -9 10632.2 598.296   5
   1   3   9 9282.70 586.162  61
   1   3  10 3796.55 240.596  61
  -1  -3 -11 5081.54 315.324  50
  -1  -3 -12 83.6472 41.6702  52
   1   3  12 146.302 64.9743  48
  -1  -3 -12 55.6134 62.9390  50
  -1  -3 -13 3924.74 248.562  52
   1   3  13 4172.82 256.951  48
  -1  -3 -13 3894.67 256.531  50
  -1  -3 -14 4485.41 280.981  52
  -1  -3 -14 4549.19 289.780  50
   1   3  14 4521.92 288.342  48
  -1  -3 -15 1818.88 127.420  52
   1   3  15 1969.88 159.700   2
  -1  -3 -15 1765.92 143.128  50
   1   3  15 1815.74 139.304  48
  -1  -3 -16 3931.05 276.154  52
   1   3  16 4435.22 307.347   2
   1   3  16 4489.35 305.423   1
   1   3  16 4981.24 276.562  10
  -1  -3 -16 4559.44 288.610  50
   1   3  16 4364.93 283.293  48
   1   3  17 756.191 65.3885  10
  -1  -3 -17 578.175 92.8397  50
   1   3  17 758.603 80.4939  48
   1   3  18 1369.04 96.4334  10
  -1  -3 -18 1419.78 119.713  50
   1   3  18 1384.70 104.213  48
   1   3  19 27.8696 29.8028  10
  -1  -3 -19 28.1738 64.2737  50
  -1  -3 -20 663.898 72.6989  50
   1   3  20 647.735 59.1486  31
  -1  -3 -21 281.830 43.4871  50
  -1  -3 -21 119.734 40.8121  51
  -1  -3 -22 554.364 41.9504  51
   1   4 -21 33.9879 22.2018  45
   1   4 -21 56.3172 31.5595  50
   1   4 -21 56.5754 23.4058  52
   1   4 -20 709.987 60.2681  52
   1   4 -19 367.873 54.9079  52
   1   4 -18 2364.50 159.123  52
   1   4 -17 303.416 59.5035  49
   1   4 -17 253.549 64.0526  52
   1   4 -16 722.464 77.4031  49
  -1  -4  16 656.996 113.746  13
   1   4 -16 809.663 82.1831  52
   1   4 -15 79.4403 58.1774  44
  -1  -4  15 7.02453 65.6224   1
  -1  -4  15 153.433 94.8457  13
   1   4 -15 151.376 62.9213  52
  -1  -4  15 137.291 87.5837  61
   1   4 -15 349.783 147.770  58
   1   4 -14 374.548 65.9589  44
  -1  -4  14 366.229 81.7715   1
  -1  -4  14 514.257 113.045  13
  -1  -4  14 374.507 104.629  61
   1   4 -14 445.530 158.024  58
   1   4 -14 385.994 66.3331  52
   1   4 -13 1823.31 128.410  44
  -1  -4  13 1625.19 149.178   1
   1   4 -13 1712.98 125.847  52
  -1  -4  13 1450.52 163.307  61
   1   4 -12 1452.48 109.760  44
  -1  -4  12 1597.90 133.561   1
   1   4 -12 1434.22 108.192  52
  -1  -4  11 9697.32 610.336   1
   1   4 -11 9952.86 590.707  44
   1   4 -11 9632.85 588.383  49
  -1  -4  11 9809.34 594.308  43
   1   4 -11 9911.93 589.454  52
   1   4 -10 1225.98 91.8301  44
  -1  -4  10 1081.83 113.312   1
  -1  -4  10 1186.45 93.9315  53
   1   4 -10 1294.64 90.4129  52
  -1  -4   9 6033.03 383.297   1
  -1  -4   8 2811.63 181.188   1
   1   4  -8 2423.89 169.133  57
  -1  -4   7 3.35378 57.8167   1
   1   4  -7-3.00677 52.2324  57
  -1  -4   6 7774.07 475.271   1
   1   4  -6 7768.59 477.149  57
  -1  -4   5 3296.65 212.391   1
   1   4  -5 3295.55 219.266  57
   1   4  -4 6081.76 387.966   6
   1   4  -4 6484.72 391.544  57
  -1  -4   3 527.490 63.9562   3
   1   4  -3 560.170 80.6770   6
   1   4  -3 473.825 85.5833  58
  -1  -4   2 10638.3 623.395   3
   1   4  -2 10104.9 625.848   6
   1   4  -2 10346.1 624.735  58
   1   4  -1 183.562 69.2781   6
  -1  -4   1 238.727 51.5156   3
   1   4   0 238.432 69.0719   6
   1   4   2 272.375 71.7022   8
   1   4   3 20801.5 1233.63   8
  -1  -4  -3 20599.0 1229.25   4
   1   4   4 1651.94 133.222   8
  -1  -4  -4 1757.45 118.893   4
   1   4   4 1632.04 136.513  57
  -1  -4  -5 20661.3 1206.47   4
   1   4   5 20310.4 1212.63   8
   1   4   5 19618.8 1211.85  57
   1   4   6 758.557 102.603   8
   1   4   6 868.031 84.6944  57
  -1  -4  -7 3297.14 207.703   5
   1   4   7 2983.96 204.669  57
  -1  -4  -8 4159.52 268.876   5
  -1  -4  -9 16.3373 60.0181   5
  -1  -4 -10 12981.7 790.901   5
   1   4  11 230.039 68.9678  48
  -1  -4 -11 267.791 63.4920  50
   1   4  11 271.354 68.1843  43
   1   4  12 13619.0 802.991  48
  -1  -4 -12 13066.1 801.749  50
  -1  -4 -13-2.63806 70.1556  50
   1   4  13 18.5123 70.3296  48
  -1  -4 -14 3188.95 217.650  52
   1   4  14 3669.16 229.269  48
  -1  -4 -14 3706.24 230.621  50
   1   4  15 585.003 84.3549  48
  -1  -4 -15 698.728 90.1078  50
   1   4  16 60.8398 65.5778  48
  -1  -4 -16 82.7452 73.8795  50
   1   4  17 2903.48 178.529  10
  -1  -4 -17 2943.70 192.854  50
   1   4  17 2501.37 184.128  48
   1   4  18 205.821 40.6806  10
  -1  -4 -18 165.069 69.5161  50
   1   4  18 336.102 55.4934  48
   1   4  19 2667.27 185.448  31
  -1  -4 -19 2883.67 189.419  50
   1   4  19 2991.23 179.303  10
  -1  -4 -20 16.5090 47.6186  50
  -1  -4 -20-8.03638 45.4762  51
  -1  -4 -21 1142.56 83.0872  50
  -1  -4 -21 1255.93 83.8874  51
   1   5 -20 52.9960 40.3001  50
   1   5 -20 48.1121 19.4147  41
   1   5 -20 111.843 34.0233  52
   1   5 -19 90.1248 54.1202  50
   1   5 -19 118.026 44.5555  52
   1   5 -18 741.174 79.7144  50
   1   5 -18 599.675 68.4599  52
   1   5 -17 106.503 71.5300  50
  -1  -5  17-30.3396 78.6256  43
   1   5 -17 50.0559 57.4448  52
  -1  -5  16 2963.83 211.834  43
   1   5 -16 3179.15 204.132  52
   1   5 -15 917.565 123.529   6
  -1  -5  15 968.426 115.014   3
  -1  -5  15 799.018 121.488  13
   1   5 -15 886.954 87.2520  44
  -1  -5  15 788.484 101.395  43
   1   5 -15 851.307 166.749  58
   1   5 -15 870.896 86.6252  52
  -1  -5  15 777.534 118.207  61
  -1  -5  14 2740.10 193.507  43
   1   5 -14 2637.19 183.070  44
   1   5 -14 2681.25 178.060  49
   1   5 -14 2850.23 225.522   6
  -1  -5  14 3066.85 228.154  13
   1   5 -14 2558.69 256.671  58
  -1  -5  14 2178.95 215.226  61
   1   5 -14 2911.10 183.088  52
  -1  -5  13 719.005 98.3972   1
  -1  -5  13 808.279 128.809  13
   1   5 -13 854.949 130.729   6
   1   5 -13 734.210 80.6620  44
   1   5 -13 845.550 74.5007  49
  -1  -5  13 838.380 96.6435  43
   1   5 -13 695.688 78.9183  52
   1   5 -13 788.570 165.918  58
   1   5 -12 709.945 128.095   6
  -1  -5  12 639.502 93.0425   1
   1   5 -12 738.874 76.0971  44
   1   5 -12 703.909 68.2535  49
  -1  -5  12 828.020 90.9923  43
   1   5 -12 625.344 163.386  58
   1   5 -11 1160.46 151.889   6
  -1  -5  11 1656.88 130.513   1
   1   5 -11 1315.20 103.256  44
   1   5 -11 1409.53 98.5298  49
  -1  -5  11 1321.76 114.097  43
   1   5 -11 1220.92 187.964  58
  -1  -5  11 1368.08 106.880  53
  -1  -5  10 1405.49 104.113  53
   1   5 -10 1415.72 188.730  58
  -1  -5  10 1134.26 120.443   1
   1   5 -10 1401.28 102.248  44
   1   5 -10 1468.49 98.1449  49
   1   5  -9 15967.9 903.723   6
  -1  -5   9 14318.1 889.666   1
   1   5  -9 13598.7 915.383  58
  -1  -5   8 2437.49 166.690   1
   1   5  -8 2365.34 188.196   6
   1   5  -8 2439.51 215.823  58
   1   5  -8 2090.06 160.667  57
  -1  -5   7 22947.5 1327.07   1
   1   5  -7 23379.6 1334.70   6
   1   5  -7 21957.2 1343.94  58
   1   5  -7 20602.8 1327.60  57
   1   5  -6 741.177 109.337   6
   1   5  -6 1095.94 136.946  58
   1   5  -6 832.442 93.5113  57
   1   5  -5 3818.38 246.626   6
  -1  -5   5 3684.92 237.597   3
   1   5  -5 3542.00 253.707  58
   1   5  -5 3515.69 244.601  57
   1   5  -4 538.728 89.6062   6
  -1  -5   4 578.395 72.9872   3
   1   5  -4 790.507 97.0738  57
   1   5  -4 730.070 99.3004  58
  -1  -5   3 192.281 56.5899   3
   1   5  -3 153.807 76.3333   6
   1   5  -3 189.739 76.8295  58
   1   5  -3 173.191 82.8655  57
  -1  -5   2 14378.1 870.062   3
   1   5  -2 14408.4 873.974   6
   1   5  -2 15132.0 884.428  57
   1   5  -1 6799.04 420.534   6
   1   5   0 26734.1 1531.00   6
   1   5   0 24082.1 1539.94  57
   1   5   1 6750.22 430.125  57
   1   5   2 9588.55 590.392   8
   1   5   2 9868.62 600.822  57
   1   5   3 333.182 80.3345   8
   1   5   3 149.856 88.8350  57
   1   5   4 4468.60 282.947   8
  -1  -5  -4 4245.78 270.380   4
   1   5   4 4385.68 288.577  57
  -1  -5  -5 6195.01 378.775   4
   1   5   5 5968.45 389.641   8
   1   5   5 6309.37 391.577  57
   1   5   6 1116.63 117.873   8
   1   5   6 893.650 100.459  57
  -1  -5  -7 8428.67 487.008   5
   1   5   7 7360.08 488.099  57
  -1  -5  -8 4123.27 229.444   5
   1   5   8 2861.60 222.181  57
  -1  -5  -9 4304.55 280.472   5
  -1  -5 -10 672.849 82.1604   5
   1   5  10 737.134 83.4251  48
  -1  -5 -10 580.412 72.9279  50
   1   5  11 3673.36 239.513   2
  -1  -5 -11 3030.30 219.597  50
   1   5  11 3706.09 225.680  48
   1   5  12 677.936 91.7786   2
   1   5  12 479.386 85.0474  48
  -1  -5 -12 592.331 80.4442  50
   1   5  13 2290.75 186.368   2
  -1  -5 -13 2412.46 173.163  50
   1   5  13 2530.67 173.512  48
   1   5  14 3080.96 229.675   2
  -1  -5 -14 3188.28 214.953  50
   1   5  14 3252.58 215.781  48
   1   5  15 2806.03 214.411   2
  -1  -5 -15 2896.59 199.007  50
   1   5  15 2925.19 196.558  48
  -1  -5 -16 1956.29 141.250  50
   1   5  16 1744.92 135.805  48
   1   5  17 821.488 89.4617  31
   1   5  17 863.423 71.8748  10
  -1  -5 -17 870.170 91.2193  50
   1   5  17 847.325 82.9296  48
   1   5  18 1000.62 90.6255  31
   1   5  18 1078.06 78.4506  10
  -1  -5 -18 1101.17 94.0898  50
   1   5  19 63.9923 42.6881  31
  -1  -5 -19 43.6267 49.2584  51
  -1  -5 -19 66.9953 51.1830  50
   1   5  19 76.9260 28.6007  10
  -1  -5 -20 498.002 53.2929  51
  -1  -5 -20 465.814 52.9501  50
  -1  -5 -21 598.671 47.5294  51
   1   6 -20 681.198 48.0548  50
  -1  -6  20 614.923 50.6148  43
   1   6 -20 455.800 37.0191  41
   1   6 -20 536.672 46.0841  52
   1   6 -19 449.054 56.5981  50
  -1  -6  19 442.543 58.1262  43
   1   6 -19 489.892 52.0997  52
   1   6 -18 2058.09 137.783  50
  -1  -6  18 1938.99 139.064  43
   1   6 -18 1920.87 134.096  52
   1   6 -17-8.75024 64.1394  50
  -1  -6  17 16.2241 68.4288  43
   1   6 -17 31.2821 55.6597  52
   1   6 -16 272.226 55.9403  49
   1   6 -16 357.245 62.3004  44
  -1  -6  16 268.277 81.3541  43
   1   6 -16 239.079 64.3984  52
   1   6 -15 438.928 60.6300  49
   1   6 -15 422.598 70.1033  44
  -1  -6  15 405.552 87.6426  43
   1   6 -14 182.543 97.5294   6
  -1  -6  14 185.707 82.6967   3
  -1  -6  14 35.4636 99.3108  13
   1   6 -14 78.2859 51.7215  49
   1   6 -14 152.787 63.9838  44
  -1  -6  14 214.719 82.7283  43
  -1  -6  14 36.5095 100.103  61
   1   6 -14 79.0247 140.292  58
   1   6 -13 7014.44 436.676  49
  -1  -6  13 7188.90 446.572  43
   1   6 -13 7320.08 441.808  44
  -1  -6  13 7645.79 481.892  13
   1   6 -13 7734.49 481.808   6
  -1  -6  13 6952.18 469.477   3
   1   6 -13 6763.98 499.247  58
   1   6 -12 1219.11 150.110   6
  -1  -6  12 1212.01 132.195   3
   1   6 -12 1116.04 89.0655  49
   1   6 -12 1134.94 98.3696  44
  -1  -6  12 1186.63 111.582  43
   1   6 -12 953.487 179.632  58
   1   6 -11 11318.6 732.050  58
  -1  -6  11 10981.8 677.539  53
   1   6 -11 9883.99 706.512   6
  -1  -6  11 11108.6 702.981   3
   1   6 -11 11095.3 672.547  49
   1   6 -11 12155.3 677.580  44
  -1  -6  10 1224.75 103.013  53
   1   6 -10 1362.38 188.143  58
   1   6 -10 1491.66 101.491  52
   1   6 -10 1161.34 150.111   6
  -1  -6  10 1011.41 125.751   3
   1   6 -10 1371.63 102.607  44
   1   6 -10 1401.81 95.5245  49
   1   6  -9 2745.50 239.072  58
  -1  -6   9 2798.95 170.262  53
   1   6  -9 2704.95 168.297  52
  -1  -6   9 2371.84 194.030   3
   1   6  -9 2691.72 212.504   6
   1   6  -9 2610.58 164.595  49
   1   6  -9 2302.16 168.528  44
   1   6  -8 6440.23 386.731   6
  -1  -6   8 5868.29 373.674   3
   1   6  -8 6057.66 399.688  58
   1   6  -8 5214.98 368.984  57
  -1  -6   7 1319.64 113.874   3
   1   6  -7 1401.84 133.657   6
   1   6  -7 1185.22 152.744  58
   1   6  -7 1122.48 116.270  57
   1   6  -6 13478.2 807.229   6
  -1  -6   6 12919.7 801.502   3
   1   6  -6 13259.4 809.830  57
   1   6  -6 13322.1 813.109  58
  -1  -6   5 3117.94 204.879   3
   1   6  -5 3089.40 216.784   6
   1   6  -5 3069.25 220.818  57
   1   6  -5 2870.66 220.390  58
   1   6  -4 15141.7 912.400   6
  -1  -6   4 15405.5 907.556   3
   1   6  -4 14372.7 910.882  58
   1   6  -4 15601.2 921.583  57
   1   6  -3 153.436 83.9443   6
  -1  -6   3 130.874 55.5345   3
   1   6  -3 155.829 93.9799  57
   1   6  -2 3020.30 210.702   6
   1   6  -2 2974.13 222.902  57
   1   6  -1 1506.27 128.383   9
   1   6  -1 1510.02 133.207   6
   1   6   0 236.093 85.5766   6
   1   6   0 236.334 110.521  57
   1   6   1 16801.1 1024.50  57
   1   6   2 3218.20 240.096  57
   1   6   3 35773.2 2139.80  57
   1   6   4 898.050 106.836   8
  -1  -6  -4 776.984 74.6216   4
   1   6   4 870.508 114.742  57
  -1  -6  -5 9563.26 578.748   4
   1   6   5 9638.78 591.756   8
   1   6   5 9408.95 595.816  57
   1   6   6 810.968 115.548   8
   1   6   6 831.473 101.377  57
   1   6   7 257.458 96.8478   8
   1   6   7 253.881 75.3266  57
  -1  -6  -8 1983.00 140.005   5
   1   6   8 1666.62 141.818  57
  -1  -6  -9 899.246 85.7873   5
   1   6   9 547.518 83.1645  48
  -1  -6 -10 9801.02 566.538   5
  -1  -6 -10 8848.72 551.162  50
   1   6  10 8981.19 554.708  48
   1   6  11 106.499 68.3568   2
  -1  -6 -11 189.575 66.5756  50
   1   6  11 164.613 75.5526  48
   1   6  12 7545.66 463.140   2
   1   6  12 7940.63 447.545  48
  -1  -6 -12 6425.71 442.737  50
   1   6  13-26.3024 69.3089   2
  -1  -6 -13-25.0298 70.6527  50
   1   6  13 29.2125 77.2461  48
   1   6  14 1238.30 120.407   2
  -1  -6 -14 1222.53 109.542  50
   1   6  14 1080.65 109.540  48
   1   6  15 405.874 84.2310  31
   1   6  15 682.941 85.1837   2
  -1  -6 -15 523.353 82.0230  50
   1   6  15 445.603 80.0275  48
   1   6  16-24.9270 67.1594  31
   1   6  16-43.6230 62.9219  48
  -1  -6 -16-75.6199 69.3217  50
   1   6  17 2341.91 161.751  31
   1   6  17 2497.20 152.979  10
  -1  -6 -17 2262.69 160.887  50
  -1  -6 -17 2218.45 162.530  51
   1   6  17 2313.59 157.841  48
   1   6  18 26.1180 49.1428  31
   1   6  18-33.0855 31.7796  10
  -1  -6 -18-31.7412 51.6101  50
  -1  -6 -18-29.1333 51.6858  51
   1   6  19 1673.62 118.743  31
  -1  -6 -19 1866.67 123.156  51
  -1  -6 -19 1676.09 120.853  50
   1   6  19 1957.31 116.065  10
  -1  -6 -20-3.24678 31.5965  51
  -1  -6 -20 33.2590 28.6092  50
  -1  -7  20 106.765 25.8224  43
   1   7 -20 27.7292 20.7852  52
   1   7 -19 57.2760 34.4960  50
  -1  -7  19 7.47850 39.4582  43
   1   7 -19-45.1528 24.4112  41
   1   7 -19 69.3006 33.9779  52
   1   7 -18 1897.73 128.621  50
  -1  -7  18 1902.83 131.282  43
  -1  -7  17 82.5967 64.5817  43
   1   7 -17 143.119 58.1312  50
  -1  -7  16 2226.54 155.276  43
   1   7 -16 2023.12 146.497  44
   1   7 -15 2695.14 182.832  44
  -1  -7  15 2987.86 190.815  43
   1   7 -15 2576.28 175.209  49
   1   7 -14 2044.78 135.817  49
   1   7 -14 2012.41 146.029  44
  -1  -7  14 2078.66 155.873  43
  -1  -7  14 1806.81 168.030   3
  -1  -7  14 1728.90 174.850  13
   1   7 -14 2176.63 184.924   6
   1   7 -13 772.984 125.289   6
  -1  -7  13 376.404 91.1764   3
   1   7 -13 605.714 63.5485  49
   1   7 -13 696.285 81.0831  44
  -1  -7  13 474.191 93.5164  43
   1   7 -13 677.887 76.5668  52
   1   7 -12 1153.12 149.594   6
  -1  -7  12 900.933 129.309   3
   1   7 -12 1249.09 94.7118  49
   1   7 -12 1258.46 107.803  44
  -1  -7  12 1276.37 118.457  43
   1   7 -12 1403.90 104.275  52
   1   7 -12 1643.80 194.601  58
   1   7 -11 4005.29 329.748  58
   1   7 -11 4437.80 265.774  52
  -1  -7  11 4137.73 267.966  53
  -1  -7  11 3846.60 293.415   3
   1   7 -11 3213.38 302.623   6
   1   7 -11 4252.66 260.979  49
   1   7 -11 4505.50 269.109  44
   1   7 -10 1849.20 123.908  52
  -1  -7  10 1587.31 124.728  53
   1   7 -10 1368.41 193.659  58
  -1  -7  10 1739.05 153.204   3
   1   7 -10 1600.78 172.914   6
   1   7 -10 1801.25 117.596  49
   1   7  -9 18556.6 1175.36  58
  -1  -7   9 19448.7 1134.37  53
   1   7  -9 18542.8 1132.65  52
  -1  -7   9 19227.2 1156.99   3
   1   7  -9 20193.4 1165.97   6
   1   7  -9 18931.8 1130.59  49
   1   7  -8 2976.43 212.648   6
   1   7  -8 2532.90 163.922  14
  -1  -7   8 2803.08 195.881   3
   1   7  -8 2181.63 193.094  57
   1   7  -8 2840.74 226.203  58
  -1  -7   8 2960.25 171.522  53
   1   7  -8 2500.36 169.061  52
   1   7  -7 7199.66 505.868  57
   1   7  -7 8316.32 515.703  58
   1   7  -7 8166.87 507.888   6
  -1  -7   7 8194.80 500.384   3
   1   7  -7 8008.83 481.664  44
   1   7  -6 1046.05 116.361  57
   1   7  -6 851.192 122.415  58
   1   7  -6 1037.52 118.094   6
  -1  -7   6 935.876 96.1831   3
   1   7  -5 1816.01 162.432  57
  -1  -7   5 1738.95 138.419   3
   1   7  -5 2090.62 158.822   6
   1   7  -4 2096.83 174.105  57
  -1  -7   4 1972.61 145.494   3
   1   7  -4 2039.41 163.499   6
   1   7  -3 898.671 122.634  57
   1   7  -3 746.396 108.894   6
   1   7  -2 8796.94 568.120  57
   1   7  -2 8864.52 553.115   6
   1   7  -2 8997.41 550.980   9
   1   7  -1 10039.3 634.691   6
   1   7  -1 10534.3 633.213   9
   1   7   0 15392.2 1018.02  57
   1   7   0 17346.7 1003.36   9
   1   7   1 4147.59 324.960  57
   1   7   1 4951.80 306.874   9
   1   7   2 8168.53 527.274  57
   1   7   3 1854.91 159.956  57
  -1  -7  -3 1458.49 114.398   4
   1   7   4 5667.77 375.572  57
  -1  -7  -4 5563.61 347.967   4
   1   7   5 15973.8 985.784  57
   1   7   5 16762.5 978.752   8
  -1  -7  -5 15752.3 964.647   4
   1   7   6 2493.11 212.253  57
   1   7   6 3190.20 216.459   8
   1   7   7 7593.66 522.101  57
   1   7   7 9088.51 529.224   8
  -1  -7  -8 938.005 80.0460  51
   1   7   8 998.185 94.6750  48
  -1  -7  -8 1043.16 93.5962   5
   1   7   8 1040.46 89.7737  31
   1   7   9 849.093 94.9312  48
  -1  -7  -9 859.118 81.3803  50
  -1  -7  -9 967.122 80.7705  51
  -1  -7  -9 866.662 91.3359   5
   1   7   9 877.588 89.2943  31
  -1  -7 -10 42.2807 60.1221  50
   1   7  10-76.7727 77.2640  48
  -1  -7 -10 22.5188 57.1461  51
  -1  -7 -10 56.4657 57.6451   5
   1   7  10 86.4255 68.7599  31
   1   7  11 754.958 97.5861  48
  -1  -7 -11 713.504 83.4556  50
   1   7  11 821.958 95.0187   2
  -1  -7 -11 785.204 86.8344   5
   1   7  11 525.077 90.2972  31
  -1  -7 -12 1520.67 127.911  50
   1   7  12 1764.33 136.739  48
   1   7  12 1841.80 145.242   2
   1   7  12 1405.37 134.178  31
   1   7  13 2373.71 160.038  48
  -1  -7 -13 2025.06 153.071  51
  -1  -7 -13 1994.23 152.959  50
   1   7  13 1865.23 163.115   2
   1   7  13 2161.45 160.288  31
  -1  -7 -14 2381.75 163.413  50
  -1  -7 -14 2172.24 163.421  51
   1   7  14 2472.17 167.376  48
   1   7  14 2121.04 178.975   2
   1   7  14 2239.51 168.645  31
   1   7  15 2525.43 174.192  48
  -1  -7 -15 2302.85 172.593  51
  -1  -7 -15 2438.39 172.871  50
   1   7  15 2744.57 178.311  31
  -1  -7 -16 436.526 71.8743  50
  -1  -7 -16 498.342 72.6049  51
   1   7  16 539.699 71.7800  48
   1   7  16 554.907 74.0138  31
  -1  -7 -17 189.815 53.4379  50
  -1  -7 -17 229.561 55.8683  51
   1   7  17 53.3076 51.5924  48
   1   7  17 98.5015 36.2652  10
   1   7  17 147.996 54.2863  31
  -1  -7 -18 239.563 45.6304  50
  -1  -7 -18 181.750 47.4372  51
   1   7  18 250.233 33.9168  10
   1   7  18 140.444 46.1762  31
   1   7  19 403.082 34.4230  10
  -1  -7 -19 337.219 43.2604  51
  -1  -7 -19 289.203 39.6206  50
  -1  -7 -20 396.014 34.7335  51
  -1  -8  19 201.462 35.0914  43
   1   8 -19 260.895 25.4175  41
   1   8 -18 534.622 49.1608  50
  -1  -8  18 452.596 56.2477  43
   1   8 -17 176.504 48.7972  50
  -1  -8  17 218.077 58.0519  43
   1   8 -16 34.9469 52.7394  50
  -1  -8  16 34.3439 65.1755  43
   1   8 -16 46.8187 51.0383  52
   1   8 -15 1289.22 110.037  44
  -1  -8  15 1455.61 119.330  43
   1   8 -15 1446.11 108.117  52
   1   8 -14 63.8235 63.6857  44
  -1  -8  14 46.5577 77.6578  43
   1   8 -14 10.8474 58.7313  52
   1   8 -13 7345.04 418.081  44
  -1  -8  13 7165.69 420.866  43
   1   8 -13 6372.13 408.897  49
  -1  -8  13 5995.37 437.252   3
   1   8 -13 6676.26 450.239   6
   1   8 -13 7181.77 414.643  52
  -1  -8  13 5768.18 448.731  61
   1   8 -12 97.2766 103.707   6
  -1  -8  12 158.418 81.7292   3
   1   8 -12 145.796 65.6203  44
   1   8 -12 174.828 46.1045  49
   1   8 -12 163.354 58.3715  52
  -1  -8  12 238.017 82.6973  43
   1   8 -11 6114.31 332.220  52
  -1  -8  11 5480.43 333.911  53
  -1  -8  11 4205.32 352.529   3
   1   8 -11 3308.22 359.371   6
   1   8 -11 5580.84 326.436  49
  -1  -8  10 931.283 96.0900  53
   1   8 -10 1269.12 95.2326  52
   1   8 -10 1368.12 150.642   6
  -1  -8  10 1002.86 119.664   3
   1   8 -10 1162.20 85.5165  49
  -1  -8   9-20.7162 52.2250  53
   1   8  -9 23.5907 107.646   6
  -1  -8   9 26.0566 75.1425   3
   1   8  -9 63.9263 39.3614  14
   1   8  -9 135.636 50.9661  52
   1   8  -9 42.1330 37.5167  49
  -1  -8   8 6193.93 342.263  53
   1   8  -8 5553.37 339.273  52
   1   8  -8 6097.27 378.064   6
  -1  -8   8 6028.11 365.336   3
   1   8  -8 5440.66 335.114  14
   1   8  -8 5415.34 335.743  49
   1   8  -8 4983.76 341.028  44
   1   8  -7 3158.44 218.285  52
  -1  -8   7 3740.05 221.150  53
   1   8  -7 2904.09 251.939  57
   1   8  -7 3513.42 215.476  14
  -1  -8   7 3968.77 243.873   3
   1   8  -7 4107.28 260.417   6
   1   8  -7 3537.60 221.649  44
   1   8  -6 14756.6 952.543  57
  -1  -8   6 15582.4 918.682  53
   1   8  -6 15666.3 944.280   6
  -1  -8   6 15200.9 934.608   3
   1   8  -6 15407.9 919.316  44
   1   8  -5 913.664 131.113  57
   1   8  -5 1201.39 123.388   6
   1   8  -5 1033.01 79.4280  44
   1   8  -4 9651.66 631.863  57
   1   8  -4 10137.7 618.326   6
   1   8  -4 9889.15 615.552   9
   1   8  -3 114.094 107.183  57
   1   8  -3 4.94022 80.2840   9
   1   8  -3 5.10438 90.6016   6
   1   8  -2 1695.83 165.913  57
   1   8  -2 1400.05 132.451   9
   1   8  -2 1358.76 140.758   6
   1   8  -1 1675.82 156.100   6
   1   8  -1 1956.73 151.350   9
   1   8  -1 1594.59 147.893   8
   1   8   0 241.119 123.144  57
   1   8   0 184.319 89.2308   8
   1   8   0 255.732 89.5189   9
   1   8   1 22333.1 1483.64  57
   1   8   1 24942.3 1466.81   9
   1   8   1 25151.2 1467.44   8
   1   8   2 2363.12 212.308  57
   1   8   3 21110.5 1215.05  57
  -1  -8  -3 19247.5 1182.98   4
   1   8   4 233.339 108.890  57
  -1  -8  -4 389.026 58.3147   4
   1   8   5 3366.45 262.350  57
  -1  -8  -5 3564.12 229.443   4
   1   8   6 3637.56 267.446  57
   1   8   6 3651.82 234.765  31
   1   8   7 660.319 104.207  57
   1   8   7 518.277 74.7554  31
  -1  -8  -7 559.661 59.8971  51
   1   8   7 648.151 113.349   8
   1   8   8 4522.00 285.714  31
  -1  -8  -8 4921.40 294.676   5
  -1  -8  -8 4387.23 277.961  51
   1   8   8 4936.83 287.736  48
   1   8   9 966.814 99.0894  31
  -1  -8  -9 1018.63 95.9628   5
  -1  -8  -9 856.385 82.7989  51
  -1  -8  -9 924.416 83.6000  50
   1   8   9 875.307 102.267  48
   1   8  10 5242.28 339.075  31
  -1  -8 -10 5569.36 346.191   5
  -1  -8 -10 5280.80 330.735  50
  -1  -8 -10 5399.00 332.274  51
   1   8  10 5082.83 338.979  48
   1   8  11 122.653 79.3798  31
   1   8  11 49.7870 66.6817   2
  -1  -8 -11 114.649 65.1167  51
   1   8  11 54.6261 87.7250  48
  -1  -8 -11 135.555 63.8028  50
   1   8  12 1602.55 137.833  31
   1   8  12 1741.11 142.284   2
  -1  -8 -12 1355.54 125.673  51
  -1  -8 -12 1541.85 125.602  50
   1   8  13-3.30333 77.5588  31
   1   8  13 82.2198 62.0849   2
   1   8  13 113.913 36.8663  47
   1   8  13 23.8725 83.6946  48
  -1  -8 -13 152.867 68.7308  50
  -1  -8 -13 89.3012 66.3298  51
   1   8  14 253.713 78.9015  31
  -1  -8 -14 331.666 68.9919  50
   1   8  14 326.793 79.0445  48
  -1  -8 -14 406.712 70.9432  51
   1   8  15 1674.76 123.192  31
  -1  -8 -15 1301.25 114.857  50
   1   8  15 1678.64 121.996  48
  -1  -8 -15 1522.18 117.910  51
   1   8  16-40.4388 56.3134  31
  -1  -8 -16 24.6678 49.0331  50
  -1  -8 -16 40.7584 51.9609  51
   1   8  16 23.1199 54.1273  48
   1   8  17 1484.27 107.858  31
   1   8  17 1447.90 100.614  10
  -1  -8 -17 1524.50 106.648  51
   1   8  17 1593.93 106.150  48
  -1  -8 -17 1459.94 103.186  50
   1   8  18 19.2449 34.4081  31
  -1  -8 -18 79.1065 35.3924  51
   1   8  18 40.6200 25.1029  10
  -1  -8 -19 434.946 38.2247  51
  -1  -9  18 2794.90 157.017  43
   1   9 -18 2483.09 153.228  41
   1   9 -18 2308.02 154.524  52
  -1  -9  17 162.165 47.1999  43
   1   9 -17 150.888 38.4048  52
  -1  -9  16 2111.56 146.020  43
   1   9 -16 2134.36 140.068  52
   1   9 -15 337.390 62.4704  44
  -1  -9  15 439.445 72.1505  43
   1   9 -15 398.201 56.9895  52
   1   9 -14 924.996 93.4001  44
  -1  -9  14 1074.74 100.857  43
   1   9 -14 1032.75 86.4808  52
  -1  -9  13 74.7204 77.4086  43
   1   9 -13 60.1227 54.0266  52
   1   9 -12 703.015 124.580   6
  -1  -9  12 814.816 99.3729  43
   1   9 -12 817.926 79.2897  52
   1   9 -11 4078.67 348.299   6
  -1  -9  11 4083.79 334.737   3
  -1  -9  11 4967.75 315.172  53
   1   9 -10 1845.36 117.549  52
  -1  -9  10 1550.48 121.077  53
   1   9 -10 1651.10 171.609   6
   1   9 -10 1412.34 109.508  14
  -1  -9  10 1437.68 140.027   3
   1   9 -10 1738.05 124.513  44
   1   9 -10 1561.88 108.250  49
   1   9  -9 10049.0 585.387  52
  -1  -9   9 9713.02 587.595  53
   1   9  -9 10101.3 625.993   6
   1   9  -9 9645.59 581.047  14
  -1  -9   9 9446.46 610.215   3
   1   9  -9 9372.16 588.253  44
  -1  -9   8 1355.26 99.0619  53
   1   9  -8 1155.01 93.2365  52
   1   9  -8 1243.96 89.4188  14
   1   9  -8 1332.94 154.005   6
   1   9  -8 1130.74 100.069  44
   1   9  -7 3594.50 226.401  52
   1   9  -7 3230.63 269.521  57
  -1  -9   7 4003.74 229.747  53
   1   9  -7 4144.57 271.486   6
   1   9  -7 3509.33 223.231  14
   1   9  -7 3389.63 228.904  44
   1   9  -6 165.748 97.8225  57
  -1  -9   6 298.431 49.5737  53
   1   9  -6 356.363 107.685   6
   1   9  -6 266.533 93.2087   9
   1   9  -6 231.483 45.5533  52
   1   9  -6 286.538 52.3833  44
   1   9  -5 1081.63 147.415  57
  -1  -9   5 1198.45 89.8462  53
   1   9  -5 1292.94 129.206   9
   1   9  -5 1156.33 134.427   6
   1   9  -5 1265.22 92.1140  44
  -1  -9   4 4698.16 292.187  53
   1   9  -4 4857.67 344.289  57
   1   9  -4 4803.29 292.155  44
   1   9  -4 4847.98 324.711   6
   1   9  -4 4740.03 320.555   9
   1   9  -3 1359.19 159.971  57
  -1  -9   3 1197.86 88.8024  53
   1   9  -3 1376.77 95.1432  34
   1   9  -3 1196.61 88.0466  44
   1   9  -3 1166.60 136.783   6
   1   9  -3 1104.59 126.183   9
  -1  -9   2 7080.02 426.693  53
   1   9  -2 7163.72 481.343  57
   1   9  -2 7104.76 428.777  34
   1   9  -2 6875.97 452.429   9
   1   9  -2 6827.55 456.220   6
   1   9  -2 7151.72 453.631   8
   1   9  -1 10147.6 619.110  34
   1   9  -1 10560.9 643.555   9
   1   9  -1 10524.0 642.779   8
   1   9   0 5238.30 427.583  57
   1   9   0 6271.19 379.347  34
   1   9   0 6346.53 404.950   8
   1   9   0 6457.80 405.437   9
   1   9   1 260.952 127.260  57
   1   9   1 376.468 57.0586  34
   1   9   1 530.538 100.333   8
   1   9   2 4073.75 302.805  57
   1   9   2 3793.55 242.560  34
   1   9   2 3970.65 272.569   8
   1   9   3 3454.37 271.653  57
   1   9   3 3421.33 215.495  31
   1   9   3 3050.88 208.952  34
  -1  -9  -3 3475.98 219.683   4
   1   9   4 3293.66 272.131  57
   1   9   4 3132.69 218.759  34
   1   9   4 3616.61 225.332  31
   1   9   4 3672.01 223.146  48
  -1  -9  -4 3555.04 228.245   4
   1   9   5 7560.00 496.352  57
   1   9   5 8118.84 454.176  31
   1   9   5 6924.30 448.687  34
  -1  -9  -5 6974.75 444.885  51
  -1  -9  -5 8214.33 459.407   4
  -1  -9  -6 3623.39 230.293  51
   1   9   6 4069.38 242.205  31
  -1  -9  -7 4015.69 256.777  51
   1   9   7 3453.86 292.764  57
  -1  -9  -8 435.820 62.3978  51
   1   9   8 463.199 89.6346  48
  -1  -9  -8 608.156 75.3996   5
   1   9   8 533.597 83.4101  31
   1   9   9 811.511 105.950  48
  -1  -9  -9 941.702 84.0474  51
   1   9   9 871.406 102.060  31
   1   9  10 589.000 103.975  48
  -1  -9 -10 804.218 80.2598  51
   1   9  10 768.824 91.5730   2
   1   9  10 683.426 97.5858  31
  -1  -9 -11 1211.73 105.720  51
   1   9  11 1544.97 127.214  48
  -1  -9 -11 1160.07 103.630  50
   1   9  11 1509.24 120.678   2
   1   9  11 1033.11 117.301  31
  -1  -9 -12 2689.25 192.592  50
  -1  -9 -12 2718.01 194.640  51
   1   9  12 2772.57 185.493  47
   1   9  12 3170.25 212.018   2
   1   9  12 3056.32 204.707  31
   1   9  13 2459.78 175.835  31
  -1  -9 -13 2450.71 167.224  51
   1   9  13 2186.03 154.472  47
  -1  -9 -13 2366.00 164.383  50
   1   9  14 1384.23 115.263  31
  -1  -9 -14 1196.58 101.595  50
  -1  -9 -14 1262.42 105.684  51
   1   9  14 1441.12 114.839  48
   1   9  15 854.866 84.8119  31
  -1  -9 -15 811.430 73.0552  50
   1   9  15 754.887 82.5010  48
  -1  -9 -15 805.184 76.6197  51
   1   9  16 152.726 51.5890  31
  -1  -9 -16 198.956 45.9129  51
   1   9  17-48.0486 38.8197  31
  -1  -9 -17-18.0281 33.1947  51
   1   9  18 192.703 36.2561  34
  -1  -9 -18 95.3026 25.1429  51
   1   9  19 215.177 25.9775  34
   1   9  19 192.822 28.6946  16
  -1 -10  17 839.622 61.5237  43
   1  10 -17 828.687 55.1822  41
   1  10 -17 701.465 55.8155  52
  -1 -10  16 701.745 63.6782  43
   1  10 -16 593.964 53.8077  52
  -1 -10  15 2746.62 176.954  43
   1  10 -15 2649.88 170.436  52
  -1 -10  14 510.464 71.7877  43
   1  10 -14 314.391 52.7182  52
  -1 -10  13 5966.61 352.472  43
   1  10 -13 5421.52 344.033  52
   1  10 -12 247.097 69.6651  44
  -1 -10  12 360.115 83.6742  43
   1  10 -12 407.757 56.3896  52
  -1 -10  11 732.043 81.0810  53
   1  10 -11 880.926 76.0103  52
   1  10 -11 820.206 86.6877  44
  -1 -10  10 1175.18 101.609  53
   1  10 -10 1316.55 95.7954  52
   1  10 -10 1251.67 91.9777  14
   1  10 -10 1045.64 144.358   9
   1  10 -10 1099.54 146.337   6
   1  10 -10 1232.23 105.533  44
  -1 -10   9 745.852 81.0888  53
   1  10  -9 830.306 75.1556  52
   1  10  -9 850.093 136.283   6
   1  10  -9 991.467 134.465   9
   1  10  -9 850.755 72.5249  14
   1  10  -9 828.166 85.2161  44
   1  10  -8 8378.57 504.672  52
  -1 -10   8 8576.27 508.239  53
   1  10  -8 8273.22 509.749  59
   1  10  -8 8604.36 546.592   6
   1  10  -8 8812.49 546.110   9
   1  10  -8 8352.97 502.566  14
   1  10  -8 7973.10 508.181  44
  -1 -10   7 1706.74 119.045  53
   1  10  -7 1587.94 114.346  52
   1  10  -7 1746.53 113.265  14
   1  10  -7 2048.03 167.921   9
   1  10  -7 1721.66 168.725   6
   1  10  -7 1329.06 118.657  44
   1  10  -6 9121.91 581.992  52
  -1 -10   6 10785.1 585.787  53
   1  10  -6 9890.25 581.528  14
   1  10  -6 10910.0 623.961   6
   1  10  -6 10541.0 619.809   9
   1  10  -6 9190.98 584.956  44
   1  10  -5 245.682 115.816  57
  -1 -10   5 369.163 53.2328  53
   1  10  -5 449.611 111.302   6
   1  10  -5 447.545 100.458   9
   1  10  -5 264.241 46.6783  52
   1  10  -5 411.521 56.7111  44
   1  10  -4 3088.38 277.116  57
  -1 -10   4 3545.75 219.893  53
   1  10  -4 3527.04 258.367   6
   1  10  -4 3531.68 255.945   9
   1  10  -4 3532.52 255.868   8
   1  10  -4 3448.39 218.837  44
  -1 -10   3 265.720 47.3435  53
   1  10  -3 216.240 124.958  57
   1  10  -3 230.997 45.1305  44
   1  10  -3 182.837 91.5397   8
   1  10  -3 153.075 92.5041   9
  -1 -10   2 26.4806 41.9936  53
   1  10  -2-11.6836 126.917  57
   1  10  -2 36.5291 52.1139  34
   1  10  -2 54.2484 36.8954  44
   1  10  -2 39.3563 87.0023   9
   1  10  -2 59.8084 86.6957   8
  -1 -10   1 3631.57 227.521  53
   1  10  -1 3724.14 231.412  34
   1  10  -1 3518.08 223.761  44
   1  10  -1 3763.12 259.968   8
   1  10  -1 3694.57 260.090   9
  -1 -10   0 555.679 57.9962  53
   1  10   0 564.997 65.8262  34
   1  10   0 511.230 50.2117  44
   1  10   0 601.721 105.230   8
   1  10   1 14521.6 1034.56  57
   1  10   1 16670.8 984.981  34
   1  10   1 17095.2 1011.11   8
   1  10   2 827.875 78.0666  34
  -1 -10  -2 768.100 83.4603   4
   1  10   2 874.648 116.493   8
   1  10   3 6007.48 433.712  57
   1  10   3 5800.83 372.591  34
  -1 -10  -3 6124.48 382.634   4
   1  10   3 6784.58 406.896   8
   1  10   4 365.011 130.132  57
   1  10   4 376.463 63.2307  34
   1  10   4 327.879 75.2999  31
   1  10   4 421.767 104.767   8
   1  10   5 1255.22 161.101  57
   1  10   5 1320.25 108.530  34
   1  10   5 1531.56 120.614  31
   1  10   6 1360.62 116.081  31
   1  10   6 1245.10 103.458  34
  -1 -10  -7 12.2876 44.8614  51
   1  10   7-27.8457 61.2160  34
   1  10   7 12.9791 76.5513  31
  -1 -10  -8 3525.35 226.731  51
   1  10   8 3589.88 231.255  59
   1  10   8 3736.57 240.923  31
   1  10   8 3401.23 233.865  34
  -1 -10  -9-13.9904 52.5210  51
   1  10   9 16.7621 89.1152  48
   1  10   9 27.6992 80.5859  31
  -1 -10 -10 3978.71 243.827  51
   1  10  10 3560.87 256.637  48
   1  10  10 3570.17 257.571   2
   1  10  10 3929.61 256.258  31
   1  10  11 13.6911 48.2980  47
   1  10  11-16.2445 89.9060  48
  -1 -10 -11 49.3724 57.5336  51
   1  10  11 33.9942 82.3288  31
  -1 -10 -12 665.734 78.3756  51
   1  10  12 782.600 69.4137  47
   1  10  12 830.787 102.377  48
   1  10  12 790.810 96.8261  31
  -1 -10 -13 918.548 83.0923  51
   1  10  13 786.361 70.2430  47
   1  10  13 1125.06 100.831  48
   1  10  13 982.379 98.0589  31
  -1 -10 -14 101.118 49.5704  51
   1  10  14 181.517 63.5964  31
  -1 -10 -15 1605.05 113.768  51
   1  10  15 1842.19 121.763  31
   1  10  15 1633.90 125.337  34
  -1 -10 -16 60.6550 31.0320  51
   1  10  16 39.0179 24.8410  10
   1  10  16 15.1333 39.6243  31
   1  10  16-17.1751 45.3651  34
   1  10  17 535.385 51.2131  34
   1  10  18 130.071 27.9669  16
   1  10  18 122.824 24.7796  34
  -1 -11  16 1605.84 104.627  43
   1  11 -15-19.5727 27.8610  52
  -1 -11  15-37.8270 43.6880  43
   1  11 -15 12.3115 28.0551  41
   1  11 -14 341.230 44.3395  52
   1  11 -14 432.511 35.9964  27
   1  11 -14 345.194 53.4435  44
  -1 -11  14 487.247 62.3410  43
   1  11 -14 481.867 45.7799  41
  -1 -11  13 1584.14 113.886  43
   1  11 -13 1547.33 108.039  44
   1  11 -13 1303.41 98.6195  52
   1  11 -12 972.003 87.7249  44
  -1 -11  12 1128.41 98.1811  43
   1  11 -12 979.348 78.1992  52
   1  11 -11 6291.18 361.777  44
  -1 -11  11 6203.72 366.850  43
   1  11 -11 5408.16 354.867  52
   1  11 -10 1087.89 88.1004  44
   1  11 -10 799.191 75.7829  14
   1  11 -10 941.280 75.4797  52
  -1 -11  10 911.198 83.1390  53
   1  11  -9 4087.13 244.325  44
   1  11  -9 3909.28 237.208  14
  -1 -11   9 3333.64 240.671  53
   1  11  -9 3872.00 237.126  52
   1  11  -8 137.853 45.6107  52
   1  11  -8 250.878 60.1149  44
   1  11  -8 137.295 95.8697   8
   1  11  -8 269.980 100.574   9
   1  11  -8 166.434 51.1532  14
   1  11  -8 358.680 112.060   6
   1  11  -8 147.777 59.8126  59
  -1 -11   8 239.893 56.8099  53
   1  11  -7 1212.56 105.547  44
   1  11  -7 1396.36 100.271  14
   1  11  -7 1375.56 151.994   8
   1  11  -7 1467.74 148.961   9
   1  11  -7 1030.03 143.157  11
   1  11  -7 1500.57 155.881   6
  -1 -11   7 1493.95 104.483  53
   1  11  -7 1357.87 115.302  59
   1  11  -7 1302.88 96.5274  52
   1  11  -6 2963.86 208.177   9
   1  11  -6 2491.25 159.003  14
   1  11  -6 2677.18 211.221   6
   1  11  -6 2640.72 207.757   8
  -1 -11   6 2644.74 162.828  53
   1  11  -6 2371.45 156.583  52
   1  11  -5 1513.81 152.665   6
   1  11  -5 1421.78 145.325   9
   1  11  -5 1402.53 143.197   8
   1  11  -5 1153.29 97.6761  44
   1  11  -5 1160.50 90.2129  41
  -1 -11   5 1477.38 98.9930  53
   1  11  -4 6324.32 376.313   8
   1  11  -4 6027.99 374.073   9
   1  11  -4 5314.47 335.588  44
   1  11  -4 5209.40 330.771  41
   1  11  -4 4461.88 388.915  57
  -1 -11   4 5901.26 336.552  53
   1  11  -3 2603.81 266.732  57
  -1 -11   3 3296.05 200.012  53
   1  11  -3 3117.62 236.345   9
   1  11  -3 3149.85 238.804   8
   1  11  -3 3028.82 198.681  44
  -1 -11   2 5339.15 324.397  53
   1  11  -2 4462.59 388.023  57
   1  11  -2 5264.53 322.804  44
   1  11  -2 5145.36 322.516  47
   1  11  -2 5792.41 361.446   8
   1  11  -2 5608.85 360.120   9
  -1 -11   1 2124.07 141.566  53
   1  11  -1 2180.80 147.539  34
   1  11  -1 1991.50 137.492  44
   1  11  -1 2283.04 181.754   8
  -1 -11   0 790.509 70.7656  53
   1  11   0 579.533 157.654  57
   1  11   0 709.073 79.6024  34
   1  11   0 792.815 113.693   8
  -1 -11  -1 733.484 69.0963  53
   1  11   1 720.660 77.7130  34
   1  11   1 890.672 118.276   8
   1  11   2 482.079 67.9207  34
   1  11   2 434.120 102.575   8
   1  11   3 4170.81 355.997  57
   1  11   3 4590.47 292.117  34
   1  11   3 5057.64 330.108   8
   1  11   4 1308.08 179.746  57
   1  11   4 1544.39 119.046  34
   1  11   4 1686.07 161.530   8
   1  11   5 2472.73 167.079  34
   1  11   5 2710.06 207.943   8
   1  11   6 5488.05 312.872  31
   1  11   6 4310.95 303.361  34
   1  11   6 4912.24 341.728   8
   1  11   7 271.535 74.0463  59
   1  11   7 271.078 72.3852  34
   1  11   7 375.225 87.8472  31
   1  11   8 89.7514 61.6357  59
   1  11   8 73.2862 70.5973  34
   1  11   8 245.572 84.0543  31
   1  11   9 340.458 78.8804  34
   1  11   9 386.576 88.9286  31
   1  11  10 399.343 61.0533  47
  -1 -11 -10 436.825 61.4066  51
   1  11  10 333.182 82.4186  34
   1  11  10 403.311 87.6449  31
  -1 -11 -11 1906.82 135.426  51
   1  11  11 2057.17 133.784  47
   1  11  11 1750.17 150.925  34
   1  11  11 2023.32 153.377  31
  -1 -11 -12 2101.73 132.887  51
   1  11  12 1829.93 129.532  47
   1  11  12 1593.42 145.512  34
   1  11  12 2237.01 149.396  31
   1  11  13 679.962 60.6823  47
   1  11  13 860.787 84.3463  31
   1  11  13 773.984 84.7087  34
   1  11  14 367.790 61.0078  31
   1  11  14 415.931 65.4919  34
   1  11  15-22.0597 45.6751  34
   1  11  15 15.6123 23.4395  10
   1  11  15 18.2735 31.0603  18
   1  11  16-5.59341 37.3455  16
   1  11  16-23.3932 35.3539  34
   1  11  17 87.3227 23.2819  34
  -1 -12  15 2732.40 158.837  43
   1  12 -15 2490.65 156.613  41
  -1 -12  14 128.741 39.2002  43
   1  12 -14 87.3263 26.0569  41
   1  12 -13 2149.38 148.132  44
  -1 -12  13 2576.24 152.402  43
   1  12 -13 2365.90 145.034  41
   1  12 -13 2227.97 141.881  27
   1  12 -12 92.8761 36.9989  41
  -1 -12  12 82.9473 57.2863  43
   1  12 -12 57.0741 43.4552  44
  -1 -12  11 63.6834 63.2323  43
   1  12 -11 6.07430 40.6600  41
   1  12 -11 37.4383 45.6579  44
   1  12 -10 2080.25 124.461  44
   1  12 -10 1870.28 119.142  41
   1  12  -9 487.112 57.4527  14
   1  12  -9 441.346 61.1713  44
   1  12  -9 455.564 56.0576  41
  -1 -12   9 373.028 57.1963  53
   1  12  -8 8296.04 459.163  14
   1  12  -8 8143.56 462.758  44
   1  12  -8 7438.41 458.702  41
  -1 -12   8 6568.78 459.939  53
   1  12  -7 1290.93 94.7722  14
   1  12  -7 1210.27 96.0897  44
   1  12  -7 1123.30 88.9605  41
  -1 -12   7 1236.43 95.7263  53
   1  12  -7 1220.49 106.564  59
   1  12  -6 5958.78 388.907   9
   1  12  -6 5948.89 348.770  14
   1  12  -6 5372.22 350.302  44
   1  12  -6 5607.28 346.290  41
  -1 -12   6 5838.59 350.505  53
   1  12  -6 5657.76 359.490  59
   1  12  -5 538.112 102.948   8
   1  12  -5 496.344 60.3348  14
   1  12  -5 390.514 114.185  11
   1  12  -5 303.079 97.7390   9
   1  12  -5 382.626 59.7701  44
   1  12  -5 469.564 47.1053  41
  -1 -12   5 458.941 59.0456  53
   1  12  -5 467.755 85.4551  59
   1  12  -4 867.235 80.2636  44
   1  12  -4 999.269 125.300   9
   1  12  -4 1086.95 126.471   8
  -1 -12   4 1007.57 80.8453  53
   1  12  -3 1467.72 112.992  44
   1  12  -3 1833.57 158.585   8
  -1 -12   3 1710.37 114.589  53
   1  12  -2 609.169 63.8487  47
   1  12  -2 621.309 63.6651  44
   1  12  -2 617.683 107.562   8
  -1 -12   2 745.304 65.9423  53
   1  12  -2 571.390 148.459  57
   1  12  -1 5155.44 335.827   8
  -1 -12   1 4762.62 296.476  53
   1  12  -1 4734.13 296.254  47
   1  12  -1 4801.55 295.474  35
   1  12   0 398.596 147.058  57
  -1 -12   0 545.025 62.1108  53
   1  12   0 640.168 76.1094  34
   1  12   0 605.010 65.9617  47
   1  12   0 566.390 107.041   8
  -1 -12  -1 4022.22 255.901  53
   1  12   1 4283.12 262.227  34
   1  12   1 4321.72 259.888  47
   1  12   1 4207.91 294.331   8
  -1 -12  -2 59.4183 47.2979  53
   1  12   2 28.9307 134.158  57
   1  12   2 101.516 62.6788  34
   1  12   2 172.707 89.0522   8
  -1 -12  -3 523.927 60.5099  53
   1  12   3 574.571 73.8164  34
   1  12   3 439.038 45.6250  27
   1  12   3 516.192 106.742   8
   1  12   4 112.683 62.1555  34
   1  12   4 49.4867 92.9447   8
   1  12   5 16.4711 61.9402  34
   1  12   5-8.45770 97.6947   8
   1  12   6 1801.79 137.505  59
   1  12   6 1790.56 130.673  34
   1  12   7 87.8533 66.4279  59
   1  12   7 72.4296 68.6904  34
   1  12   8 4823.93 280.735  47
   1  12   8 4805.00 286.427  34
   1  12   9 573.892 69.2404  47
   1  12   9 646.121 85.7546  34
   1  12  10 1015.63 84.4996  47
   1  12  10 922.719 99.5169  34
   1  12  11-27.8876 43.6248  47
   1  12  11 72.3099 64.9781  34
   1  12  12-65.4039 38.7286  47
   1  12  12-14.3009 61.0276  34
   1  12  13 859.517 70.2653  16
   1  12  13 732.794 73.9917  34
   1  12  14 97.1075 34.0365  18
   1  12  14 124.076 44.0657  16
   1  12  14 81.0713 43.1696  34
   1  12  15 640.805 46.2695  16
   1  12  15 681.305 48.6625  34
   1  13 -14 134.168 18.1681  42
  -1 -13  13 1500.31 92.2287  43
   1  13 -13 1383.65 87.5354  41
   1  13 -13 1370.78 86.2942  27
  -1 -13  12 1474.88 95.6371  43
   1  13 -12 1333.91 87.8190  41
   1  13 -12 1322.71 87.3081  27
   1  13 -11 2825.31 177.781  41
  -1 -13  11 3264.40 185.773  43
   1  13 -11 2722.33 179.852  44
   1  13 -10 1853.53 118.902  14
   1  13 -10 1669.50 118.545  41
  -1 -13  10 2109.43 130.879  43
   1  13 -10 1864.49 122.276  44
   1  13  -9 1169.32 79.5685  14
   1  13  -9 1240.78 81.2250  44
  -1 -13   8 87.7187 40.1283  53
   1  13  -8 113.614 47.0831  14
   1  13  -8-18.6685 43.4065  44
   1  13  -8 81.0033 36.4118  41
   1  13  -7 850.416 70.4466  14
   1  13  -7 774.072 68.6110  44
   1  13  -7 805.238 71.3979  17
  -1 -13   7 667.820 66.4584  53
   1  13  -7 637.897 79.8249  59
   1  13  -6 4516.88 317.120  59
  -1 -13   6 4875.87 308.410  53
   1  13  -6 5365.87 308.862  14
   1  13  -6 5161.75 309.643  44
   1  13  -5 1123.27 106.100  59
  -1 -13   5 1020.32 82.9787  53
   1  13  -5 1033.75 85.3278  14
   1  13  -5 1076.98 83.3813  44
  -1 -13   4 6521.52 399.209  53
   1  13  -4 6636.45 413.499  59
   1  13  -4 6902.24 399.553  14
   1  13  -4 6288.22 399.248  44
   1  13  -3 1451.42 110.650  44
  -1 -13   3 1710.55 112.764  53
   1  13  -3 1914.54 144.317  59
   1  13  -2 1963.97 129.306  47
   1  13  -2 1927.73 163.108  59
  -1 -13   2 1921.91 130.339  53
   1  13  -1 63.2162 44.6565  47
  -1 -13   1 82.3618 43.1682  53
   1  13   0 60.7848 51.3320  47
  -1 -13   0 48.8210 40.9545  53
   1  13   0 46.5565 46.8168  35
   1  13   1 1940.37 135.519  18
  -1 -13  -1 1962.07 135.453  53
   1  13   1 2108.77 144.550  34
   1  13   1 2094.12 142.201  47
   1  13   1 2112.87 138.780  35
  -1 -13  -2 742.288 67.7410  53
   1  13   2 812.940 81.2722  34
   1  13   2 667.689 59.6756  27
   1  13   2 814.374 79.9346  47
   1  13   2 808.440 72.8833  18
   1  13   3 3201.52 200.459  47
  -1 -13  -3 2971.94 191.571  53
   1  13   3 3568.20 220.042  59
   1  13   3 2738.38 184.426  27
   1  13   3 3359.57 200.047  34
   1  13   4 1519.50 128.554  47
  -1 -13  -4 1731.17 118.448  53
   1  13   4 1839.61 146.130  59
   1  13   4 1666.18 126.669  34
   1  13   5 322.431 72.5926  47
   1  13   5 355.816 83.8080  59
  -1 -13  -5 269.672 53.1509  53
   1  13   5 407.738 67.9712  34
   1  13   6 650.300 83.3210  47
   1  13   6 580.849 84.4371  59
  -1 -13  -6 724.482 67.7772  53
   1  13   6 726.054 80.6796  34
   1  13   7 262.311 64.3895  59
   1  13   7 377.965 70.1603  34
   1  13   8 32.2292 44.5000  17
   1  13   8 49.2296 64.0842  34
   1  13   9 195.716 52.8064  47
   1  13   9 257.226 66.8062  34
   1  13  10 523.104 57.2873  47
   1  13  10 436.469 70.0535  34
   1  13  11 560.405 56.4099  47
   1  13  11 659.737 71.3801  34
   1  13  12 349.209 41.0569  47
   1  13  12 490.364 56.7032  34
   1  13  13 52.2179 32.5984  18
   1  13  13 44.1265 36.2648  34
   1  13  14 47.0041 22.3503  18
   1  13  14 62.4028 25.8573  34
  -1 -14  11 41.8124 27.5530  43
   1  14 -11 13.0282 20.8275  42
   1  14 -11-4.07384 20.2545  27
  -1 -14  10 2805.83 173.140  43
   1  14 -10 2746.74 170.652  27
   1  14  -9 297.511 39.6155  27
  -1 -14   9 364.654 50.3170  43
   1  14  -9 259.985 38.1359  14
   1  14  -8 5395.71 326.219  14
   1  14  -7 8.54419 41.6904  14
   1  14  -7 41.3736 44.1851  46
   1  14  -7 133.573 39.4280  17
   1  14  -6 2207.93 132.467  14
   1  14  -6 1895.46 134.147  17
   1  14  -6 1977.62 129.449  56
   1  14  -6 1855.71 139.989  59
   1  14  -5 365.055 53.1540  14
   1  14  -5 471.461 62.2610  17
   1  14  -5 366.557 50.4692  56
   1  14  -5 340.576 68.5440  59
   1  14  -4 249.341 48.9797  14
   1  14  -4 107.921 70.8402  59
   1  14  -3 1973.66 127.980  14
   1  14  -3 1683.26 147.652  59
   1  14  -2 717.504 61.4393  47
   1  14  -2 786.880 101.821  59
   1  14  -1 4140.70 255.957  47
   1  14   0 21.2583 46.3119  47
  -1 -14   0 124.101 38.3122  53
   1  14   0-15.4624 93.5982  59
   1  14   0 129.190 37.3376  27
   1  14   0 47.9992 42.1704  35
   1  14   1 935.235 76.7300  18
  -1 -14  -1 1038.69 76.6163  53
   1  14   1 933.465 119.183  59
   1  14   1 1058.67 73.6676  27
   1  14   1 1039.22 85.6334  47
   1  14   1 1035.65 81.0908  35
  -1 -14  -2 90.9500 38.4879  53
   1  14   2 104.504 86.9244  59
   1  14   2 92.0767 48.8133  35
   1  14   2 134.869 54.7565  47
   1  14   2 174.871 44.2233  18
   1  14   3 84.1899 82.6344  59
  -1 -14  -3 128.765 38.5342  53
   1  14   3 99.3707 52.2306  35
   1  14   3 112.245 55.4735  34
   1  14   3 71.7465 57.7746  47
   1  14   3 76.8934 48.4704  18
  -1 -14  -4 400.073 48.1721  53
   1  14   4 463.240 82.2703  59
   1  14   4 381.050 63.8379  34
   1  14   4 392.152 68.1471  47
   1  14   4 362.024 60.8892  18
  -1 -14  -5 315.160 45.1936  53
   1  14   5 205.912 59.4632  34
   1  14   5 236.066 64.9857  47
   1  14   5 207.597 59.1013  18
  -1 -14  -6 2122.74 142.954  53
   1  14   6 2549.80 152.174  34
   1  14   6 2385.26 153.871  47
   1  14   6 2164.14 151.290  18
   1  14   6 2254.46 150.103  17
  -1 -14  -7 424.029 49.1125  53
   1  14   7 284.888 60.0592  59
   1  14   7 530.075 64.7654  34
   1  14   7 433.565 65.2662  18
   1  14   7 369.084 55.8163  17
  -1 -14  -8 693.773 63.9672  53
   1  14   8 872.677 78.9308  18
   1  14   8 973.843 78.0359  34
   1  14   9 33.1995 49.6364  34
   1  14   9 24.1632 50.1834  18
   1  14   9 139.627 42.5026  47
   1  14  10 41.6745 44.4388  34
   1  14  10 17.9250 42.7049  18
   1  14  10 33.9947 35.9841  47
   1  14  11 90.0369 29.3581  47
   1  14  11 77.0515 38.1691  34
   1  14  12 192.180 31.4893  34
   1  15 -10 352.833 27.9784  27
   1  15  -9 104.381 23.5346  27
  -1 -15   8 538.538 46.4251  43
   1  15  -8 604.763 45.9401  27
   1  15  -8 498.923 42.7048  14
  -1 -15   7 325.368 41.1846  43
   1  15  -7 278.652 37.2909  14
   1  15  -6 2508.08 144.600  14
   1  15  -6 2191.10 146.363  46
   1  15  -6 2134.62 144.534  17
   1  15  -5 1382.50 97.2670  56
   1  15  -5 1188.87 107.488  59
   1  15  -5 1459.23 100.605  27
   1  15  -5 1504.54 106.383  46
   1  15  -5 1433.46 103.899  17
   1  15  -4 1234.52 91.0459  56
   1  15  -4 1180.66 104.217  59
   1  15  -4 1276.12 92.0697  27
   1  15  -4 1458.78 92.2154  14
   1  15  -4 1320.32 98.8945  17
   1  15  -3 1011.86 102.262  59
   1  15  -3 1124.68 85.3945  27
   1  15  -3 1299.53 86.3018  14
   1  15  -3 1255.22 97.4289  17
   1  15  -2 299.800 71.7924  59
   1  15  -2 297.572 42.2542  27
   1  15  -2 272.911 68.0237  17
   1  15  -2 383.406 49.0278  14
   1  15  -1 99.1167 33.5123  27
   1  15  -1 126.699 44.9022  14
   1  15  -1 229.523 70.5750  17
   1  15   0 54.9536 76.3549  59
   1  15   0 76.5565 29.7114  27
   1  15   0 66.5257 70.9778  17
   1  15   0 146.116 38.0383  47
   1  15   1 1835.28 118.186  47
   1  15   1 1463.09 136.854  59
   1  15   2 531.389 58.4896  47
   1  15   2 469.119 50.1652  35
   1  15   3 1527.52 107.116  18
   1  15   3 1832.29 124.030  17
   1  15   3 1533.64 127.196  59
   1  15   3 1679.92 114.428  47
   1  15   3 1512.81 108.735  35
   1  15   4 189.516 61.5895  59
   1  15   4 169.814 46.5984  35
   1  15   4 183.893 51.8138  47
   1  15   4 219.130 42.9429  18
   1  15   4 141.231 58.8363  17
   1  15   5 408.918 60.8123  59
   1  15   5 427.752 54.0513  35
   1  15   5 280.085 55.3278  47
   1  15   5 251.856 50.8090  18
   1  15   5 408.505 58.7868  17
   1  15   6 244.656 49.9736  59
   1  15   6 173.130 47.7658  46
   1  15   6 207.547 49.9737  47
   1  15   6 174.413 46.7488  17
   1  15   6 154.853 47.3585  18
   1  15   6 266.629 47.4610  34
   1  15   6 233.299 49.4404  35
   1  15   7 65.5155 43.3403  47
   1  15   7-44.3566 42.6155  18
   1  15   7 17.5752 40.5180  34
   1  15   7 23.3676 46.9876  35
   1  15   8 57.8782 40.7332  18
   1  15   8 104.748 44.6510  35
   1  15   8 141.417 39.0723  34
   1  15   9 152.308 34.4972  47
   1  15   9 231.162 38.3671  18
   1  15   9 132.227 40.4097  35
   1  15   9 255.153 35.9894  34
   1  15  10 200.091 30.7725  18
   1  15  10 77.1657 32.2724  35
   1  15  11 94.8225 19.9266  18
   1  16  -6 93.3080 22.1899  14
   1  16  -6 123.021 23.5723  27
   1  16  -5 70.8856 27.2117  14
   1  16  -5 65.5413 25.9013  27
   1  16  -5 103.697 30.9502  46
   1  16  -5 82.5651 25.9347  17
   1  16  -4 111.781 31.1075  14
   1  16  -4 118.771 25.6912  56
   1  16  -4 121.356 27.7034  27
   1  16  -4 138.591 40.9211  46
   1  16  -4 146.659 36.1881  17
   1  16  -3 1289.20 80.7501  14
   1  16  -3 1142.37 79.7078  56
   1  16  -3 1092.90 78.5737  27
   1  16  -3 1370.02 90.6628  46
   1  16  -3 1095.70 86.9736  17
   1  16  -2 66.0000 33.1221  14
   1  16  -2 73.3911 35.4913  56
   1  16  -2 31.1313 25.0170  27
   1  16  -2 10.0823 55.6663  46
   1  16  -2 167.626 49.6571  17
   1  16  -1 2258.00 151.647  56
   1  16  -1 2591.01 150.122  14
   1  16  -1 2352.97 161.444  46
   1  16  -1 2229.84 158.941  17
   1  16   0 149.847 59.1584  59
   1  16   0 280.277 40.1027  14
   1  16   0 218.087 56.8749  17
   1  16   0 233.628 63.9126  46
   1  16   1 166.063 57.1261  59
   1  16   2 134.810 52.9020  59
   1  16   3 332.918 57.5468  46
   1  16   3 349.073 55.5372  17
   1  16   4 1240.67 87.3090  17
   1  16   4 1225.53 80.2937  14
   1  16   4 1122.07 88.5485  46
   1  16   4 1081.29 76.7190  35
   1  16   5 55.9174 29.7403  14
   1  16   5 56.9344 28.5436  35
   1  16   5 41.9445 35.9191  46
   1  16   5 39.5512 26.0473  18
   1  16   5 26.9126 35.3853  17
   1  16   6 255.339 37.3326  56
   1  16   6 336.603 35.3171  18
   1  16   6 296.221 36.1717  35
   1  17  -1 52.5450 21.9943  14
   1  17  -1 47.5535 30.8333  46
   1  17  -1 99.8092 28.7975  17
   1  17   0 330.815 30.2579  14
   1  17   0 250.710 40.5224  46
   1  17   0 214.758 37.6217  17
   1  17   0 244.458 30.2409  56
   1  17   1 271.207 31.5471  56
   1  17   2 145.822 27.4988  56
   1  17   2 246.956 34.9755  46
  -2  16   4 35.0472 24.3232  56
  -2  16   3 106.956 31.1744  56
  -2  16   3 26.3132 36.5893  46
  -2  16   2 702.608 50.1060  14
  -2  16   2 595.659 63.3504  46
  -2  16   1 40.9266 28.7793  14
  -2  16   0 2472.92 155.170  56
  -2  16   0 2922.96 153.013  14
  -2  16  -1 91.2901 34.4391  56
  -2  16  -1 42.1019 31.9994  14
  -2  16  -2 2601.94 166.497  46
  -2  16  -2 2613.22 161.861  56
  -2  16  -3 116.358 35.3472  46
  -2  16  -3 86.7605 26.1311  56
  -2  16  -3 42.2306 19.0843  27
  -2  16  -4 223.627 28.3617  14
  -2  15   9 69.2953 22.0906  18
  -2  15   8 314.744 39.7889  35
  -2  15   8 365.364 37.5774  18
  -2  15   7 223.701 41.3193  35
  -2  15   7 201.437 36.5256  18
  -2  15   6 56.5083 28.8748  56
  -2  15   6 34.3199 41.9677  35
  -2  15   6 61.3894 36.8036  18
  -2  15   5 1018.35 74.3037  18
  -2  15   5 849.431 73.6131  56
  -2  15   5 919.079 78.0313  46
  -2  15   4 556.726 46.0500  14
  -2  15   4 434.037 55.4672  56
  -2  15   4 560.852 55.6217  35
  -2  15   4 333.554 62.2834  46
  -2  15   4 444.286 60.5951  17
  -2  15   4 477.180 50.6479  18
  -2  15   3 1353.55 106.929  17
  -2  15   3 1380.72 93.1777  18
  -2  15   3 1387.67 93.9548  14
  -2  15   3 1277.51 100.464  56
  -2  15   3 1324.50 109.431  46
  -2  15   3 1477.85 98.4708  35
  -2  15   2 561.399 50.2329  18
  -2  15   2 576.759 58.1068  35
  -2  15   2 676.337 56.5622  14
  -2  15   1 1309.56 84.7730  14
  -2  15   1 1029.83 82.8331  35
  -2  15   0 6.92535 41.7468  14
  -2  15   0 23.3311 49.0380  56
  -2  15   0 1.04204 36.1424  35
  -2  15   0 30.3515 25.5050  27
  -2  15   0 31.0452 68.7876  46
  -2  15   0 4.24031 62.7233  17
  -2  15  -1 924.915 90.4914  17
  -2  15  -1 981.124 80.3763  56
  -2  15  -1 1012.85 69.4653  27
  -2  15  -1 1098.44 94.2294  46
  -2  15  -1 928.532 70.4280  35
  -2  15  -2 1656.44 110.056  56
  -2  15  -2 1640.87 103.993  27
  -2  15  -2 1562.08 120.914  46
  -2  15  -2 1306.76 116.989  17
  -2  15  -3 515.615 55.8187  56
  -2  15  -3 511.016 49.4184  27
  -2  15  -3 521.683 68.9452  46
  -2  15  -3 599.843 65.1742  17
  -2  15  -4 3059.05 166.975  14
  -2  15  -4 2437.79 166.367  56
  -2  15  -4 2495.29 165.355  27
  -2  15  -4 2717.25 172.337  46
  -2  15  -4 2557.57 169.564  17
  -2  15  -5 505.555 46.2495  56
  -2  15  -5 515.096 50.3525  14
  -2  15  -5 431.681 53.6821  46
  -2  15  -6 470.494 40.3981  56
  -2  15  -6 491.392 45.2998  46
  -2  15  -6 491.563 47.2574  14
  -2  15  -7 73.3886 28.8405  14
  -2  15  -7 114.821 26.0678  27
  -2  15  -8 354.564 32.0507  14
  -2  15  -8 337.581 30.2530  27
  -2  14  11 214.803 34.1672  35
  -2  14  11 554.637 38.9623  34
  -2  14  10 238.270 41.8099  34
  -2  14   9 1555.56 104.568  18
  -2  14   9 1483.80 107.187  34
  -2  14   8 550.605 60.9103  18
  -2  14   8 692.181 66.7852  34
  -2  14   8 487.344 64.1504  35
  -2  14   7 1811.66 116.570  18
  -2  14   7 1569.02 117.779  35
  -2  14   6 173.869 44.0092  56
  -2  14   6 25.5893 50.9707  46
  -2  14   6 154.091 50.7486  17
  -2  14   6 178.325 54.3782  18
  -2  14   6 114.048 56.1977  34
  -2  14   6 198.093 58.4433  35
  -2  14   5 627.704 55.8943  14
  -2  14   5 612.265 74.4667  46
  -2  14   5 576.860 71.0000  17
  -2  14   5 618.471 67.7024  18
  -2  14   5 611.516 72.4834  35
  -2  14   5 655.917 72.6968  34
  -2  14   4 219.047 46.7290  14
  -2  14   4 410.769 63.9353  34
  -2  14   4 356.273 61.9607  35
  -2  14   4 195.446 70.0997  46
  -2  14   4 312.644 66.4745  17
  -2  14   4 277.588 54.3935  18
  -2  14   3 88.9760 43.5741  14
  -2  14   3-25.6221 76.8748  59
  -2  14   3 85.6215 55.7003  35
  -2  14   3 186.997 59.3887  34
  -2  14   3 40.5920 73.7804  46
  -2  14   3 61.7258 67.3971  17
  -2  14   3 32.5624 46.3621  18
  -2  14   2 3061.26 177.263  14
  -2  14   2 2361.19 195.347  59
  -2  14   2 2758.49 176.752  18
  -2  14   2 2633.88 179.996  35
  -2  14   1 156.531 85.0007  59
  -2  14   1 164.691 34.2620  27
  -2  14   1 68.1332 51.8914  35
  -2  14   1 174.092 50.0641  14
  -2  14   1 138.313 40.3316  18
  -2  14   0 4971.39 335.239  18
  -2  14   0 5541.87 351.101  17
  -2  14   0 6502.15 340.040  14
  -2  14   0 4130.61 351.961  59
  -2  14   0 6304.62 337.457  27
  -2  14   0 5558.27 353.485  46
  -2  14   0 5347.60 339.095  35
  -2  14  -1 201.318 62.1437  56
  -2  14  -1 103.804 41.4858  27
  -2  14  -1 156.343 47.9387  35
  -2  14  -1 122.089 84.2221  46
  -2  14  -1 78.9642 75.6740  17
  -2  14  -2 2724.88 174.446  17
  -2  14  -2 2306.51 181.031  59
  -2  14  -2 2538.44 166.335  56
  -2  14  -2 2702.34 160.665  27
  -2  14  -2 2777.39 179.691  46
  -2  14  -2 2144.96 158.264  35
  -2  14  -3 310.712 57.4635  56
  -2  14  -3 261.547 73.7859  59
  -2  14  -3 250.561 42.9197  35
  -2  14  -3 315.375 47.7673  27
  -2  14  -3 258.756 73.7634  46
  -2  14  -3 225.269 66.9935  17
  -2  14  -4 171.814 50.9131  14
  -2  14  -4 134.366 49.8368  56
  -2  14  -4 105.492 43.0406  27
  -2  14  -4 163.472 67.6646  46
  -2  14  -4 244.887 59.7871  17
  -2  14  -5 1325.33 101.909  46
  -2  14  -5 1076.56 97.1298  17
  -2  14  -5 1183.52 93.1521  56
  -2  14  -6 646.050 58.7695  14
  -2  14  -6 459.226 53.7487  56
  -2  14  -6 439.177 60.7958  46
  -2  14  -6 501.404 57.7259  17
  -2  14  -7 1687.17 113.969  56
  -2  14  -7 1503.28 116.506  46
  -2  14  -7 1763.99 118.282  14
  -2  14  -8-17.3387 31.6083  27
  -2  14  -8-3.19172 38.1097  14
  -2  14  -9 2001.30 123.663  27
  -2  14  -9 1923.52 124.763  14
  -2  14 -10 38.4729 19.8431  27
  -2  13  13 195.804 31.3790  34
  -2  13  12 1633.85 102.786  18
  -2  13  12 1816.16 102.133  16
  -2  13  11 119.033 39.7842  18
  -2  13  11 95.7080 42.7364  16
  -2  13  11 109.554 48.8786  34
  -2  13  11 52.9140 41.9901  35
  -2  13  10 1265.15 98.8212  16
  -2  13  10 1574.14 108.705  34
  -2  13   9 72.0146 49.9522  16
  -2  13   9 16.1979 61.0063  34
  -2  13   8 469.451 75.0481  34
  -2  13   8 457.067 69.0094  18
  -2  13   8 446.219 59.7090  16
  -2  13   8 502.681 62.8158  47
  -2  13   7 843.362 87.2020  35
  -2  13   7 916.298 88.4683  34
  -2  13   7 747.885 81.6959  18
  -2  13   7 642.911 72.2464  17
  -2  13   7 820.806 76.9432  19
  -2  13   7 672.647 74.3240  46
  -2  13   6 250.201 73.2256  35
  -2  13   6 318.168 73.7199  34
  -2  13   6 211.493 67.0477  46
  -2  13   6 280.550 67.8873  18
  -2  13   6 454.099 64.2678  19
  -2  13   6 273.126 62.0474  17
  -2  13   5 3397.83 205.817  19
  -2  13   5 3265.63 204.955  18
  -2  13   5 2982.05 206.087  17
  -2  13   5 3568.72 208.950  34
  -2  13   5 3014.56 208.215  46
  -2  13   5 2874.39 205.399  47
  -2  13   5 3342.58 207.264  35
  -2  13   4 1171.27 99.4488  19
  -2  13   4 1046.85 95.5191  18
  -2  13   4 1129.87 105.135  17
  -2  13   4 926.339 114.727  59
  -2  13   4 1160.87 100.686  34
  -2  13   4 1041.07 99.7296  47
  -2  13   4 1126.52 108.866  46
  -2  13   4 1093.99 100.603  35
  -2  13   3 2997.21 200.251  17
  -2  13   3 3017.51 192.803  19
  -2  13   3 2981.14 187.414  18
  -2  13   3 2602.13 205.734  59
  -2  13   3 2684.12 177.102  27
  -2  13   3 3138.58 193.719  34
  -2  13   3 3048.05 204.251  46
  -2  13   3 2756.60 190.963  47
  -2  13   3 2795.90 191.096  35
  -2  13   2 233.369 97.5486  59
  -2  13   2 422.404 46.8181  27
  -2  13   2 505.962 73.5905  34
  -2  13   2 438.054 71.1558  35
  -2  13   2 393.170 68.8018  47
  -2  13   2 461.649 61.5430  18
  -2  13   1 1902.00 137.016  18
  -2  13   1 1669.62 167.799  59
  -2  13   1 2354.27 148.202  34
  -2  13   1 2066.45 132.880  27
  -2  13   1 2082.96 142.912  47
  -2  13   1 1964.55 141.964  35
  -2  13   0 1544.77 104.746  14
  -2  13   0 1193.13 138.730  59
  -2  13   0 1421.97 98.8957  27
  -2  13   0 1317.44 107.313  35
  -2  13   0 1389.53 100.633  18
  -2  13   0 1278.25 128.512  17
  -2  13  -1 1165.39 85.7650  27
  -2  13  -1 1002.21 89.4642  35
  -2  13  -1 1021.20 109.956  17
  -2  13  -2 6625.24 382.954  27
  -2  13  -2 6793.09 394.017  17
  -2  13  -2 5712.62 381.531  35
  -2  13  -3 1930.09 144.309  17
  -2  13  -3 1842.29 133.358  56
  -2  13  -3 1646.97 152.706  59
  -2  13  -3 2008.16 129.921  27
  -2  13  -3 2067.91 150.611  46
  -2  13  -3 1711.58 127.517  35
  -2  13  -4 3334.79 226.837  17
  -2  13  -4 3540.60 221.768  56
  -2  13  -4 3095.20 234.149  59
  -2  13  -4 3762.28 220.323  14
  -2  13  -4 3622.94 230.393  46
  -2  13  -4 3316.45 216.246  35
  -2  13  -5 466.198 73.9765  17
  -2  13  -5 639.452 70.6842  14
  -2  13  -5 520.074 66.4521  56
  -2  13  -5 566.221 85.5143  59
  -2  13  -5 683.435 82.0139  46
  -2  13  -5 597.987 50.7679  41
  -2  13  -6-26.6210 54.9698  17
  -2  13  -6 51.5406 55.1767  14
  -2  13  -6 13.6329 49.9252  56
  -2  13  -6 3.54633 48.6482  27
  -2  13  -6 58.8944 59.4446  46
  -2  13  -6 93.5351 33.9177  41
  -2  13  -6 69.4888 36.3049  42
  -2  13  -7 293.618 53.7926  17
  -2  13  -7 432.092 61.0042  14
  -2  13  -7 313.584 51.0392  56
  -2  13  -7 409.022 51.4462  27
  -2  13  -7 276.001 59.8993  46
  -2  13  -7 294.734 41.7842  41
  -2  13  -7 247.446 42.5961  42
  -2  13  -8 15.1572 39.0118  56
  -2  13  -8 72.7501 40.3634  27
  -2  13  -8 27.7226 37.3986  42
  -2  13  -8-1.30359 35.0386  41
  -2  13  -8 78.9353 51.9015  14
  -2  13  -9 2265.98 125.744  27
  -2  13  -9 1605.67 123.096  41
  -2  13  -9 2053.93 125.016  42
  -2  13  -9 1788.01 128.392  14
  -2  13 -10 2397.62 141.655  27
  -2  13 -10 2136.83 141.902  42
  -2  13 -10 2082.48 141.386  41
  -2  13 -10 2420.89 144.619  14
  -2  13 -11 2013.90 125.079  27
  -2  13 -11 1988.39 125.621  41
  -2  13 -11 2013.27 126.301  42
  -2  13 -12 3074.61 177.609  27
  -2  13 -12 2868.06 178.899  41
  -2  13 -12 2856.07 179.366  42
  -2  13 -13 695.349 47.7467  55
  -2  13 -13 730.730 47.4800  42
  -2  12  14 776.334 45.9507  16
  -2  12  14 536.857 34.6175  18
  -2  12  13 271.988 36.5748  18
  -2  12  13 312.421 48.7728  16
  -2  12  13 160.862 38.8648  35
  -2  12  13 311.150 51.0780  34
  -2  12  12-28.8515 53.8775  16
  -2  12  12 24.6617 39.3916  18
  -2  12  12-118.484 58.6856  34
  -2  12  11 1573.89 119.915  16
  -2  12  11 1647.24 114.071  18
  -2  12  11 1583.16 125.578  34
  -2  12  10 643.934 87.8962  34
  -2  12  10 667.918 71.5719  19
  -2  12  10 562.849 80.9601  16
  -2  12  10 733.832 65.9082  47
  -2  12   9 4505.50 256.991  34
  -2  12   9 3961.26 247.028  16
  -2  12   9 4043.64 243.690  47
  -2  12   8 966.850 94.8968  34
  -2  12   8 628.164 87.1954  32
  -2  12   8 690.193 82.7181  19
  -2  12   8 810.117 86.1914  18
  -2  12   8 594.427 69.9263  17
  -2  12   8 775.310 81.7405  16
  -2  12   8 733.382 77.5444  47
  -2  12   8 545.757 71.1032  46
  -2  12   7 4360.93 257.529  34
  -2  12   7 3351.19 254.650  32
  -2  12   7 3578.29 247.994  46
  -2  12   7 3732.35 250.905  18
  -2  12   7 3839.54 247.126  17
  -2  12   7 4423.42 253.282  19
  -2  12   7 3981.94 246.808  16
  -2  12   6 73.9329 73.0739  59
  -2  12   6 187.665 76.2804  34
  -2  12   6 289.106 81.9387  32
  -2  12   6 278.556 69.1300  46
  -2  12   6 166.696 60.7475  16
  -2  12   6 221.675 65.5919  17
  -2  12   6 290.687 70.7409  19
  -2  12   6 209.427 69.3376  18
  -2  12   5 256.480 83.5229  59
  -2  12   5 207.795 86.0665  32
  -2  12   5 109.018 72.6658  34
  -2  12   5 277.851 70.3927  47
  -2  12   5 224.735 68.4756  18
  -2  12   5 258.702 71.2595  17
  -2  12   5 155.235 57.5297  16
  -2  12   5 197.618 70.4948  19
  -2  12   4 1418.97 180.117  11
  -2  12   4 1585.11 142.136  59
  -2  12   4 1559.56 107.354  27
  -2  12   4 1774.65 130.820  34
  -2  12   4 1714.21 142.916  32
  -2  12   4 1440.13 127.083  47
  -2  12   4 1724.03 127.535  18
  -2  12   4 1698.68 130.471  19
  -2  12   4 1913.89 133.266  17
  -2  12   3 149.484 126.242  11
  -2  12   3 124.173 95.7761  59
  -2  12   3 122.550 68.4031  35
  -2  12   3 118.611 35.7972  27
  -2  12   3 38.6181 67.6455  34
  -2  12   3 32.7454 65.5500  47
  -2  12   3-6.21386 78.0364  17
  -2  12   3 113.221 60.9381  18
  -2  12   3 134.341 70.4229  19
  -2  12   2 7720.96 481.705  19
  -2  12   2 7787.43 475.959  18
  -2  12   2 6747.31 539.189  11
  -2  12   2 8451.21 495.658  59
  -2  12   2 7857.02 471.453  27
  -2  12   2 7985.92 480.881  34
  -2  12   2 7649.94 478.702  47
  -2  12   2 7896.89 477.893  35
  -2  12   1 617.711 150.681  11
  -2  12   1 587.703 118.786  59
  -2  12   1 765.987 82.2876  35
  -2  12   1 747.379 65.0243  27
  -2  12   1 812.192 88.2972  34
  -2  12   1 692.511 78.8042  47
  -2  12   1 775.284 91.1412  19
  -2  12   1 676.074 73.3283  18
  -2  12   0 6885.97 433.904  18
  -2  12   0 6721.12 446.174  17
  -2  12   0 5506.14 494.612  11
  -2  12   0 6386.45 455.796  59
  -2  12   0 7418.96 437.789  47
  -2  12   0 7027.12 437.117  35
  -2  12   0 7984.98 442.133  34
  -2  12   0 7571.74 433.948  27
  -2  12  -1 520.433 71.6537  35
  -2  12  -1 626.052 63.9458  27
  -2  12  -1 548.234 65.9513  47
  -2  12  -1 571.777 94.5450  17
  -2  12  -1 497.268 58.8791  18
  -2  12  -2 582.906 137.455  11
  -2  12  -2 755.707 71.5536  27
  -2  12  -2 672.634 75.6892  35
  -2  12  -2 897.042 96.2519  17
  -2  12  -2 703.769 56.1521  41
  -2  12  -3 885.634 151.269  11
  -2  12  -3 852.368 115.533  59
  -2  12  -3 1228.38 89.5928  27
  -2  12  -3 1207.60 107.179  17
  -2  12  -3 1036.03 75.2500  42
  -2  12  -3 1049.08 89.5705  35
  -2  12  -3 988.850 75.3868  41
  -2  12  -4 244.377 59.3137  14
  -2  12  -4 182.523 88.7503  59
  -2  12  -4 304.716 54.2968  35
  -2  12  -4 236.327 70.0396  17
  -2  12  -4 162.810 38.5525  41
  -2  12  -5 3900.54 230.596  14
  -2  12  -5 3423.43 243.117  59
  -2  12  -5 3825.32 231.271  56
  -2  12  -5 3606.93 235.062  17
  -2  12  -5 3394.30 225.944  35
  -2  12  -5 3552.33 223.922  41
  -2  12  -6 685.922 80.7221  17
  -2  12  -6 763.920 79.5627  14
  -2  12  -6 673.365 91.9603  59
  -2  12  -6 806.608 75.8559  56
  -2  12  -6 675.656 74.7624  27
  -2  12  -6 715.743 86.4024  46
  -2  12  -6 858.125 67.1261  41
  -2  12  -7 2844.82 199.157  17
  -2  12  -7 3243.43 200.762  14
  -2  12  -7 3174.23 198.295  56
  -2  12  -7 3256.89 198.830  27
  -2  12  -7 2906.97 202.529  46
  -2  12  -7 3053.08 195.401  41
  -2  12  -8 209.662 60.4017  14
  -2  12  -8 209.061 50.5055  56
  -2  12  -8 230.210 49.3354  27
  -2  12  -8 194.798 56.8128  46
  -2  12  -8 220.251 48.0962  41
  -2  12  -9 1502.85 119.905  14
  -2  12  -9 1523.89 114.422  41
  -2  12 -10 12.1558 35.6013  27
  -2  12 -10 87.6666 51.4985  14
  -2  12 -10 47.0637 41.8192  41
  -2  12 -11 55.3554 30.5407  27
  -2  12 -11-14.9923 42.7017  14
  -2  12 -11-16.6161 38.1249  41
  -2  12 -12 1903.63 127.713  42
  -2  12 -12 2001.14 127.808  41
  -2  12 -12 2038.54 124.568  27
  -2  12 -13 75.1341 28.0430  41
  -2  12 -14 2472.12 150.903  41
  -2  11  16 168.074 28.9079  16
  -2  11  15 158.691 41.7083  16
  -2  11  14 809.525 65.9221  16
  -2  11  14 974.084 75.5245  31
  -2  11  13 391.391 65.1534  16
  -2  11  13 215.645 44.7762  18
  -2  11  13 418.491 77.3173  31
  -2  11  12 2403.56 164.368  18
  -2  11  12 2537.01 173.078  16
  -2  11  12 2475.54 167.262  19
  -2  11  12 2882.84 186.218  31
  -2  11  11 588.263 104.225  31
  -2  11  11 416.704 71.1156  19
  -2  11  11 580.070 68.8486  18
  -2  11  11 631.327 84.3130  16
  -2  11  11 435.961 55.5896  47
  -2  11  10 1004.73 128.064  31
  -2  11  10 1162.08 119.088  34
  -2  11  10 1198.53 110.275  16
  -2  11  10 958.197 104.675  19
  -2  11  10 1340.29 102.780  18
  -2  11  10 1253.54 92.9749  47
  -2  11   9 104.486 101.476  31
  -2  11   9 120.783 82.8157  34
  -2  11   9 147.669 76.3706  32
  -2  11   9 121.560 76.8099  16
  -2  11   9 201.235 71.9864  19
  -2  11   9 123.106 55.4971  47
  -2  11   8 1880.45 143.520  34
  -2  11   8 2159.10 158.835  31
  -2  11   8 1409.10 140.517  32
  -2  11   8 1801.08 128.568  47
  -2  11   8 1553.84 125.199  46
  -2  11   8 1569.74 122.955  17
  -2  11   8 1786.74 134.304  16
  -2  11   8 2000.08 138.677  19
  -2  11   7 3035.89 247.792  59
  -2  11   7 4226.87 257.697  32
  -2  11   7 4573.19 265.420  31
  -2  11   7 3957.06 253.813  34
  -2  11   7 4045.23 246.759  47
  -2  11   7 3359.24 243.616  46
  -2  11   7 4340.57 253.642  19
  -2  11   7 4050.88 246.495  16
  -2  11   7 3685.64 247.351  18
  -2  11   7 3569.07 242.696  17
  -2  11   6 1276.16 126.515  59
  -2  11   6 1618.27 124.818  34
  -2  11   6 1889.26 141.385  31
  -2  11   6 1472.81 132.838  32
  -2  11   6 1048.38 157.215  11
  -2  11   6 1488.69 122.885  19
  -2  11   6 1568.24 115.729  16
  -2  11   6 1248.22 118.639  18
  -2  11   6 1448.74 116.202  17
  -2  11   5 4924.61 325.682  59
  -2  11   5 5399.54 327.711  32
  -2  11   5 6099.66 330.644  31
  -2  11   5 4754.93 319.048  34
  -2  11   5 4422.09 365.718  11
  -2  11   5 4652.57 311.492  16
  -2  11   5 5244.39 319.011  17
  -2  11   5 5207.49 320.478  19
  -2  11   5 4858.36 317.769  18
  -2  11   4 1470.64 190.907  11
  -2  11   4 1836.88 154.205  59
  -2  11   4 1906.63 151.083  32
  -2  11   4 1847.52 119.509  27
  -2  11   4 1878.23 139.509  34
  -2  11   4 1588.93 135.325  47
  -2  11   4 1845.79 129.041  16
  -2  11   4 2070.16 142.792  17
  -2  11   4 1775.17 134.045  18
  -2  11   4 1824.19 139.642  19
  -2  11   3 1600.37 196.399  11
  -2  11   3 2001.31 161.040   8
  -2  11   3 1910.04 155.600  59
  -2  11   3 1775.92 134.327  34
  -2  11   3 1761.29 148.962  32
  -2  11   3 1731.98 116.028  27
  -2  11   3 1655.21 130.790  47
  -2  11   3 1810.05 135.595  19
  -2  11   3 1654.74 128.701  18
  -2  11   2-96.0411 84.6697   8
  -2  11   2 75.3671 124.664  11
  -2  11   2 65.2177 98.0783  59
  -2  11   2-22.2405 63.7111  34
  -2  11   2 43.1752 37.8714  27
  -2  11   2 73.6151 87.1089  32
  -2  11   2-21.6838 58.0624  47
  -2  11   2-3.01712 68.7267  19
  -2  11   2 39.1402 56.5777  18
  -2  11   1 1421.81 121.684  19
  -2  11   1 1359.43 109.798  18
  -2  11   1 1567.27 141.749   8
  -2  11   1 1336.59 189.941  11
  -2  11   1 1409.87 148.280  59
  -2  11   1 1486.09 102.992  27
  -2  11   1 1508.90 137.139  32
  -2  11   1 1559.73 119.807  34
  -2  11   1 1568.18 113.997  47
  -2  11   1 1493.54 115.721  35
  -2  11   0 4833.69 289.544  19
  -2  11   0 4139.45 278.284  18
  -2  11   0 4772.47 308.100   8
  -2  11   0 4043.53 303.310  59
  -2  11   0 4675.58 277.385  27
  -2  11   0 4811.60 286.297  34
  -2  11   0 4461.40 280.277  47
  -2  11   0 4539.63 281.658  35
  -2  11  -1 2287.21 169.680  19
  -2  11  -1 2345.04 154.046  18
  -2  11  -1 2619.44 186.275   8
  -2  11  -1 2427.33 156.567  47
  -2  11  -1 2057.21 146.182  41
  -2  11  -1 2428.09 159.011  35
  -2  11  -1 2808.22 166.523  34
  -2  11  -2 9555.09 613.954  11
  -2  11  -2 9533.90 572.908   8
  -2  11  -2 9673.33 548.045  47
  -2  11  -2 8721.73 542.845  41
  -2  11  -2 8815.87 548.358  35
  -2  11  -3 4315.66 365.276  11
  -2  11  -3 5638.84 318.753  17
  -2  11  -3 5056.06 309.386  35
  -2  11  -3 4761.36 303.389  41
  -2  11  -3 5066.12 326.754  59
  -2  11  -4 3173.77 291.442  11
  -2  11  -4 3852.26 237.444  14
  -2  11  -4 3743.86 255.625  59
  -2  11  -4 4093.19 246.865  17
  -2  11  -4 3710.71 232.927  41
  -2  11  -4 3659.23 237.612  35
  -2  11  -5 389.116 64.0978  14
  -2  11  -5 296.170 117.391  11
  -2  11  -5 388.820 88.4428  59
  -2  11  -5 422.675 60.8441  35
  -2  11  -5 422.494 71.2326  17
  -2  11  -5 430.679 51.8877  41
  -2  11  -6 420.255 69.1760  17
  -2  11  -6 427.565 64.0046  56
  -2  11  -6 537.499 84.6898  59
  -2  11  -6 476.373 114.195  11
  -2  11  -6 459.323 67.6690  14
  -2  11  -6 379.700 51.7827  44
  -2  11  -6 408.488 55.8327  41
  -2  11  -7 1917.26 139.396  17
  -2  11  -7 2181.06 139.930  14
  -2  11  -7 1981.81 183.263   6
  -2  11  -7 2098.36 142.826  46
  -2  11  -7 1832.41 131.861  44
  -2  11  -7 2001.59 134.213  41
  -2  11  -7 1996.98 136.969  56
  -2  11  -7 1735.45 146.380  59
  -2  11  -8 893.838 82.8024  14
  -2  11  -8 606.233 67.8422  44
  -2  11  -8 790.323 79.0262  46
  -2  11  -8 738.051 73.5099  41
  -2  11  -8 852.780 73.4375  56
  -2  11  -9 5018.93 283.534  14
  -2  11  -9 4313.11 278.984  44
  -2  11  -9 3897.17 279.945  41
   2 -11   9 5047.35 283.983  43
  -2  11 -10 2143.60 167.922  14
  -2  11 -10 2397.70 164.737  44
   2 -11  10 2617.01 168.255  43
  -2  11 -10 2395.61 166.314  41
  -2  11 -11 2045.39 140.739  14
  -2  11 -11 2048.20 134.935  27
  -2  11 -11 2323.70 141.032  41
   2 -11  11 1944.41 139.906  43
  -2  11 -12 1419.52 93.1379  27
  -2  11 -12 1397.35 99.5842  41
   2 -11  12 1343.55 99.4897  43
  -2  11 -13 63.3013 24.2494  27
   2 -11  13 95.2144 38.3463  43
  -2  11 -14 41.3423 32.1306  42
  -2  11 -15 10.9912 24.4531  42
  -2  11 -16 566.414 36.6970  42
  -2  11 -16 448.432 37.1594  55
  -2  10  17 377.097 38.7017  16
  -2  10  16 1013.84 81.5802  16
  -2  10  16 1158.28 84.5389  31
  -2  10  15-13.4593 22.2471  10
  -2  10  15-35.5221 54.7206  16
  -2  10  15 95.2621 57.6863  31
  -2  10  14 461.180 42.6833  10
  -2  10  14 595.174 59.9651  19
  -2  10  14 410.222 49.5799  18
  -2  10  14 623.068 73.6861  16
  -2  10  14 498.327 81.2445  31
  -2  10  13 199.866 34.1307  10
  -2  10  13 228.041 61.7367  19
  -2  10  13 209.788 48.4881  18
  -2  10  13 288.099 88.3614  31
  -2  10  12 80.2657 31.4200  10
  -2  10  12 42.8648 67.1335  19
  -2  10  12-13.1078 51.7582  18
  -2  10  12-7.23606 93.0512  31
  -2  10  11 2975.88 187.119  32
  -2  10  11 2545.04 201.615  31
  -2  10  11 2873.02 178.634  18
  -2  10  11 2475.94 186.807  19
  -2  10  11 2461.26 170.894  47
  -2  10  10 343.367 86.6543  32
  -2  10  10 397.696 107.710  31
  -2  10  10 447.553 83.2840  19
  -2  10  10 390.363 58.7928  47
  -2  10   9 8505.89 479.219  31
  -2  10   9 7863.53 461.057  47
  -2  10   9 7913.63 471.019  19
  -2  10   8 429.223 72.6800  59
  -2  10   8 660.034 97.3256  32
  -2  10   8 434.191 103.472  31
  -2  10   8 501.677 69.8649  47
  -2  10   8 424.178 66.3465  46
  -2  10   8 544.114 84.6802  19
  -2  10   8 401.177 62.5934  17
  -2  10   7 1903.24 220.496  11
  -2  10   7 2323.10 189.977  59
  -2  10   7 3261.80 206.250  31
  -2  10   7 3058.77 200.604  32
  -2  10   7 3041.38 187.204  47
  -2  10   7 2668.54 183.675  17
  -2  10   7 2999.40 195.099  19
  -2  10   6 1502.67 135.880  59
  -2  10   6 1935.08 146.416  31
  -2  10   6 1922.99 144.363  32
  -2  10   6 1397.03 172.659  11
  -2  10   6 1662.15 126.993  17
  -2  10   6 1686.24 135.079  19
  -2  10   6 1804.98 129.948  16
  -2  10   5 33.6682 80.3680  59
  -2  10   5 6.80354 82.2562  31
  -2  10   5 45.7705 66.1605  34
  -2  10   5 17.9247 80.1569  32
  -2  10   5 10.4122 120.786  11
  -2  10   5 12.3301 66.5545  19
  -2  10   5-27.8824 60.9059  16
  -2  10   4 3208.50 260.883  11
  -2  10   4 3172.98 216.761  59
  -2  10   4 3191.55 215.037  32
  -2  10   4 3084.63 204.909  34
  -2  10   4 3171.65 190.830  27
  -2  10   4 2610.35 200.452  47
  -2  10   4 3089.34 198.422  16
  -2  10   4 3100.77 206.529  19
  -2  10   3 146.269 83.7002   8
  -2  10   3 214.150 121.405  11
  -2  10   3 186.746 87.9658  59
  -2  10   3 114.259 35.2525  27
  -2  10   3 143.033 82.0258  32
  -2  10   3 116.100 62.4668  34
  -2  10   3 138.744 58.7819  47
  -2  10   3 89.6813 54.1392  16
  -2  10   3 14.7333 65.7328  19
  -2  10   2 5438.44 346.940   8
  -2  10   2 5786.00 391.170  11
  -2  10   2 6044.14 340.086  59
  -2  10   2 5190.86 331.654  32
  -2  10   2 4977.54 314.316  27
  -2  10   2 5053.16 323.513  34
  -2  10   2 5212.02 321.292  47
  -2  10   2 5087.09 325.088  19
  -2  10   2 5000.60 318.942  18
  -2  10   1 174.876 132.989  11
  -2  10   1 335.677 82.9797   8
  -2  10   1 316.735 98.8686  59
  -2  10   1 261.065 87.3410  32
  -2  10   1 280.771 43.0367  27
  -2  10   1 263.073 62.8135  34
  -2  10   1 187.788 56.6025  47
  -2  10   1 307.611 54.6720  18
  -2  10   1 266.883 69.3391  19
  -2  10   0 6502.65 416.517  18
  -2  10   0 6971.33 425.062  19
  -2  10   0 6258.47 475.409  11
  -2  10   0 6717.07 440.758   8
  -2  10   0 6628.12 434.262  59
  -2  10   0 7213.37 432.054  32
  -2  10   0 7194.40 422.790  34
  -2  10   0 7022.10 418.213  47
  -2  10   0 6891.03 419.099  35
  -2  10  -1 327.092 73.2304  19
  -2  10  -1 156.131 46.8170  18
  -2  10  -1 118.570 91.1740  32
  -2  10  -1 150.064 60.8041  34
  -2  10  -1 192.116 56.8798  35
  -2  10  -1 150.993 74.0916   8
  -2  10  -1 251.892 50.1352  47
  -2  10  -1 169.052 34.8059  41
  -2  10  -2 850.382 71.2469  18
  -2  10  -2 758.351 94.5749  19
  -2  10  -2 946.242 104.060   8
  -2  10  -2 861.109 153.685  11
  -2  10  -2 778.107 79.4324  35
  -2  10  -2 958.594 86.6337  34
  -2  10  -2 743.106 73.0361  47
  -2  10  -2 845.385 64.5177  41
  -2  10  -3 3790.12 286.929  11
  -2  10  -3 3607.57 248.536   8
  -2  10  -3 3596.77 241.898  59
  -2  10  -3 3490.16 221.590  47
  -2  10  -3 3743.00 225.502  35
  -2  10  -3 3393.36 218.661  41
  -2  10  -4 217.628 86.1477  59
  -2  10  -4 319.021 57.4249  35
  -2  10  -4 285.263 75.3620   8
  -2  10  -4 284.498 54.0559  14
  -2  10  -4 205.924 119.693  11
  -2  10  -4 252.698 73.7008   9
  -2  10  -4 337.112 45.2795  41
  -2  10  -5 7496.15 462.342  17
  -2  10  -5 7837.79 469.623  59
  -2  10  -5 7361.29 493.213   6
  -2  10  -5 7520.85 507.299  11
  -2  10  -5 8067.32 458.293  14
  -2  10  -5 7547.66 480.918   9
  -2  10  -5 7350.42 456.826  44
  -2  10  -5 7472.42 456.570  41
  -2  10  -5 7373.61 457.642  35
  -2  10  -6 1148.41 95.7149  17
  -2  10  -6 1097.24 109.351  59
  -2  10  -6 1042.87 90.7259  56
  -2  10  -6 1080.02 142.161  11
  -2  10  -6 1180.38 92.5427  14
  -2  10  -6 1007.88 134.798   6
  -2  10  -6 1038.61 115.170   9
  -2  10  -6 1159.92 87.4726  44
  -2  10  -6 1104.03 87.9594  41
  -2  10  -7 4760.75 304.791  17
  -2  10  -7 5072.69 346.115   6
  -2  10  -7 5212.15 303.909  14
  -2  10  -7 4357.89 342.542  11
  -2  10  -7 4987.82 302.589  44
  -2  10  -7 4882.72 303.044  41
  -2  10  -7 4257.11 310.654  59
  -2  10  -7 5137.73 304.016  56
  -2  10  -8 8.71009 102.750   6
  -2  10  -8 33.0091 58.5244  14
  -2  10  -8 33.5855 48.9949  44
  -2  10  -8-14.9817 50.9173  41
  -2  10  -8-34.6166 66.0751  59
  -2  10  -8 55.8080 49.0278  56
  -2  10  -9 270.597 106.652   6
  -2  10  -9 242.210 63.9227  14
  -2  10  -9 132.643 54.6556  41
  -2  10  -9 232.250 52.1855  44
  -2  10 -10 891.042 89.7292  14
  -2  10 -10 974.046 85.7887  44
  -2  10 -10 967.836 87.4395  41
   2 -10  10 1181.94 94.4267  43
  -2  10 -11 560.530 71.5003  14
  -2  10 -11 615.902 67.0684  44
   2 -10  11 591.346 76.3311  43
  -2  10 -11 645.875 57.7157  27
   2 -10  12 4513.13 283.044  43
  -2  10 -12 4172.52 281.149  44
  -2  10 -12 4881.03 280.546  14
  -2  10 -12 4519.07 275.863  27
   2 -10  13 32.1398 50.0216  43
  -2  10 -13 61.0834 28.3186  27
   2 -10  14 2114.20 139.869  43
  -2  10 -15 164.961 35.2810  41
   2 -10  15 175.351 39.4383  43
  -2  10 -16 34.9349 28.0699  55
  -2  10 -16 48.8609 25.8949  41
   2 -10  16 48.1940 25.7917  43
  -2  10 -16 61.3793 26.3947  42
  -2  10 -17 34.4639 17.5251  55
  -2  10 -17 4.42286 16.6795  41
  -2  10 -17 4.27870 15.6431  42
  -2   9  18 129.931 29.2175  31
  -2   9  17 384.878 52.4399  31
  -2   9  16 1028.11 69.0528  10
  -2   9  16 925.725 75.2658  19
  -2   9  16 1054.14 89.9650  31
  -2   9  15 561.593 46.8953  10
  -2   9  15 411.248 62.4042  19
  -2   9  15 478.701 81.2492  31
  -2   9  14 2118.02 129.166  10
  -2   9  14 2072.45 143.941  19
  -2   9  14 2361.37 159.707  31
  -2   9  13 1474.83 99.3513  10
  -2   9  13 1557.63 122.413  19
  -2   9  13 1320.60 105.648  18
  -2   9  13 1492.18 137.942  31
  -2   9  12 2430.72 163.268  32
  -2   9  12 2363.03 180.449  31
  -2   9  12 2169.44 149.819  18
  -2   9  12 2288.90 164.680  19
  -2   9  12 2015.45 141.757  47
  -2   9  11-45.7027 101.111  31
  -2   9  11 3.56671 80.9401  32
  -2   9  11 7.24030 78.0297  19
  -2   9  11 53.1458 43.3747  47
  -2   9  10 890.615 117.758  32
  -2   9  10 1312.50 136.448  31
  -2   9  10 1248.50 119.165  19
  -2   9  10 1294.16 94.7398  47
  -2   9   9 2949.57 208.963  32
  -2   9   9 2976.30 214.069  31
  -2   9   9 2794.79 189.113  47
  -2   9   9 3076.75 205.605  19
  -2   9   8 1948.79 157.448  59
  -2   9   8 2563.83 174.996  32
  -2   9   8 2597.27 178.455  31
  -2   9   8 2127.90 154.774  46
  -2   9   8 2455.02 157.105  47
  -2   9   8 2209.83 152.832  17
  -2   9   8 2589.07 171.087  19
  -2   9   7 6145.45 467.051  11
  -2   9   7 6635.69 438.314  59
  -2   9   7 7221.90 445.549  32
  -2   9   7 7541.03 446.606  31
  -2   9   7 7549.61 436.270  47
  -2   9   7 7587.75 460.054  20
  -2   9   7 6767.79 434.125  17
  -2   9   7 7498.10 442.990  19
  -2   9   6 1300.03 165.530  11
  -2   9   6 1726.13 133.909  59
  -2   9   6 1959.34 141.958  32
  -2   9   6 1684.12 139.266  31
  -2   9   6 1677.12 125.346  47
  -2   9   6 1479.39 163.592  20
  -2   9   6 1907.37 125.712  17
  -2   9   6 1652.73 133.144  19
  -2   9   5 3276.18 215.880  59
  -2   9   5 3247.20 217.089  32
  -2   9   5 2949.58 214.495  31
  -2   9   5 3171.60 254.278  11
  -2   9   5 3215.22 236.787  20
  -2   9   5 3216.83 210.864  19
  -2   9   4 1601.66 124.822  59
  -2   9   4 1493.50 121.207  32
  -2   9   4 1239.97 92.2817  27
  -2   9   4 1523.20 138.388   8
  -2   9   4 1567.84 168.793  11
  -2   9   4 1520.14 105.165  16
  -2   9   4 1339.24 111.681  19
  -2   9   3-19.9514 118.405  11
  -2   9   3 47.4924 78.5922   8
  -2   9   3-3.25373 78.6055  59
  -2   9   3 14.4391 30.3311  27
  -2   9   3 31.8636 71.7803  32
  -2   9   3 29.5671 49.4276  47
  -2   9   3 21.8610 49.9834  16
  -2   9   3 27.3069 58.9668  19
  -2   9   2 896.676 105.373   8
  -2   9   2 773.556 143.468  11
  -2   9   2 899.645 105.916  59
  -2   9   2 827.101 64.6295  27
  -2   9   2 1045.13 99.3409  32
  -2   9   2 827.231 75.4869  47
  -2   9   2 844.920 85.3781  19
  -2   9   2 794.154 74.9415  16
  -2   9   1 758.381 146.286  11
  -2   9   1 774.311 98.7993   8
  -2   9   1 969.094 104.277  59
  -2   9   1 635.117 91.4276  32
  -2   9   1 734.424 68.6732  47
  -2   9   1 695.495 80.1438  19
  -2   9   0 6149.69 367.349  19
  -2   9   0 5602.79 358.938  18
  -2   9   0 5795.29 414.898  11
  -2   9   0 5863.49 380.762   8
  -2   9   0 5641.04 374.412  59
  -2   9   0 6168.12 372.609  32
  -2   9   0 6127.21 360.146  47
  -2   9   0 5886.13 355.090  41
  -2   9  -1 5542.20 338.592  19
  -2   9  -1 4993.43 328.331  18
  -2   9  -1 5594.83 345.045  32
  -2   9  -1 5580.97 334.874  34
  -2   9  -1 5486.56 351.677   8
  -2   9  -1 5391.86 329.795  47
  -2   9  -1 5455.75 326.212  41
  -2   9  -1 5493.39 331.257  35
  -2   9  -2 8084.40 485.732  18
  -2   9  -2 8488.91 495.711  19
  -2   9  -2 8497.30 540.873  11
  -2   9  -2 8506.66 508.590   8
  -2   9  -2 8637.90 501.943  32
  -2   9  -2 8466.92 491.466  34
  -2   9  -2 7925.15 486.248  47
  -2   9  -2 7617.88 483.608  41
  -2   9  -2 7958.56 488.115  35
  -2   9  -3 4956.89 302.419  19
  -2   9  -3 5176.92 347.610  11
  -2   9  -3 4730.94 311.211   9
  -2   9  -3 4930.59 314.017   8
  -2   9  -3 4914.43 325.287   6
  -2   9  -3 5348.37 307.771  59
  -2   9  -3 4857.54 295.934  34
  -2   9  -3 4646.63 289.693  47
  -2   9  -3 4546.04 292.287  35
  -2   9  -3 4489.28 288.163  41
  -2   9  -4 2896.22 193.069  59
  -2   9  -4 2710.12 230.068  11
  -2   9  -4 2625.02 197.566   9
  -2   9  -4 2763.96 200.100   8
  -2   9  -4 2769.48 211.392   6
  -2   9  -4 2753.98 177.662  35
  -2   9  -4 2755.93 174.147  41
  -2   9  -5 347.658 51.9254  14
  -2   9  -5 241.825 76.1023   9
  -2   9  -5 374.665 111.864  11
  -2   9  -5 309.057 75.4216   8
  -2   9  -5 302.085 95.1279   6
  -2   9  -5 195.284 73.1073  59
  -2   9  -5 376.655 53.5062  35
  -2   9  -5 239.533 46.5225  44
  -2   9  -5 285.491 44.7861  41
  -2   9  -6 2754.26 173.259  17
  -2   9  -6 2712.51 183.171  59
  -2   9  -6 2809.51 219.631  11
  -2   9  -6 2681.13 211.256   6
  -2   9  -6 2628.98 195.215   9
  -2   9  -6 2724.89 194.650   8
  -2   9  -6 2674.32 169.649  14
  -2   9  -6 2517.84 168.982  44
  -2   9  -6 2688.86 169.348  41
  -2   9  -6 2331.04 168.181  35
  -2   9  -7 4273.50 252.644  56
  -2   9  -7 4005.84 260.613  59
  -2   9  -7 3528.52 291.203  11
  -2   9  -7 3976.29 291.982   6
  -2   9  -7 4183.37 279.770   9
  -2   9  -7 3970.78 252.836  14
  -2   9  -7 4042.86 253.479  44
  -2   9  -7 3996.36 254.262  17
  -2   9  -8 2639.18 164.233  44
  -2   9  -8 2583.89 164.454  14
  -2   9  -8 2405.90 210.869   6
  -2   9  -8 2480.98 192.338   9
  -2   9  -8 1974.84 197.994  11
  -2   9  -8 2390.51 160.676  56
  -2   9  -8 2364.14 168.250  59
  -2   9  -9 4520.81 275.038  44
  -2   9  -9 4747.08 275.084  14
  -2   9  -9 4069.12 300.258   9
  -2   9  -9 4587.59 320.262   6
  -2   9  -9 4089.55 269.455  52
  -2   9 -10 3378.44 220.473  14
  -2   9 -10 3061.22 248.346   9
  -2   9 -10 3494.89 268.744   6
  -2   9 -10 3562.11 221.283  44
   2  -9  10 3794.25 226.382  43
  -2   9 -10 3277.95 215.312  52
  -2   9 -11 495.003 115.080   6
  -2   9 -11 544.127 68.7515  14
  -2   9 -11 512.295 56.8448  52
  -2   9 -11 512.071 67.5374  44
  -2   9 -11 399.646 49.3710  45
   2  -9  11 478.451 76.5803  43
  -2   9 -12 56.5190 53.7021  14
  -2   9 -12 56.4681 43.2027  52
  -2   9 -12 7.14123 33.3156  27
  -2   9 -12 54.0742 56.0745  44
  -2   9 -12 29.4733 37.0750  45
   2  -9  12 86.1635 62.3337  43
  -2   9 -13 130.167 45.7385  52
  -2   9 -13 140.765 31.9507  27
  -2   9 -13 200.407 53.1775  41
   2  -9  13 187.669 62.1863  43
  -2   9 -13 143.314 37.3382  45
   2  -9  14 356.881 63.5570  43
  -2   9 -14 433.893 54.1939  41
  -2   9 -14 343.274 49.8677  52
   2  -9  15 334.683 55.3676  43
  -2   9 -15 340.784 46.7698  41
  -2   9 -15 259.704 44.6557  52
   2  -9  16 457.968 51.9906  43
  -2   9 -16 527.739 45.3847  41
  -2   9 -16 373.885 45.8485  52
  -2   9 -17 536.165 41.9929  55
  -2   9 -17 392.789 40.3566  52
  -2   9 -17 530.396 41.5248  41
  -2   9 -17 476.755 39.8152  42
   2  -9  17 463.779 44.2268  43
  -2   9 -18 0.50850 15.5307  41
  -2   8  19 455.787 38.2780  34
  -2   8  18 1257.10 91.3788  31
  -2   8  17 712.960 53.5476  10
  -2   8  17 646.199 61.3631  19
  -2   8  17 778.803 74.7386  31
  -2   8  16 1306.92 90.0796  10
  -2   8  16 1296.72 101.784  19
  -2   8  16 1384.50 113.176  31
  -2   8  15 221.269 39.0755  10
  -2   8  15 149.187 64.6422  19
  -2   8  15 309.834 84.5750  31
  -2   8  14 231.927 40.6790  10
  -2   8  14 166.484 73.1910  19
  -2   8  14 168.302 44.5150  18
  -2   8  14 275.204 91.5090  31
  -2   8  14 101.663 68.0196  32
  -2   8  13 1549.51 106.658  10
  -2   8  13 1572.86 133.378  19
  -2   8  13 1257.41 109.332  18
  -2   8  13 1801.45 132.450  32
  -2   8  13 1974.39 150.547  31
  -2   8  12 255.392 43.8014  47
  -2   8  12 187.266 101.972  31
  -2   8  12 362.857 87.8246  32
  -2   8  11 6848.37 396.911  47
  -2   8  11 6793.69 414.569  32
  -2   8  10 507.221 59.3762  47
  -2   8  10 551.172 109.359  20
  -2   8  10 544.214 96.9507  32
  -2   8  10 454.159 106.539  31
  -2   8   9 4950.69 309.375  47
  -2   8   9 5179.87 332.632  20
  -2   8   9 4924.06 322.145  19
  -2   8   9 4994.44 325.178  32
  -2   8   9 5071.10 327.731  31
  -2   8   8 1995.83 182.597  11
  -2   8   8 2367.04 167.494  32
  -2   8   8 2413.85 169.496  31
  -2   8   8 2253.97 148.223  47
  -2   8   8 2366.93 162.368  19
  -2   8   8 2359.57 181.617  20
  -2   8   8 1946.64 145.033  17
  -2   8   7 493.026 105.460  11
  -2   8   7 483.627 70.0585  59
  -2   8   7 574.996 84.2211  31
  -2   8   7 503.303 86.5319  32
  -2   8   7 497.886 61.8375  47
  -2   8   7 454.984 74.2421  19
  -2   8   7 532.651 108.731  20
  -2   8   7 466.719 59.0731  17
  -2   8   6 2669.18 208.884  11
  -2   8   6 2544.80 170.902  59
  -2   8   6 2562.05 177.601  32
  -2   8   6 2617.23 174.707  31
  -2   8   6 2531.44 165.192  47
  -2   8   6 2369.38 171.312  19
  -2   8   6 2137.43 191.173  20
  -2   8   5 734.334 118.436  11
  -2   8   5 522.839 77.7367  59
  -2   8   5 575.690 78.1085  32
  -2   8   5 491.885 61.5534  47
  -2   8   5 534.652 104.993  20
  -2   8   5 584.701 70.8938  19
  -2   8   4 4478.59 273.059  59
  -2   8   4 4178.51 271.384  32
  -2   8   4 4464.96 289.191   8
  -2   8   4 4541.32 311.745  11
  -2   8   4 3798.24 266.686  19
  -2   8   4 4524.52 283.248  20
  -2   8   3 342.690 116.455  11
  -2   8   3 401.555 87.3807   8
  -2   8   3 397.608 79.9760  59
  -2   8   3 451.803 70.9563  32
  -2   8   3 364.989 52.6537  47
  -2   8   3 368.897 61.5337  19
  -2   8   3 446.120 93.8203  20
  -2   8   2 6435.72 372.834  59
  -2   8   2 5776.22 360.046  47
  -2   8   2 5684.64 378.634   8
  -2   8   1 494.283 69.0392  31
  -2   8   1 481.923 91.3731  20
  -2   8   1 367.922 79.0085   8
  -2   8   0 1444.35 126.631   8
  -2   8  -1 794.777 93.0876   8
  -2   8  -2 235.215 73.8833  59
  -2   8  -2 188.089 75.7106  32
  -2   8  -2 197.619 68.9318   8
  -2   8  -2 307.000 90.2275   6
  -2   8  -2 159.458 65.8796   9
  -2   8  -2 162.113 61.5122  19
  -2   8  -3 10035.7 582.309  59
  -2   8  -3 9464.41 579.402  19
  -2   8  -3 10258.5 615.143  11
  -2   8  -3 9166.40 588.544   8
  -2   8  -3 9345.10 595.790   6
  -2   8  -3 9265.53 588.001   9
  -2   8  -4 186.563 70.5091  59
  -2   8  -4 223.571 47.0888  35
  -2   8  -4 143.787 88.6568   6
  -2   8  -4 291.553 101.338  11
  -2   8  -4 129.174 68.6748   9
  -2   8  -4 155.524 69.6881   8
  -2   8  -4 280.345 38.6301  41
  -2   8  -5 12907.7 797.130   9
  -2   8  -5 13116.5 778.564  14
  -2   8  -5 14449.1 820.020  11
  -2   8  -5 13198.8 805.325   6
  -2   8  -5 13121.5 797.640   8
  -2   8  -5 14375.7 787.622  59
  -2   8  -5 12897.0 779.728  44
  -2   8  -5 12331.3 778.833  35
  -2   8  -6 35.3985 58.7799  59
  -2   8  -6 18.2586 41.6721  35
  -2   8  -6 14.4021 39.2834  44
  -2   8  -6 106.560 89.4511  11
  -2   8  -6 74.1425 42.4207  14
  -2   8  -6 37.7183 90.1692   6
  -2   8  -6 106.299 71.6036   9
  -2   8  -7 2265.30 146.960  44
  -2   8  -7 1795.31 181.307  11
  -2   8  -7 2500.21 190.921   6
  -2   8  -7 2349.76 147.050  14
  -2   8  -7 2246.06 145.855  56
  -2   8  -7 2011.67 153.652  59
  -2   8  -8-10.3550 46.5470  44
  -2   8  -8 11.9661 49.8699  14
  -2   8  -8-29.5194 78.7815  11
  -2   8  -8 83.3259 99.4524   6
  -2   8  -8 17.8556 37.7660  52
  -2   8  -8 24.5757 55.0457  59
  -2   8  -9 131.814 51.9783  44
  -2   8  -9 254.992 56.9297  14
  -2   8  -9 41.4358 111.113   6
  -2   8  -9 116.672 43.7023  52
  -2   8 -10 2571.52 191.053  14
  -2   8 -10 3088.30 244.184   6
  -2   8 -10 3176.02 194.314  44
   2  -8  10 3123.27 198.473  43
  -2   8 -10 2964.49 188.104  52
  -2   8 -11 185.505 61.8376  14
  -2   8 -11 192.534 120.592   6
  -2   8 -11 311.900 61.0460  44
   2  -8  11 317.716 72.9384  43
  -2   8 -11 278.466 52.7766  52
   2  -8  12 3952.72 256.220  43
  -2   8 -12 3820.31 253.101  44
  -2   8 -12 4202.05 249.470  14
  -2   8 -12 3687.24 292.704   6
  -2   8 -12 3910.70 248.554  52
  -2   8 -13 364.464 58.7466  52
   2  -8  13 408.552 73.8354  43
  -2   8 -13 496.106 69.9411  44
  -2   8 -14 882.658 80.1636  52
   2  -8  14 1056.35 92.3891  43
  -2   8 -15 272.108 52.6221  52
   2  -8  15 313.606 64.2621  43
  -2   8 -15 359.644 50.8813  41
  -2   8 -15 295.733 44.1481  45
  -2   8 -16 54.0878 42.3498  52
  -2   8 -16 106.406 38.9829  41
   2  -8  16 68.4122 52.5242  43
  -2   8 -16 54.5731 33.3961  45
  -2   8 -17 10.1874 36.7483  52
  -2   8 -17 103.170 33.0573  55
  -2   8 -17 83.1260 29.2826  42
   2  -8  17 52.7544 43.7760  43
  -2   8 -17 78.4369 31.4670  41
  -2   8 -17 68.9030 27.8770  45
  -2   8 -18 59.3440 29.3248  52
  -2   8 -18 38.5999 22.0599  55
  -2   8 -18 54.2211 20.6743  45
  -2   8 -18 56.9340 23.4489  41
  -2   8 -18 75.9184 19.5045  42
   2  -8  18 111.765 32.0252  43
  -2   7  19 409.267 46.1501  16
  -2   7  19 569.379 50.8551  31
  -2   7  18 541.198 52.4627  19
  -2   7  18 462.580 63.2812  31
  -2   7  17 237.620 37.4481  10
  -2   7  17 310.132 55.1722  19
  -2   7  17 338.627 68.3019  31
   2  -7 -16 2029.05 148.281  51
  -2   7  16 2487.45 148.187  10
  -2   7  16 2439.52 168.782  31
   2  -7 -15 1442.50 111.097  51
  -2   7  15 1606.30 107.084  10
  -2   7  15 1663.99 138.952  31
  -2   7  15 1462.64 122.624  32
  -2   7  14 3584.75 207.022  10
   2  -7 -14 3336.04 211.175  51
  -2   7  14 3578.77 223.442  32
  -2   7  14 3984.32 235.782  31
  -2   7  13 1795.23 122.625  48
   2  -7 -13 1552.83 121.672  51
  -2   7  13 1441.34 127.998   2
  -2   7  13 1717.79 140.915  32
  -2   7  13 1602.71 151.776  31
  -2   7  12 2787.27 218.323   2
  -2   7  12 3432.47 212.563  48
  -2   7  12 3231.53 223.350  20
  -2   7  12 3374.70 227.649  32
  -2   7  12 3294.65 234.150  31
  -2   7  11 152.083 56.0023   2
  -2   7  11 218.758 67.7278  48
  -2   7  11 185.337 41.1495  47
  -2   7  11 68.9529 84.4207  20
  -2   7  11 112.214 88.1479  32
  -2   7  11 108.371 99.0952  31
  -2   7  10 3565.79 237.836   2
  -2   7  10 3483.49 221.198  47
  -2   7  10 3537.06 230.613  48
  -2   7  10 3908.36 245.336  20
  -2   7  10 3569.69 246.542  31
  -2   7  10 3306.27 242.500  32
  -2   7   9 7560.36 484.613   2
  -2   7   9 7180.12 476.077  48
  -2   7   9 7935.08 471.500  47
  -2   7   9 8440.90 489.351  20
  -2   7   9 8097.34 486.644  31
  -2   7   9 7989.38 486.464  32
  -2   7   8 2356.45 186.809   2
  -2   7   8 2523.67 206.620  11
  -2   7   8 2793.97 195.056  32
  -2   7   8 2844.53 194.197  31
  -2   7   8 2960.46 178.699  47
  -2   7   8 3027.95 185.812  48
  -2   7   8 2752.80 203.451  20
  -2   7   7 12495.0 784.610  11
  -2   7   7 12412.6 767.063   2
  -2   7   7 11758.0 759.413  59
  -2   7   7 12538.7 765.516  31
  -2   7   7 13257.1 767.173  32
  -2   7   7 13472.5 761.488  48
  -2   7   7 12810.7 758.345  47
  -2   7   7 12794.1 771.369  20
  -2   7   6 2188.65 157.033   2
  -2   7   6 2657.06 190.818  11
  -2   7   6 2414.58 157.162  59
  -2   7   6 2458.61 160.902  31
  -2   7   6 2313.39 150.955  47
  -2   7   6 1913.50 171.775  20
  -2   7   5 2301.88 183.600  11
  -2   7   5 2064.80 149.227  59
  -2   7   4 182.432 101.965  11
  -2   7   4 152.773 76.1981   8
  -2   7   4 78.0924 61.2698  59
  -2   7   3 21.9112 69.5793   8
  -2   7   3 33.0384 63.4855  59
  -2   7   2 2588.61 185.785   8
  -2   7   1 2590.24 184.114   8
  -2   7   0 5967.84 375.729   8
  -2   7  -1 7760.46 482.644   6
  -2   7  -1 7672.40 474.461   9
  -2   7  -1 7635.53 475.195   8
  -2   7  -2 1638.24 129.341   8
  -2   7  -2 1762.37 145.221   6
  -2   7  -2 1610.48 128.930   9
  -2   7  -3 487.103 73.7748   8
  -2   7  -3 503.791 90.9007   6
  -2   7  -3 404.370 73.0073   9
  -2   7  -4 635.218 83.0169   9
  -2   7  -4 908.574 118.527  11
  -2   7  -4 668.711 100.117   6
  -2   7  -4 799.904 79.5333  59
  -2   7  -5 1569.17 147.017  11
  -2   7  -5 1436.27 139.235   6
  -2   7  -5 1583.80 115.988  59
   2  -7   6 1726.43 128.122   3
  -2   7  -6 1692.69 152.872   6
  -2   7  -6 1769.48 155.342  11
  -2   7  -6 1752.60 116.267  14
  -2   7  -6 1801.39 127.092  59
  -2   7  -7 4468.68 268.072  44
   2  -7   7 4010.52 280.223   3
  -2   7  -7 4401.11 298.647  11
  -2   7  -7 4749.32 303.042   6
  -2   7  -7 4459.89 266.802  14
  -2   7  -7 4246.32 271.004  59
  -2   7  -7 4224.54 265.808  56
  -2   7  -8 4656.84 274.249  44
   2  -7   8 4413.25 291.323   3
  -2   7  -8 4717.90 272.570  14
  -2   7  -8 5029.38 313.853   6
  -2   7  -8 4173.99 298.420  11
  -2   7  -8 3916.15 273.749  59
  -2   7  -8 4318.73 270.477  52
  -2   7  -9 787.186 72.0163  44
  -2   7  -9 779.269 129.557   6
   2  -7   9 651.670 94.4378   3
  -2   7  -9 698.351 71.8552  14
  -2   7  -9 751.186 64.8976  52
  -2   7 -10 1514.03 169.841   6
   2  -7  10 1250.62 135.731   3
  -2   7 -10 1596.41 114.992  14
  -2   7 -10 1544.62 116.396  44
   2  -7  10 1584.40 122.089  43
  -2   7 -10 1678.62 110.919  52
   2  -7  11-26.8168 78.9237   3
  -2   7 -11 35.8709 110.263   6
  -2   7 -11 9.37290 55.4002  14
  -2   7 -11 28.3227 53.9122  44
   2  -7  11-5.22241 67.1863  43
  -2   7 -11 25.4308 47.3059  52
  -2   7 -12 14.4721 53.8995  14
  -2   7 -12 27.3941 108.712   6
  -2   7 -12 122.292 61.1969  44
   2  -7  12 37.2548 69.5855  43
  -2   7 -12 162.723 51.2298  52
  -2   7 -13 98.0152 100.099   6
  -2   7 -13 168.664 55.6712  52
   2  -7  13 250.996 71.4219  43
  -2   7 -13 161.152 64.6603  44
  -2   7 -13 176.022 53.3531  50
  -2   7 -14 167.798 55.2271  52
   2  -7  14 147.488 69.0047  43
  -2   7 -14 167.627 51.9421  50
  -2   7 -15 591.243 71.1585  52
   2  -7  15 562.019 80.8242  43
  -2   7 -15 710.884 66.1880  50
   2  -7  16 67.2356 59.8441  43
  -2   7 -16 129.488 42.0937  41
  -2   7 -16 154.615 52.5235  52
  -2   7 -17 583.430 62.0195  52
  -2   7 -17 569.533 54.0862  41
   2  -7  17 557.864 68.7308  43
  -2   7 -17 640.304 54.8530  45
  -2   7 -18 307.827 46.1208  52
  -2   7 -18 312.127 33.4800  55
  -2   7 -18 317.011 35.4591  41
  -2   7 -18 299.975 31.2394  42
   2  -7  18 290.250 49.9555  43
  -2   7 -18 295.085 37.0243  45
  -2   7 -19 14.9450 28.4267  52
  -2   7 -19-2.77083 21.3844  45
  -2   7 -19 20.4947 18.1821  41
  -2   6  20 1187.74 80.1787  31
  -2   6  19 636.171 58.2554  19
  -2   6  19 793.763 68.0457  31
   2  -6 -18 2061.94 140.628  51
  -2   6  18 2523.51 154.423  31
   2  -6 -17 225.989 47.4732  51
  -2   6  17 264.704 73.3324  31
  -2   6  16 1088.44 100.358  32
  -2   6  16 1087.20 113.039  31
  -2   6  15 804.956 97.4244  32
  -2   6  15 856.818 110.654  31
  -2   6  14 129.415 45.4964  10
  -2   6  14 98.7106 82.0582  32
  -2   6  13 5195.20 313.650  48
  -2   6  13 5551.00 330.622  32
  -2   6  12 335.072 65.4234  48
  -2   6  12 269.516 63.2617   2
  -2   6  12 164.646 55.4898   1
  -2   6  12 333.908 92.1854  32
  -2   6  11 10542.7 636.047   2
  -2   6  11 10411.3 623.397  48
  -2   6  11 10327.7 631.108  20
  -2   6  11 9878.01 634.336  32
  -2   6  10 1232.56 105.819   2
  -2   6  10 1173.03 83.4006  47
  -2   6  10 1122.17 98.1172  48
  -2   6  10 1049.10 88.2182  23
  -2   6  10 1452.13 116.933  20
  -2   6  10 1170.70 118.729  32
  -2   6   9 5174.49 344.914   2
  -2   6   9 5109.23 335.389  48
  -2   6   9 5622.13 330.391  47
  -2   6   9 5245.96 331.504  23
  -2   6   9 5894.73 348.036  20
  -2   6   9 5838.42 348.359  32
  -2   6   8 1850.82 136.229  32
  -2   6   8 1691.43 129.019   2
  -2   6   8 1457.25 141.947  11
  -2   6   8 1901.45 141.393  20
  -2   6   7 40.9245 43.9600   2
  -2   6   7-32.6082 73.2745  11
  -2   6   7 84.0676 44.5889  59
  -2   6   6 3159.19 212.958  11
  -2   6   6 2844.30 189.638   2
  -2   6   6 2821.55 185.627  59
  -2   6   5 5147.24 324.333  11
  -2   6   5 4684.73 296.366  59
  -2   6   4 14293.0 930.345   8
  -2   6   4 15945.2 919.304  59
  -2   6   3 472.241 81.5596   8
  -2   6   2 3215.90 216.243   8
  -2   6   1 44.0547 60.7182   8
  -2   6   0 344.975 70.4832   8
  -2   6   0 439.547 67.0888   9
  -2   6  -1 3203.46 226.095   6
  -2   6  -1 3425.21 217.831   9
  -2   6  -1 3290.10 218.088   8
  -2   6  -2 2093.36 153.924   6
  -2   6  -2 1868.53 140.680   8
  -2   6  -2 1929.37 139.521   9
  -2   6  -3 13839.8 808.204   6
  -2   6  -3 13759.5 802.277   9
   2  -6   3 12881.9 794.203   3
  -2   6  -4 10.9823 90.6596  11
  -2   6  -4-3.92616 75.8657   6
   2  -6   4-6.54437 38.2241   3
  -2   6  -4 59.0902 53.6703  59
  -2   6  -5 6481.04 424.524   6
   2  -6   5 6458.28 412.220   3
  -2   6  -5 6617.45 431.919  11
  -2   6  -5 7118.82 410.090  59
  -2   6  -6 2120.16 174.834  11
  -2   6  -6 2379.67 177.493   6
   2  -6   6 2390.41 158.879   3
  -2   6  -6 2194.58 150.322  59
  -2   6  -7 298.739 78.9664  11
  -2   6  -7 357.365 95.6598   6
  -2   6  -7 164.386 133.737  58
  -2   6  -7 266.656 51.7912  59
  -2   6  -8 14.1909 41.3858  44
  -2   6  -8-37.9550 97.7564   6
  -2   6  -8 64.1345 65.5960  11
  -2   6  -8 51.0294 40.3478  14
  -2   6  -8-62.8695 139.950  58
  -2   6  -8-16.1531 42.4208  59
  -2   6  -9 1679.02 119.095  44
  -2   6  -9 1980.93 171.014   6
  -2   6  -9 1836.90 118.333  14
  -2   6  -9 1602.42 115.532  52
  -2   6  -9 1640.97 203.983  58
  -2   6 -10 3237.66 234.990  14
  -2   6 -10 4059.44 285.004   6
  -2   6 -10 4039.78 238.411  44
   2  -6  10 3967.30 241.788  43
  -2   6 -10 3792.70 320.936  58
  -2   6 -10 3882.08 235.343  52
  -2   6 -11-37.8233 54.1986  14
   2  -6  11-33.3050 77.7652  13
  -2   6 -11-43.1950 123.175   6
  -2   6 -11 31.7330 52.6774  44
   2  -6  11 100.600 64.6001  43
  -2   6 -11 36.6478 162.760  58
  -2   6 -11 21.2404 47.5571  52
   2  -6  12 2844.50 195.859  43
  -2   6 -12 3143.25 243.216   6
  -2   6 -12 2997.36 187.446  14
   2  -6  12 2888.75 217.613  13
  -2   6 -12 2764.93 187.491  52
  -2   6 -12 2741.73 273.750  58
   2  -6  13 1061.75 116.325  13
  -2   6 -13 1152.10 145.292   6
   2  -6  13 919.044 99.9224  43
  -2   6 -13 1039.22 88.8434  52
  -2   6 -13 1002.74 185.909  58
  -2   6 -14 85.9929 94.1003   6
   2  -6  14 27.8066 69.0257   3
  -2   6 -14 24.4217 55.1279  52
  -2   6 -14 25.0136 145.408  58
   2  -6  14 77.4562 71.4061  43
  -2   6 -14 17.3406 56.6971  50
  -2   6 -15 201.907 60.4283  52
   2  -6  15 228.468 71.7517  43
  -2   6 -15 162.389 58.3293  50
  -2   6 -16 410.706 64.5707  52
   2  -6  16 421.226 72.2988  43
  -2   6 -16 335.752 61.5854  50
  -2   6 -17 98.5270 53.1019  52
   2  -6  17 64.5635 59.2284  43
  -2   6 -17 19.3807 36.8488  41
  -2   6 -17 131.712 49.5493  50
  -2   6 -18 31.1378 27.5343  55
  -2   6 -18-11.3137 47.0484  52
   2  -6  18-68.8586 52.8780  43
  -2   6 -18 6.47953 24.4105  42
  -2   6 -18 68.7603 30.2309  41
  -2   6 -18 18.4429 35.8211  45
  -2   6 -19 202.674 42.6218  52
  -2   6 -19 179.753 26.1264  41
   2  -6  19 256.768 45.0798  43
  -2   6 -19 197.576 33.7864  45
  -2   6 -20 166.229 24.5487  45
  -2   6 -20 211.725 29.7146  52
   2  -5 -20 44.5560 22.4869  51
  -2   5  20 7.49407 28.3363  19
  -2   5  20-4.99679 36.9296  31
   2  -5 -19 318.261 42.9631  51
  -2   5  19 412.807 60.6907  31
  -2   5  18 1909.99 109.651  10
  -2   5  18 1745.00 127.719  31
   2  -5 -17 766.507 74.0681  50
  -2   5  17 794.699 66.4844  10
  -2   5  17 826.445 84.4473  32
   2  -5 -16 3403.08 231.237  50
  -2   5  16 3752.61 228.817  10
  -2   5  16 3772.98 242.511  32
   2  -5 -15 1158.36 101.902  50
  -2   5  15 1285.59 120.379  32
   2  -5 -14 2139.51 146.436  50
  -2   5  14 2322.76 165.071  32
   2  -5 -13 679.196 80.4331  50
  -2   5  13 574.196 76.6730   1
  -2   5  13 488.019 79.1305   2
  -2   5  12 1311.14 102.190  48
  -2   5  12 1157.73 113.062   2
  -2   5  12 1341.07 129.847  32
  -2   5  11 1316.79 108.933   2
  -2   5  11 1040.15 97.6729  48
  -2   5  11 1155.67 91.7436  23
  -2   5  11 1467.16 125.028  32
  -2   5  10 2872.43 173.327   2
  -2   5  10 2019.22 157.121  48
  -2   5  10 2774.22 171.705  20
  -2   5  10 2386.31 154.882  23
  -2   5  10 2116.80 175.582  32
  -2   5   9 10249.4 603.215  32
  -2   5   9 9438.91 602.816   2
  -2   5   8 3865.04 279.829  11
  -2   5   8 4666.95 277.185   2
  -2   5   7 10650.2 644.258  11
  -2   5   7 10357.0 636.397   2
  -2   5   6 7733.92 445.187  11
   2  -5  -6 6578.60 424.249   5
  -2   5   6 7109.92 431.400   2
  -2   5   6 7220.37 424.433  59
  -2   5   5-4.60548 77.7318  11
   2  -5  -5 39.2282 30.7982   5
  -2   5   5 181.088 48.3587  59
  -2   5   4 773.303 94.0224   8
  -2   5   4 802.798 108.186  11
  -2   5   4 767.478 71.9949  59
  -2   5   3 2155.94 156.583   8
   2  -5  -2 9893.39 598.584   4
  -2   5   2 10664.1 611.198   8
  -2   5   1 4097.54 260.884   8
  -2   5   0 15987.1 934.709   6
  -2   5   0 15346.2 931.182   8
  -2   5   0 15452.6 930.298   9
  -2   5  -1 3191.36 214.030   6
  -2   5  -1 3283.09 207.281   9
  -2   5  -1 3132.76 206.884   8
  -2   5  -2 757.849 75.2278   9
  -2   5  -2 741.619 90.8811   6
   2  -5   2 754.271 58.1577   3
   2  -5   3 1121.27 81.0491   3
  -2   5  -3 1019.99 104.268   6
  -2   5  -4 746.409 93.1631   6
  -2   5  -4 661.708 101.014  11
  -2   5  -4 732.832 68.7679  59
  -2   5  -5 2342.58 170.125  11
  -2   5  -5 2343.51 166.797   6
  -2   5  -5 2189.40 146.393  59
  -2   5  -5 1946.73 193.245  58
  -2   5  -6 275.065 77.4952  11
   2  -5   6 188.736 44.6857   1
  -2   5  -6 289.436 86.8455   6
  -2   5  -6 219.941 129.776  58
  -2   5  -6 231.853 46.4440  59
  -2   5  -7 953.973 100.961  11
   2  -5   7 951.557 84.2256   1
  -2   5  -7 1127.18 120.026   6
  -2   5  -7 867.152 158.133  58
  -2   5  -8 3188.96 214.726   6
  -2   5  -8 2415.07 189.382  11
   2  -5   8 2759.12 184.710   1
  -2   5  -8 2725.03 241.969  58
  -2   5  -9 854.822 68.9391  44
  -2   5  -9 858.459 129.198   6
   2  -5   9 712.974 82.1831   1
  -2   5  -9 757.977 67.0871  14
  -2   5  -9 790.294 175.455  58
  -2   5  -9 728.652 63.9340  52
  -2   5 -10 226.106 51.3147  14
  -2   5 -10 353.449 118.637   6
   2  -5  10 223.784 62.3731   1
  -2   5 -10 316.480 46.5242  49
  -2   5 -10 284.498 51.3828  44
   2  -5  10 281.295 61.9777  43
  -2   5 -10 318.334 45.5129  52
  -2   5 -10 258.395 164.405  58
   2  -5  11 272.871 66.2454   1
   2  -5  11 292.095 81.2752  13
  -2   5 -11 244.820 115.448   6
  -2   5 -11 321.006 53.7190  14
  -2   5 -11 185.875 47.1227  49
   2  -5  11 180.877 62.2506  43
  -2   5 -11 398.569 166.115  58
  -2   5 -11 246.179 51.2441  52
  -2   5 -12 530.917 133.241   6
   2  -5  12 768.311 104.861  13
   2  -5  12 715.771 87.3739   1
   2  -5  12 653.953 81.9828  43
  -2   5 -12 968.700 185.711  58
  -2   5 -12 612.793 68.3525  52
  -2   5 -13-61.0088 119.628   6
   2  -5  13-21.4455 77.0747  13
   2  -5  13-72.3800 62.4188   1
  -2   5 -13 53.4954 57.8992  44
   2  -5  13-18.5970 67.9411  43
  -2   5 -13 76.6756 167.217  58
  -2   5 -13 4.31770 54.9436  52
   2  -5  14 1109.76 106.655   1
   2  -5  14 956.187 119.933  13
  -2   5 -14 1184.13 144.388   6
  -2   5 -14 1106.43 96.2746  50
   2  -5  14 1086.76 104.941  43
  -2   5 -14 1111.11 94.0733  52
  -2   5 -14 817.497 183.280  58
   2  -5  15 1077.24 101.991  43
  -2   5 -15 1022.28 94.5432  50
  -2   5 -15 1091.69 135.720   6
   2  -5  15 808.822 116.307  13
  -2   5 -15 901.970 174.950  58
  -2   5 -15 1129.15 95.3581  52
   2  -5  16 174.533 74.4316  43
  -2   5 -16 368.351 67.0033  50
   2  -5  17 254.142 70.7499  43
  -2   5 -17 333.485 62.5218  50
  -2   5 -18 1144.14 81.8524  55
  -2   5 -18 1180.60 84.3759  41
  -2   5 -18 1370.93 96.7946  50
   2  -5  18 1406.90 102.225  43
  -2   5 -19 68.3115 24.6482  41
   2  -5  19 145.696 49.4619  43
  -2   5 -19 206.047 42.4654  50
   2  -5  20 39.2449 36.7060  43
   2  -4 -20 1277.71 89.5830  51
  -2   4  20 1384.80 97.0474  31
   2  -4 -19 224.412 43.9128  50
  -2   4  19 151.051 61.7384  31
   2  -4 -18 1243.72 100.142  50
  -2   4  18 1314.63 92.7874  10
  -2   4  18 1420.07 107.685  32
   2  -4 -17 387.651 66.0414  50
  -2   4  17 445.606 52.7207  10
  -2   4  17 461.517 78.1364  32
   2  -4 -16 7.03028 62.2718  50
  -2   4  16 76.9090 44.6124  10
  -2   4  16 3.39441 78.9621  32
   2  -4 -15 2628.79 186.546  50
  -2   4  15 3044.58 180.358  10
  -2   4  15 2991.97 201.329  32
  -2   4  14 62.8172 57.9399   1
  -2   4  14 50.2238 47.6295  10
   2  -4 -14 92.9249 66.4620  50
  -2   4  13 4090.98 277.615   1
  -2   4  13 4018.18 278.830   2
   2  -4 -13 4234.23 264.541  50
  -2   4  12 260.917 65.8719   2
  -2   4  12 281.653 54.2287  23
   2  -4 -12 224.002 62.5565  50
  -2   4  11 5869.56 360.746   2
  -2   4  11 5589.17 344.366  23
   2  -4 -11 5498.85 345.862  50
  -2   4  10 249.289 47.5479  23
  -2   4  10 253.970 62.6886   2
  -2   4   9 93.9041 52.0878   2
  -2   4   8 2562.79 193.079  33
  -2   4   8 2708.45 192.412  11
  -2   4   7 2385.66 153.372   2
  -2   4   7 1982.59 159.022  11
  -2   4   6 22644.7 1244.05   2
  -2   4   6 23275.5 1250.62  11
   2  -4  -5 252.437 35.9394   5
  -2   4   5 262.486 77.8369  11
  -2   4   5 261.097 48.8195   2
  -2   4   4 23738.0 1249.34  11
   2  -4  -4 20086.2 1230.62   5
  -2   4   3 5654.72 352.224   8
  -2   4   2 2677.89 178.317   8
   2  -4  -2 2667.56 161.531   4
  -2   4   1 5088.26 314.507   8
  -2   4   0 1836.38 136.761   6
  -2   4   0 1872.20 129.534   9
  -2   4   0 2013.24 131.914   8
  -2   4  -1 12114.1 727.991   8
  -2   4  -1 12756.4 731.660   6
  -2   4  -1 11831.1 727.235   9
  -2   4  -2 9595.90 561.662   6
   2  -4   2 9131.05 552.329   3
  -2   4  -3 27136.1 1613.58   6
  -2   4  -4 829.563 128.686  58
  -2   4  -4 838.052 97.0718  11
  -2   4  -4 750.821 89.9670   6
   2  -4   4 761.074 60.9050   1
  -2   4  -5 59.5032 123.630  58
  -2   4  -5 162.132 72.1659  11
   2  -4   5 91.8845 38.3059   1
  -2   4  -5 92.9797 76.3447   6
  -2   4  -6 2496.01 218.158  58
  -2   4  -6 2373.20 175.181  11
   2  -4   6 2553.12 164.193   1
  -2   4  -7 927.378 158.609  58
  -2   4  -7 893.435 88.4775  11
   2  -4   7 753.456 76.5923   1
  -2   4  -8 31.4808 146.976  58
  -2   4  -8-70.6444 62.7545  33
   2  -4   8-56.2958 53.7946   1
  -2   4  -8 66.9875 55.2732  11
   2  -4   9 256.079 58.5083   1
  -2   4  -9 242.825 163.881  58
  -2   4 -10 3374.46 197.577  49
   2  -4  10 3124.46 201.593  43
   2  -4  10 3435.41 216.838   1
  -2   4 -10 2902.29 196.404  14
   2  -4  10 3410.50 225.484  13
  -2   4 -10 2587.73 279.387  58
  -2   4 -10 3052.82 196.917  52
  -2   4 -11 607.457 59.7409  14
   2  -4  11 593.343 91.8861  13
   2  -4  11 666.446 78.3411   1
  -2   4 -11 499.479 55.8597  49
   2  -4  11 488.155 68.8012  43
  -2   4 -11 399.429 57.4506  52
  -2   4 -11 386.179 169.355  58
   2  -4  12 443.686 77.1970   1
   2  -4  12 510.395 92.9392  13
  -2   4 -12 443.256 58.0643  49
  -2   4 -12 512.471 63.9495  44
   2  -4  12 470.598 72.2512  43
  -2   4 -12 710.083 182.917  58
  -2   4 -12 508.605 59.6448  52
   2  -4  13 35.2894 78.3175  13
   2  -4  13-59.1163 66.5089   1
  -2   4 -13-30.3932 54.5658  44
   2  -4  13 25.8782 65.6298  43
  -2   4 -13-24.8110 158.204  58
   2  -4  14 720.051 91.0108   1
   2  -4  14 670.844 106.413  13
  -2   4 -14 723.472 81.7646  50
   2  -4  14 802.859 90.7655  43
  -2   4 -14 889.227 184.063  58
   2  -4  15 22.9177 75.6572  13
  -2   4 -15-8.20880 100.786   6
   2  -4  15 18.6069 60.5504   1
  -2   4 -15 63.1698 149.981  58
   2  -4  15 113.177 75.1472  43
  -2   4 -15 101.621 66.9125  50
   2  -4  16 794.632 93.3881  43
  -2   4 -16 840.412 88.1786  50
  -2   4 -17 12.0050 35.7680  55
   2  -4  17 37.9249 71.6754  43
  -2   4 -17 43.8315 64.5330  50
  -2   4 -18 28.0063 57.9817  52
  -2   4 -18 97.0025 30.6686  41
   2  -4  18 80.6465 64.3066  43
  -2   4 -18 79.6021 60.3096  50
  -2   4 -19 176.734 51.2749  52
   2  -4  19 207.915 57.8665  43
  -2   4 -19 169.154 51.9206  50
  -2   4 -20 870.874 68.2483  50
  -2   4 -20 899.229 65.2952  45
   2  -4  20 885.226 73.3414  43
  -2   4 -20 802.099 69.3578  52
  -2   4 -21 222.718 26.6996  45
   2  -3 -21 311.146 33.4875  51
  -2   3  21 335.572 39.0704  31
   2  -3 -20 155.984 39.9453  50
  -2   3  20 217.057 53.0695  31
   2  -3 -19 454.725 57.5537  50
  -2   3  19 282.826 61.0952  32
  -2   3  18 3005.86 174.486  10
  -2   3  18 2764.67 188.075  32
   2  -3 -17 488.459 74.6030  50
  -2   3  17 478.969 55.8112  10
  -2   3  17 562.243 88.2970  32
  -2   3  16 5003.48 294.349  10
   2  -3 -16 4392.50 299.965  50
  -2   3  15 416.576 57.0411  10
  -2   3  15 351.326 75.7514   1
   2  -3 -15 488.716 77.7198  50
  -2   3  14 2383.11 144.712  10
  -2   3  14 1923.33 164.627   1
  -2   3  14 2133.16 157.061  43
   2  -3 -14 1958.89 152.811  50
  -2   3  13 25.2185 43.4316  10
  -2   3  13-5.55271 60.2263   1
  -2   3  13 68.4890 65.9002  43
   2  -3 -13 130.619 62.5758  50
  -2   3  12 493.521 76.2625   2
  -2   3  12 442.000 73.0643   1
   2  -3 -12 480.602 68.5567  50
  -2   3  12 505.776 74.2836  43
  -2   3  11 2105.35 150.108   2
  -2   3  11 1871.75 153.110  61
  -2   3  11 1733.56 137.448  30
  -2   3  11 2019.00 139.075  43
   2  -3 -11 1920.76 134.590  50
  -2   3  11 1964.75 132.007  23
  -2   3  10 371.866 67.5379   2
  -2   3  10 416.327 74.5749  61
  -2   3   9 3239.14 191.619   2
  -2   3   9 2249.54 192.497  61
  -2   3   8 3681.41 216.832   2
  -2   3   8 3462.24 223.618  61
  -2   3   7 78.1847 62.2574  33
  -2   3   7 124.054 58.4007  11
  -2   3   7 185.701 50.7609   2
  -2   3   6 46.6123 59.6277  11
  -2   3   6 47.3677 47.3577   2
  -2   3   5 2423.93 158.148  11
  -2   3   5 2466.09 148.252   2
   2  -3  -5 2028.77 138.912   5
  -2   3   4 2739.00 178.173  11
   2  -3  -4 2467.79 155.476   5
  -2   3   4 2543.52 162.295   2
  -2   3   3 22781.0 1391.26   8
  -2   3   3 24291.7 1396.86  11
  -2   3   2 2401.64 193.745  36
  -2   3   2 2435.09 162.992   8
  -2   3   2 2532.68 179.006  11
  -2   3   1 4609.71 331.358  36
  -2   3   1 5117.63 306.239   8
  -2   3   0 5571.47 342.682   6
  -2   3   0 5650.87 339.275   9
  -2   3   0 5610.00 340.483   8
  -2   3  -1 66.2813 56.2039   6
   2  -3   1 26.2245 22.9734   3
  -2   3  -1 7.94086 39.7265   9
  -2   3  -1 34.3961 41.5213   8
  -2   3  -2 2433.31 200.095  36
  -2   3  -2 2922.31 184.894  11
   2  -3   2 2512.47 156.183   1
  -2   3  -2 2706.74 171.122   6
  -2   3  -3 1325.48 143.014  58
  -2   3  -3 1398.92 118.577  11
  -2   3  -3 1269.39 107.022   6
   2  -3   3 1369.24 88.5574   1
  -2   3  -4 76.9025 112.228  58
   2  -3   4 122.054 33.8950   1
  -2   3  -4 115.509 70.6949  11
  -2   3  -5 3363.69 245.815  58
   2  -3   5 3289.79 205.673   1
  -2   3  -5 3220.71 215.415  11
  -2   3  -6 2948.46 229.634  58
  -2   3  -6 3090.21 186.169  11
   2  -3   6 2496.16 176.975   1
  -2   3  -7 438.935 149.617  58
  -2   3  -7 300.930 63.7044  33
   2  -3   7 298.424 54.9671   1
  -2   3  -7 328.197 63.3610  11
   2  -3   8 4450.65 288.393   1
  -2   3  -8 4986.07 347.630  58
   2  -3   9 1846.43 136.369   1
  -2   3  -9 1772.92 214.775  58
   2  -3  10 80.0570 56.5697   1
   2  -3  10-10.1041 70.8586  13
  -2   3 -10 93.3178 159.965  58
   2  -3  11 351.759 85.9950  13
   2  -3  11 345.134 68.2369   1
  -2   3 -11 282.360 49.1889  44
   2  -3  11 256.145 58.0873  43
  -2   3 -11 534.873 170.927  58
  -2   3 -12 3991.45 266.640  44
   2  -3  12 4468.34 270.090  43
   2  -3  12 4366.52 293.490  13
   2  -3  12 4535.41 285.529   1
  -2   3 -12 4050.13 345.807  58
   2  -3  13 91.5127 64.7491   1
   2  -3  13 235.434 87.1464  13
   2  -3  13 167.442 67.0474  43
  -2   3 -13 11.8789 158.747  58
   2  -3  14 29.8522 80.0665  13
   2  -3  14-24.4464 58.8641   1
  -2   3 -14 46.7073 64.3599  50
   2  -3  14-10.6932 69.4019  43
  -2   3 -14-86.9435 163.605  58
   2  -3  15 114.701 65.6020   1
   2  -3  15-46.9470 79.6708  13
  -2   3 -15 2.57001 69.1566  50
   2  -3  15 36.1103 72.2793  43
  -2   3 -15 12.6490 149.522  58
  -2   3 -15-2.33594 60.4278  52
  -2   3 -16 2429.42 172.991  50
   2  -3  16 2617.21 176.108  43
   2  -3  16 2374.05 187.064   1
  -2   3 -16 2436.66 169.915  52
  -2   3 -16 2335.09 245.934  58
  -2   3 -17 87.5809 63.7302  52
   2  -3  17 2.67147 74.6038  43
  -2   3 -17 102.386 70.9201  50
  -2   3 -18 2229.17 160.611  52
   2  -3  18 2209.28 165.942  43
  -2   3 -18 2539.96 163.444  50
  -2   3 -19 80.0453 53.5251  52
   2  -3  19 37.2296 62.1732  43
  -2   3 -19 71.0454 57.2596  50
  -2   3 -20 168.872 45.3997  52
  -2   3 -20 144.475 49.3163  50
  -2   3 -20 255.303 37.7216  45
   2  -3  20 233.687 53.0656  43
  -2   3 -21 101.228 24.7759  45
  -2   3 -21 87.5486 31.4629  50
   2  -2 -21 26.0021 29.6886  50
  -2   2  21 64.4845 36.0248  31
   2  -2 -20 1843.36 127.226  50
  -2   2  20 1921.78 127.180  32
   2  -2 -19 265.276 61.9318  50
  -2   2  19 300.739 65.4817  32
  -2   2  18 303.676 43.9725  10
   2  -2 -18 245.302 69.6727  50
  -2   2  17 1196.84 83.8895  10
   2  -2 -17 946.068 100.561  50
   2  -2 -17 972.219 77.7494  49
  -2   2  16 468.712 79.2449   1
  -2   2  16 642.793 60.6318  10
  -2   2  16 507.489 78.3352  43
   2  -2 -16 489.120 82.1432  50
   2  -2 -16 378.759 52.4624  49
  -2   2  15 3122.13 188.486  10
  -2   2  15 2604.92 209.950   1
  -2   2  15 3108.88 198.643  43
   2  -2 -15 2801.96 184.664  49
   2  -2 -15 2834.95 197.445  50
  -2   2  14 407.590 55.0933  10
  -2   2  14 391.942 77.9086   1
   2  -2 -14 434.833 49.6783  49
   2  -2 -14 368.509 72.6090  50
  -2   2  14 323.916 72.0585  43
  -2   2  13 5112.94 295.673  10
  -2   2  13 4715.88 317.382   1
  -2   2  13 4462.39 317.598  61
  -2   2  13 4490.86 303.204  30
   2  -2 -13 4724.86 293.600  49
  -2   2  13 4745.70 301.946  43
   2  -2 -13 4660.28 301.184  50
  -2   2  13 5160.94 300.933  23
  -2   2  12 10.6692 49.6362  23
  -2   2  12 72.3128 58.6943   1
  -2   2  12 14.4627 37.7001  10
  -2   2  12 90.2365 62.0282   2
  -2   2  12 38.9682 61.5427  61
  -2   2  12 70.5023 57.1304  30
   2  -2 -12 97.2525 55.2350  50
  -2   2  12 37.0519 57.2811  43
  -2   2  11 799.250 94.6667  61
  -2   2  11 646.309 74.6826  30
  -2   2  11 614.991 73.4131  43
  -2   2  11 825.922 84.7970   2
  -2   2  10 58.9256 57.6603   2
  -2   2  10 29.5537 67.8679  61
  -2   2   9 800.476 80.9231   2
  -2   2   9 673.944 89.5737  61
  -2   2   8 3268.57 223.471  13
  -2   2   8 3322.42 208.331   2
  -2   2   8 2806.16 211.669  61
  -2   2   7 325.593 88.8324  13
  -2   2   7 458.919 64.5290   2
  -2   2   7 404.344 61.0040  33
  -2   2   6 19261.0 1032.20   2
  -2   2   6 15731.4 1035.35  13
  -2   2   6 15772.4 1029.37  11
  -2   2   6 20347.0 1036.24  61
  -2   2   6 16170.7 1030.04  33
  -2   2   5 595.582 75.1902  11
  -2   2   5 740.152 68.1943   2
  -2   2   5 746.214 83.9140  13
  -2   2   5 872.828 77.4166  61
  -2   2   5 644.546 78.8555  33
  -2   2   4 7536.68 430.021  61
  -2   2   4 6534.15 438.259  36
  -2   2   4 7099.09 425.482   2
  -2   2   4 6785.90 431.984  11
  -2   2   3 5120.87 315.750  36
  -2   2   3 4575.60 295.871   2
  -2   2   3 5540.39 308.929  11
  -2   2   2 6405.14 377.532  36
  -2   2   2 5488.22 354.502   2
   2  -2  -2 5994.21 351.281   5
  -2   2   2 6655.13 369.819  11
  -2   2   1 785.554 108.911  36
  -2   2   1 913.741 71.5943   8
  -2   2   1 808.474 53.2015   1
  -2   2   1 963.867 56.1318   2
  -2   2   1 971.057 96.5614  11
  -2   2   0 2018.99 158.517  11
  -2   2   0 2137.45 141.365   6
  -2   2   0 2265.51 136.657   9
  -2   2   0 2196.18 138.586   8
   2  -2   1 17554.7 1037.15   1
  -2   2  -1 18003.7 1042.84   6
  -2   2  -1 17388.1 1040.17   8
  -2   2  -2 3660.81 261.756  58
  -2   2  -2 3959.25 262.691  36
  -2   2  -2 4217.17 252.698  11
  -2   2  -2 3837.65 242.934   6
  -2   2  -3 2453.99 194.188  58
  -2   2  -3 2444.08 185.020  36
  -2   2  -3 2657.27 173.624  11
  -2   2  -4 1152.68 137.854  58
  -2   2  -4 1249.28 102.048  11
   2  -2   4 1202.01 82.6483   2
  -2   2  -4 1104.01 115.423  36
  -2   2  -5-28.5077 119.476  58
  -2   2  -5-25.0148 59.1128  33
   2  -2   5-12.9253 37.7034   2
  -2   2  -5 76.1925 56.0892  11
  -2   2  -6 1178.02 159.170  58
  -2   2  -6 1058.96 90.7279  33
   2  -2   6 1074.09 83.5155   2
  -2   2  -6 1040.73 90.3502  11
  -2   2  -7 538.096 151.814  58
  -2   2  -7 440.460 62.2616  33
   2  -2   7 466.726 59.0992   2
   2  -2   8 357.545 73.8397  13
   2  -2   8 302.086 57.0255   2
   2  -2   9 306.115 56.7576   2
   2  -2   9 268.775 76.4417  13
   2  -2  10 537.483 86.4055  13
   2  -2  11 360.273 81.9819  13
  -2   2 -11 306.552 47.3136  44
  -2   2 -11 318.821 43.6692  49
   2  -2  11 250.256 54.6469  43
  -2   2 -11 363.287 165.786  58
   2  -2  12 282.276 85.1000  13
   2  -2  12 90.9335 61.6615   1
  -2   2 -12 161.219 42.1343  49
   2  -2  12 204.046 59.9543  43
  -2   2 -12 160.632 46.7992  52
   2  -2  13-13.6383 80.9419  13
   2  -2  13 22.4179 60.8797   1
  -2   2 -13-32.1146 59.1815  50
  -2   2 -13 28.4826 43.4781  49
   2  -2  13 75.1245 61.7903  43
  -2   2 -13 135.929 165.105  58
  -2   2 -13 6.03301 49.2524  52
   2  -2  14 2183.72 154.826  43
  -2   2 -14 2100.67 152.340  50
  -2   2 -14 2066.58 143.706  49
   2  -2  14 2121.49 167.231   1
   2  -2  14 1954.59 179.254  13
  -2   2 -14 2215.04 147.914  52
  -2   2 -14 2286.78 242.187  58
   2  -2  15-6.48075 63.2006   1
  -2   2 -15-5.26116 68.7985  50
   2  -2  15 127.602 74.1984  43
  -2   2 -15 25.0228 154.128  58
  -2   2 -15 34.8661 56.7682  52
   2  -2  15-22.0472 75.6533  61
   2  -2  16 452.454 78.7830   1
  -2   2 -16 226.695 149.504  58
  -2   2 -16 386.234 69.3367  52
   2  -2  16 337.229 81.6953  43
  -2   2 -16 465.505 79.8135  50
  -2   2 -17 21.1522 62.4069  52
   2  -2  17 116.336 76.9313  43
  -2   2 -17 73.7830 73.3588  50
  -2   2 -18 478.151 72.4277  52
   2  -2  18 426.828 83.8548  43
  -2   2 -18 642.119 82.4530  50
  -2   2 -19 978.520 95.0661  50
   2  -2  19 1142.29 98.5610  43
  -2   2 -19 974.088 87.5461  52
  -2   2 -20 784.676 73.1998  50
  -2   2 -20 670.882 59.7270  45
  -2   2 -20 752.066 67.3682  52
  -2   2 -21 676.291 51.7923  45
  -2   2 -21 725.807 59.5169  50
   2  -1 -21 323.009 42.6823  50
   2  -1 -20 483.801 65.5626  50
  -2   1  20 634.519 65.6264  32
   2  -1 -19 665.382 79.8768  50
   2  -1 -18 4132.23 247.477  50
   2  -1 -18 3615.59 234.059  49
  -2   1  17 377.796 51.8207  10
   2  -1 -17 341.680 51.7673  49
   2  -1 -17 449.372 81.6875  50
  -2   1  17 297.406 74.8934  43
   2  -1 -16 1463.11 107.570  49
   2  -1 -16 1499.67 127.091  50
  -2   1  16 1764.38 125.801  43
  -2   1  16 1237.68 133.279   1
  -2   1  16 1655.91 109.663  10
   2  -1 -16 1400.43 106.691  52
  -2   1  15 170.711 48.0387  10
  -2   1  15 166.427 68.8432   1
   2  -1 -15 222.771 46.5826  52
   2  -1 -15 183.590 73.6774  50
   2  -1 -15 225.887 49.3867  49
  -2   1  15 254.983 70.7527  43
  -2   1  14 217.604 61.2269  23
  -2   1  14 291.093 48.4066  10
  -2   1  14 233.572 71.9190   1
  -2   1  14 203.469 70.3162  61
   2  -1 -14 245.014 46.9924  52
  -2   1  14 314.840 67.3886  30
   2  -1 -14 269.399 47.9803  49
   2  -1 -14 321.584 71.6917  50
  -2   1  14 127.118 68.1156  43
  -2   1  13 909.661 97.5678   1
  -2   1  13 909.000 71.2405  10
  -2   1  13 724.093 98.7648  61
   2  -1 -13 732.224 67.4711  52
  -2   1  13 859.097 84.8519  30
  -2   1  13 934.547 79.8350  23
  -2   1  13 748.827 83.4607  43
  -2   1  12 350.091 46.0511  10
  -2   1  12 417.350 72.7835   1
  -2   1  12 360.588 96.3214  13
  -2   1  12 294.076 77.8181  61
  -2   1  12 340.263 62.7099  30
  -2   1  12 352.275 56.5111  23
  -2   1  12 377.478 62.3300  43
  -2   1  11 4409.85 287.731  61
  -2   1  11 4192.66 261.532  10
  -2   1  11 4473.18 294.878  13
  -2   1  11 4670.10 283.936   1
  -2   1  11 4113.68 265.192  23
  -2   1  10 2443.18 185.340  13
  -2   1  10 2491.14 170.997   2
  -2   1  10 2154.68 174.247  61
  -2   1   9 894.270 89.8924   2
  -2   1   9 1030.50 113.536  13
  -2   1   9 849.896 102.007  61
  -2   1   8 486.385 66.3556   2
  -2   1   8 376.873 89.3094  13
  -2   1   8 293.153 76.2532  61
  -2   1   7 242.050 83.5559  13
  -2   1   7 316.033 60.9602   2
  -2   1   7 136.361 70.3812  61
  -2   1   6 339.858 76.5265  13
  -2   1   6 225.134 54.0419   2
  -2   1   6 300.990 71.3418  61
  -2   1   5 37.1804 59.6604  61
  -2   1   5 43.9265 54.9980  33
  -2   1   5-1.91118 43.6078   2
  -2   1   5 84.5278 67.9505  13
  -2   1   5 9.59890 55.1321  36
  -2   1   4 3351.64 183.291  61
  -2   1   4 2763.04 182.047  33
  -2   1   4 2628.83 174.744   2
  -2   1   4 2243.81 181.045  13
  -2   1   4 2606.69 180.478  11
  -2   1   4 3178.04 186.879  36
  -2   1   3 47.4236 52.5428  61
  -2   1   3 151.880 67.2270  33
  -2   1   3 101.471 68.5500  36
  -2   1   3 189.174 54.1746  13
  -2   1   3 81.7963 35.2491   2
  -2   1   3 56.6922 63.2218  11
  -2   1   2 831.873 91.4740  33
  -2   1   2 881.812 97.5334  36
  -2   1   2 851.225 58.4264   1
  -2   1   2 840.279 59.9714   2
  -2   1   2 703.275 86.7504  11
  -2   1   2 885.549 67.1492  13
  -2   1   1 1459.44 122.098  36
  -2   1   1 1424.84 88.4730   3
  -2   1   1 1386.42 113.879  11
  -2   1   1 1453.18 88.6394   1
  -2   1   0 386.751 37.2358   6
  -2   1   0 314.031 68.4236  11
  -2   1  -1 146.851 36.8799   6
  -2   1  -2 11743.5 695.772  33
  -2   1  -2 11599.6 699.984  36
  -2   1  -2 11424.5 695.716  11
  -2   1  -3 5963.98 358.781  33
  -2   1  -3 6270.06 363.794  36
   2  -1   3 5552.44 349.259   2
  -2   1  -3 6074.06 359.140  11
  -2   1  -4 1400.63 112.299  33
  -2   1  -4 1568.57 119.784  36
  -2   1  -4 1377.51 112.035  11
   2  -1   4 1522.77 100.073   2
  -2   1  -5 478.301 65.4519  33
   2  -1   5 525.124 54.9873   2
  -2   1  -5 386.984 69.7801  36
   2  -1   6 7343.19 448.018   2
   2  -1   6 7429.59 452.883  13
  -2   1  -6 7434.15 450.880  36
   2  -1   7 3207.98 201.772   2
   2  -1   7 3002.74 208.358  13
   2  -1   8 1287.92 117.690  13
   2  -1   8 1438.74 107.407   2
   2  -1   9 3190.75 209.320   2
   2  -1   9 3161.89 218.849  13
   2  -1  10 950.910 105.176  13
   2  -1  10 1000.03 89.9753   2
  -2   1 -11 10.6560 36.0967  49
   2  -1  11 10.7643 73.4310  13
   2  -1  11 8.39898 52.9012   2
  -2   1 -11 35.1588 37.9128  52
   2  -1  12 386.845 38.0001  10
   2  -1  12 475.080 71.4998   2
   2  -1  12 572.189 95.4214  13
  -2   1 -12 367.170 62.2733  50
  -2   1 -12 444.447 49.8617  49
   2  -1  12 421.089 63.7032  43
  -2   1 -12 358.056 53.2229  52
   2  -1  13 95.3827 84.6458  13
   2  -1  13 114.235 28.7363  10
  -2   1 -13 76.1072 58.8894  50
  -2   1 -13 101.810 43.6552  49
   2  -1  13 118.595 61.1538  43
  -2   1 -13 124.045 47.6247  52
   2  -1  14 424.625 78.1097   1
  -2   1 -14 231.996 51.2541  49
  -2   1 -14 160.776 69.8731  50
   2  -1  14 253.970 69.4906  43
   2  -1  14 219.604 79.4860  61
  -2   1 -14 213.512 57.2607  52
   2  -1  15 99.0848 65.7592   1
  -2   1 -15 58.8674 70.2413  50
   2  -1  15 8.29725 72.4812  43
  -2   1 -15-41.3840 57.3743  52
   2  -1  15 6.48463 67.2942  61
  -2   1 -16 2458.98 171.713  50
   2  -1  16 2459.04 174.037  43
   2  -1  16 2663.20 190.223   1
  -2   1 -16 2152.27 164.171  52
  -2   1 -17 185.556 79.7427  50
   2  -1  17 184.082 79.7852  43
  -2   1 -17 105.576 64.0569  52
  -2   1 -18 1901.81 140.484  50
   2  -1  18 1667.05 131.057  48
   2  -1  18 1948.36 141.438  43
  -2   1 -18 1677.51 130.730  52
  -2   1 -19 40.4428 66.4501  50
   2  -1  19 28.2052 69.3292  43
  -2   1 -19 36.6427 54.9753  52
  -2   1 -20 77.9767 56.5212  50
  -2   1 -20 128.184 37.2550  45
  -2   1 -20 127.191 45.9587  52
  -2   1 -21 362.948 52.0646  50
  -2   1 -21 428.556 38.4050  45
  -2   1 -22 13.9630 22.1424  50
   2   0 -21 37.6557 38.8982  50
   2   0 -20 1475.53 110.612  50
   2   0 -19 88.1084 67.7420  50
   2   0 -19 104.515 37.8539  52
   2   0 -18 35.5496 42.0889  49
   2   0 -18 89.0866 74.7883  50
  -2   0  18 7.32987 65.4917  43
   2   0 -18 6.62116 42.5439  52
   2   0 -17 1501.86 129.272  50
   2   0 -17 1546.71 109.417  49
  -2   0  17 1554.47 124.265  43
   2   0 -17 1455.51 109.500  52
  -2   0  16 656.119 58.9242  10
  -2   0  16 498.283 88.8640   1
   2   0 -16 421.730 60.8030  49
   2   0 -16 434.019 87.9091  50
  -2   0  16 596.445 82.4387  43
   2   0 -16 462.877 62.9409  52
   2   0 -15 3825.40 250.697  52
  -2   0  15 3333.08 273.090  61
  -2   0  15 4191.89 259.910  43
   2   0 -15 4124.18 261.790  50
   2   0 -15 4013.17 251.482  49
  -2   0  15 3788.75 278.344   1
  -2   0  15 4356.42 250.417  10
  -2   0  14 49.7119 55.4838  23
  -2   0  14 1.78251 42.1533  10
  -2   0  14-12.9942 71.2548   1
   2   0 -14 51.4291 44.9435  52
  -2   0  14-6.59881 71.3287  61
  -2   0  14-2.66776 57.1800  30
   2   0 -14 9.55856 47.3547  49
  -2   0  14 40.5850 65.0728  43
  -2   0  13 3255.31 193.770  10
  -2   0  13 3096.92 220.845   1
   2   0 -13 3004.65 193.778  52
  -2   0  13 3025.55 223.484  61
  -2   0  13 2910.99 201.055  30
  -2   0  13 2821.96 200.551  43
  -2   0  13 3288.93 200.207  23
  -2   0  12 70.6183 65.2991   1
  -2   0  12 34.9131 37.9971  10
   2   0 -12 119.804 38.9293  52
  -2   0  12 102.714 72.3036  61
  -2   0  12 69.0256 53.8841  30
  -2   0  12 96.4032 48.1771  23
  -2   0  12 83.3159 54.4791  43
  -2   0  11 72.5765 44.1446  23
  -2   0  11 67.5937 77.7894  61
  -2   0  11 53.3934 34.2650  10
  -2   0  11 160.273 64.9612   1
  -2   0  10 394.176 84.2298  61
  -2   0  10 319.393 40.1575  10
  -2   0  10 326.340 70.5083   1
  -2   0   9 5068.35 312.041  61
  -2   0   9 4834.95 313.436  13
  -2   0   9 4609.77 284.392  10
  -2   0   9 4677.14 302.085   1
  -2   0   8 5013.80 334.553  61
  -2   0   8 5885.02 338.031  13
  -2   0   8 5099.94 311.011  10
  -2   0   8 5073.74 326.050   1
  -2   0   7 1971.59 158.605  61
  -2   0   7 2213.61 159.745  13
  -2   0   6 8814.56 517.770  36
  -2   0   6 8181.79 528.042  61
  -2   0   5 636.597 77.3057  61
  -2   0   5 432.371 59.4360   1
  -2   0   5 572.918 63.2238  36
  -2   0   4 309.171 47.7281   1
  -2   0   4 317.494 46.5443   2
  -2   0   4 270.351 62.8654  36
  -2   0   3 551.223 52.6983   1
  -2   0   3 669.911 81.8721  36
  -2   0   2 176.839 32.5711   1
  -2   0   2 211.072 52.1283   7
  -2   0   2 211.829 48.7698  61
  -2   0   2 210.398 68.9058  33
  -2   0   1 7587.52 450.428   3
  -2   0   1 7538.81 453.862  61
  -2   0   0 123.153 51.6588   7
  -2   0  -1 22360.0 1247.64  33
  -2   0  -1 20657.3 1239.58   4
  -2   0  -1 20721.0 1244.18   7
  -2   0  -2 662.917 81.6765  33
  -2   0  -2 525.477 62.4044   7
  -2   0  -2 618.624 52.1784   5
   2   0   3 2874.05 176.032  13
  -2   0  -3 2640.18 189.407  36
   2   0   4 3115.19 199.295  13
  -2   0  -4 3170.70 204.454  36
   2   0   5 959.218 89.2497  13
  -2   0  -5 1058.20 84.9309  36
   2   0   6 826.797 88.4899  13
  -2   0  -6 907.930 74.0411  36
   2   0   7 307.676 71.4859  13
   2   0   7 291.727 54.6653   2
   2   0   8 1246.30 112.834  13
   2   0   8 1172.49 96.7318   2
   2   0   9 2403.44 181.628  13
   2   0   9 2556.94 172.279   2
   2   0  10 283.635 82.2778  13
   2   0  10 317.968 62.5328   2
   2   0  11 2515.77 194.071  13
   2   0  11 2693.40 184.042   2
  -2   0 -12 2858.89 175.738  50
   2   0  12 2540.29 173.519  43
  -2   0 -12 2655.03 167.429  49
   2   0  12 2959.43 189.972   2
  -2   0 -12 2379.40 168.542  52
   2   0  13 406.747 69.2675   2
  -2   0 -13 345.018 48.2496  49
   2   0  13 305.936 65.8516  43
  -2   0 -13 306.396 53.7553  52
   2   0  13 260.111 68.2691  61
   2   0  14 1934.60 145.664  43
  -2   0 -14 1902.78 133.471  49
   2   0  14 2191.21 160.646   2
   2   0  14 2093.88 127.584  10
   2   0  14 1766.83 152.037  61
  -2   0 -14 1875.55 137.737  52
   2   0  15 15.7373 30.7698  10
   2   0  15-6.74393 68.4915   1
   2   0  15 74.8281 73.5434  43
  -2   0 -15 65.7162 56.0165  52
  -2   0 -15 167.323 156.135  58
   2   0  16-7.02417 71.1705   1
   2   0  16 45.4247 30.6271  10
   2   0  16 103.565 76.0900  43
  -2   0 -16 61.5912 152.340  58
  -2   0 -16 72.5248 60.4143  52
  -2   0 -17 137.059 61.7408  52
   2   0  17 149.109 81.3281  43
   2   0  17 171.399 73.2943  48
   2   0  18 1891.38 137.972  43
   2   0  18 1536.88 123.762  48
  -2   0 -18 1557.43 121.463  52
  -2   0 -19 1254.99 98.0323  52
  -2   0 -20 295.137 38.7712  45
  -2   0 -21 822.315 57.5379  45
   2   1 -21 27.7287 39.5736  50
  -2  -1  21 13.5676 35.8513  32
   2   1 -20 965.060 80.6914  50
   2   1 -20 769.952 61.2699  52
   2   1 -19 503.404 77.1271  50
  -2  -1  19 334.289 69.5415  43
   2   1 -19 408.875 50.9428  52
   2   1 -18 1207.35 115.319  50
  -2  -1  18 1316.39 111.787  43
   2   1 -18 1237.98 94.5063  49
   2   1 -18 1248.28 95.5607  52
   2   1 -17 1263.95 115.977  50
   2   1 -17 1125.06 93.2481  49
  -2  -1  17 1218.14 110.879  43
   2   1 -17 1159.79 93.8870  52
   2   1 -16 108.584 82.3931  50
   2   1 -16 150.833 55.0491  49
  -2  -1  16 302.909 76.3278  43
   2   1 -16 232.146 56.3197  52
  -2  -1  16 140.402 66.6253  61
  -2  -1  15 138.068 41.5213  10
   2   1 -15 188.473 53.0860  49
  -2  -1  15 128.380 72.0739  43
   2   1 -15 212.818 52.9634  52
  -2  -1  15 100.814 77.8294  61
  -2  -1  14 567.039 58.6005  10
   2   1 -14 567.255 64.4723  52
  -2  -1  14 673.469 99.7000  61
   2   1 -14 680.188 67.6948  49
  -2  -1  14 669.085 82.0553  43
  -2  -1  13 1169.23 77.2592  10
  -2  -1  13 751.639 110.180  61
   2   1 -13 1124.29 81.2197  52
  -2  -1  13 1037.82 88.7039  30
  -2  -1  13 994.520 91.1987  43
   2   1 -13 778.136 76.3617  44
  -2  -1  13 957.255 83.7205  23
  -2  -1  12 1907.54 120.004  10
  -2  -1  12 1981.08 157.823  61
   2   1 -12 1740.53 122.447  52
  -2  -1  12 1746.79 128.125  30
  -2  -1  12 1660.56 129.649  43
  -2  -1  12 1920.48 125.935  23
  -2  -1  11 3232.85 198.573  10
  -2  -1  11 3027.33 231.214  61
  -2  -1  10 1829.56 117.486  10
  -2  -1  10 1739.87 153.836  61
  -2  -1   9 24.8160 29.9284  10
  -2  -1   9 39.5445 82.1359  61
  -2  -1   8 68.2354 29.2748  10
  -2  -1   8 106.322 82.6344  61
  -2  -1   7 1569.25 103.568  10
  -2  -1   7 2074.67 144.374  61
  -2  -1   6 6412.57 389.755  36
  -2  -1   5 47.4180 37.0529   7
  -2  -1   4 8896.27 533.432   7
  -2  -1   3 2907.83 192.084  61
  -2  -1   2 5119.87 313.487  61
   2   1  -1 14183.8 837.650   6
  -2  -1   1 14102.5 841.094  61
  -2  -1   0 6652.50 397.772  61
  -2  -1  -1 14858.2 881.629  58
   2   1   2 4331.03 260.169   8
  -2  -1  -2 4261.84 266.934  58
   2   1   3 6817.08 401.506   8
  -2  -1  -3 6483.51 405.350   7
  -2  -1  -4 80.7397 45.8118   7
  -2  -1  -4 49.1254 46.3084   5
  -2  -1  -5 921.667 73.0777   7
  -2  -1  -5 1019.20 81.7941   5
  -2  -1  -6 879.845 80.1960   5
   2   1   6 832.778 88.7008  13
  -2  -1  -6 806.297 72.6528  36
   2   1   7 8629.33 586.263  13
  -2  -1  -7 10054.0 584.903   5
  -2  -1  -7 9805.51 574.347  36
   2   1   8 88.6847 76.6005  13
   2   1   9 6000.72 376.667   2
   2   1  10 145.250 61.6604   2
   2   1  11 205.258 63.9520   2
   2   1  12 659.297 85.1257   2
  -2  -1 -12 646.956 57.0182  49
   2   1  12 623.623 72.0455  43
   2   1  12 618.747 74.8760  61
  -2  -1 -12 691.458 63.2202  52
   2   1  13 124.841 67.0329   2
  -2  -1 -13 40.0954 38.9852  49
   2   1  13 77.7249 61.0914  43
  -2  -1 -13 48.6162 48.2902  52
   2   1  14 2555.61 184.806  43
   2   1  14 2951.12 204.120   2
  -2  -1 -14 2675.01 177.630  52
   2   1  15-11.0973 35.3438  10
   2   1  15 46.5003 65.3486   2
   2   1  15-53.3866 72.0105  43
  -2  -1 -15 29.1147 54.5750  52
   2   1  16 4053.50 256.438  43
   2   1  16 3813.85 252.441  48
   2   1  16 4174.59 238.989  10
   2   1  16 3752.09 272.836   1
  -2  -1 -16 3191.33 315.379  58
  -2  -1 -16 3420.05 245.769  52
   2   1  17 9.00752 31.9519  10
  -2  -1 -17-42.7623 58.4549  52
   2   1  17-46.0945 80.9561  43
   2   1  17 14.9998 72.3594  48
   2   1  18 94.8311 64.3479  48
  -2  -1 -18-2.08918 55.7359  52
  -2  -1 -19 100.305 37.0853  45
  -2  -1 -20 84.1415 29.0202  45
  -2  -1 -21 522.550 38.6253  45
  -2  -1 -22 208.258 26.9408  51
   2   2 -21 6.95972 37.1724  50
  -2  -2  21 12.7596 35.0057  32
   2   2 -20-6.61120 32.1790  52
  -2  -2  20-97.4035 49.8935  43
   2   2 -20 5.08701 53.8225  50
   2   2 -19 9.25564 41.9424  52
  -2  -2  19 88.2759 61.7362  43
   2   2 -19 84.1613 67.9910  50
   2   2 -18 157.470 51.1118  52
  -2  -2  18 133.648 70.4914  43
   2   2 -18 194.714 51.2024  49
   2   2 -18 249.953 79.2917  50
   2   2 -17 386.546 64.4178  52
  -2  -2  17 427.458 82.7495  43
   2   2 -17 587.149 89.4690  50
   2   2 -17 479.446 63.9328  49
  -2  -2  16-37.7597 71.6558  61
   2   2 -16 146.628 55.5130  52
  -2  -2  16 25.4886 74.3492  43
   2   2 -16 14.9132 54.0927  49
  -2  -2  15 2991.37 206.378  43
   2   2 -15 3222.64 197.931  49
   2   2 -15 3089.18 197.494  52
   2   2 -14 389.505 58.7015  52
  -2  -2  14 282.455 80.5807   1
   2   2 -14 318.962 52.5919  44
   2   2 -14 337.734 56.3380  49
  -2  -2  14 170.048 74.2133  43
  -2  -2  13 3626.93 285.138  61
   2   2 -13 4275.95 253.083  52
  -2  -2  13 3818.67 278.497   1
  -2  -2  13 4278.66 249.207  10
  -2  -2  13 3953.95 259.038  43
   2   2 -13 3828.49 252.150  44
  -2  -2  13 3954.58 253.513  23
  -2  -2  12 55.6402 43.2218  23
  -2  -2  12-123.771 83.2565  61
  -2  -2  12-5.89238 70.6456   1
  -2  -2  12 8.91215 33.5022  10
   2   2 -12-35.7928 39.9283  44
   2   2 -12 32.4535 42.9775  52
  -2  -2  12 111.267 60.2602  43
  -2  -2  11 82.5857 84.1017  61
  -2  -2  11 12.2450 31.8409  10
  -2  -2  11-47.7185 69.0392   1
   2   2 -11 29.3795 40.2695  52
  -2  -2  11 48.2565 52.4082  43
  -2  -2  10 2416.28 192.730  61
  -2  -2  10 2375.27 179.528   1
  -2  -2  10 2480.21 154.104  10
  -2  -2   9 2808.88 189.789  61
  -2  -2   9 2251.19 146.066  10
  -2  -2   9 2406.97 171.034   1
  -2  -2   8 4206.73 262.068   1
  -2  -2   8 3942.53 241.915  10
  -2  -2   7 6.11883 59.6569   1
  -2  -2   7 8.36880 27.0549  10
  -2  -2   7-2.37326 30.0519   7
  -2  -2   6 164.399 56.7333   1
  -2  -2   5 1368.70 102.937   1
  -2  -2   4 3004.19 191.154   1
  -2  -2   3 1152.73 86.1725   1
   2   2  -1 1113.98 81.0163   6
  -2  -2   1 1051.93 83.5293   3
  -2  -2   0 2235.37 139.528  61
   2   2   0 2195.36 140.485   6
  -2  -2  -1 4007.57 239.189  61
   2   2   1 3921.19 245.179   9
  -2  -2  -2 5580.74 340.597   4
   2   2   2 5645.39 341.061   8
  -2  -2  -3 6617.07 394.641   4
   2   2   3 6413.11 394.995   8
  -2  -2  -4 3732.59 224.930   4
   2   2   4 3405.80 225.935   8
  -2  -2  -5 14559.4 870.347   5
  -2  -2  -6 709.659 73.3410   5
  -2  -2  -6 604.073 58.6672   7
  -2  -2  -7 1267.95 88.3825   7
  -2  -2  -7 1472.77 109.953   5
  -2  -2  -8 1030.97 91.3049   5
  -2  -2  -8 804.431 60.0444  36
   2   2   9 3637.66 232.397  61
   2   2  10 8393.01 532.355  61
   2   2  10 9386.80 543.785   2
  -2  -2 -11 4012.98 253.917  50
   2   2  11 4241.96 254.626  43
   2   2  11 3700.72 256.317  61
   2   2  11 4292.40 271.924   2
  -2  -2 -12 5677.51 349.208  49
   2   2  12 5764.82 357.362  43
  -2  -2 -12 5617.20 356.943  50
  -2  -2 -12 5728.99 352.439  52
   2   2  12 6713.21 378.097   2
  -2  -2 -13 276.559 53.3785  52
   2   2  13 191.638 71.6007   2
  -2  -2 -13 280.511 68.0030  50
   2   2  13 333.739 68.6160  43
  -2  -2 -14 492.830 65.5164  52
   2   2  14 673.392 94.3535   2
  -2  -2 -14 487.660 81.3898  50
   2   2  14 538.959 81.7086  43
  -2  -2 -15 380.509 66.9121  52
   2   2  15 526.558 87.1255   2
  -2  -2 -15 587.924 86.4372  50
   2   2  15 558.782 86.4806  48
   2   2  15 638.229 86.3111  43
   2   2  16 1248.70 117.813  43
  -2  -2 -16 1324.02 117.229  50
   2   2  16 1183.94 113.411  48
  -2  -2 -16 1181.15 100.148  52
   2   2  16 1208.00 123.988   2
   2   2  16 1255.45 89.6648  10
  -2  -2 -17 1369.79 125.434  50
   2   2  17 1462.04 119.087  48
  -2  -2 -17 1342.71 107.599  52
   2   2  17 1442.54 98.1062  10
  -2  -2 -18 1349.34 122.172  50
   2   2  18 1294.41 111.185  48
   2   2  18 1425.51 94.5001  10
  -2  -2 -19 1464.85 107.946  50
   2   2  19 1308.92 91.7837  48
  -2  -2 -20-38.9786 59.8167  50
  -2  -2 -21 274.430 49.4275  50
  -2  -2 -22 225.178 29.8178  50
   2   3 -21 12.6349 34.7013  50
   2   3 -20 343.106 43.5224  52
  -2  -3  20 414.821 56.5546  43
   2   3 -20 475.042 59.3932  50
   2   3 -19 287.527 47.9615  52
  -2  -3  19 253.285 63.9989  43
   2   3 -19 254.708 67.5495  50
   2   3 -18-11.2287 52.1143  52
  -2  -3  18 60.1528 68.6628  43
   2   3 -18 25.4422 49.1469  49
   2   3 -18-29.0462 75.3015  50
   2   3 -17 324.573 62.3043  52
   2   3 -17 437.425 84.7778  50
   2   3 -17 297.189 60.5380  49
  -2  -3  17 372.063 80.1628  43
  -2  -3  16 230.525 78.4967  61
   2   3 -16 154.285 59.2599  52
  -2  -3  16 183.361 92.6830  13
  -2  -3  16 193.479 68.1716   1
   2   3 -16 213.819 58.2113  49
  -2  -3  16 131.505 77.1683  43
   2   3 -15 13.5647 58.2582  52
  -2  -3  15 57.4504 83.3696  61
  -2  -3  15 55.0999 98.8057  13
  -2  -3  15 79.4952 71.1473   1
   2   3 -15 17.5293 54.5362  49
   2   3 -15 85.9278 50.7840  44
  -2  -3  15 31.8228 75.4745  43
   2   3 -14 224.483 57.8750  52
  -2  -3  14 89.7393 87.2920  61
  -2  -3  14 77.4380 73.5469   1
  -2  -3  14 80.0705 96.5405  13
   2   3 -14 171.233 55.8073  49
   2   3 -14 134.158 51.9051  44
  -2  -3  14 144.504 73.9661  43
  -2  -3  13 226.756 96.8311  61
  -2  -3  13 413.365 80.9792   1
  -2  -3  13 487.543 109.823  13
   2   3 -13 389.089 56.3532  44
   2   3 -13 297.926 58.4074  52
  -2  -3  13 384.903 76.4863  43
   2   3 -12 3113.38 196.460  52
  -2  -3  12 2812.37 229.728  61
  -2  -3  12 3618.23 245.166  13
  -2  -3  12 3160.93 223.184   1
   2   3 -12 3246.21 196.581  44
  -2  -3  12 3099.86 203.703  43
  -2  -3  12 2799.91 193.371  23
  -2  -3  11 538.566 88.4661   1
   2   3 -11 506.103 56.6794  44
   2   3 -11 505.455 58.4209  52
  -2  -3  11 571.254 70.8055  43
  -2  -3  11 714.579 108.337  61
  -2  -3  10 2127.71 163.952   1
  -2  -3   9 1837.37 142.031   1
  -2  -3   9 1789.91 115.973  10
  -2  -3   8 855.034 70.6734   7
  -2  -3   8 1098.74 99.5435   1
  -2  -3   8 1031.90 68.7568  10
   2   3  -8 986.568 73.5814  57
  -2  -3   7 2242.94 152.173   1
   2   3  -7 1968.14 140.575  57
  -2  -3   6 3116.81 204.997   1
  -2  -3   5 49.7912 50.6100   1
  -2  -3   4 712.461 69.6841   1
   2   3  -3 3114.79 206.790   6
  -2  -3   3 3303.30 205.968   3
  -2  -3   2 6254.49 369.722   3
   2   3  -2 5866.35 369.006   6
   2   3  -1 717.519 78.0965   6
  -2  -3   1 909.875 77.0122   3
   2   3   0 8876.95 526.283   9
   2   3   0 8616.76 524.789   6
   2   3   1 5484.63 332.217   9
  -2  -3  -1 5384.06 323.432  61
   2   3   2 885.399 83.2343   8
   2   3   3 3570.43 232.375   8
  -2  -3  -3 3701.98 229.173   4
   2   3   4 632.973 78.8122   8
  -2  -3  -4 599.457 66.4149   4
   2   3   5 1091.13 100.746   8
  -2  -3  -6 348.508 60.1007   5
   2   3   6 257.414 24.7296  61
  -2  -3  -7 8907.86 441.124   5
   2   3   7 6676.48 422.547  61
  -2  -3  -8 2841.58 140.483   5
   2   3   8 1369.30 106.081  61
  -2  -3  -9 7488.24 467.466   5
  -2  -3 -11 992.790 93.5533  50
   2   3  11 1258.43 95.7043  43
   2   3  11 1007.25 108.258   2
   2   3  12 4228.04 264.997  43
  -2  -3 -12 4125.42 263.742  50
   2   3  12 4188.63 265.818  48
   2   3  12 4549.03 283.513   2
  -2  -3 -12 3935.26 257.144  52
   2   3  13 498.540 84.7152   2
   2   3  13 387.922 78.9503  48
  -2  -3 -13 422.206 76.0781  50
   2   3  13 350.068 76.9842  43
  -2  -3 -13 433.999 58.1647  52
   2   3  14 7072.81 422.034  43
   2   3  14 6819.03 420.669  48
  -2  -3 -14 6483.87 420.057  50
   2   3  14 7397.15 442.526   2
  -2  -3 -14 6555.55 413.344  52
  -2  -3 -15 85.1035 79.3895  50
   2   3  15 146.906 78.0467  48
   2   3  15 244.585 75.6996   2
  -2  -3 -15 144.394 54.7420  52
  -2  -3 -16 1927.77 145.864  50
   2   3  16 2008.74 143.774  48
   2   3  16 2194.05 160.782   2
  -2  -3 -16 1603.51 130.558  52
  -2  -3 -17-120.459 81.8270  50
   2   3  17-2.45754 68.4073  48
   2   3  17 11.9755 36.6448  10
  -2  -3 -18 82.8436 75.2700  50
   2   3  18 180.301 62.7471  48
   2   3  18 67.7929 33.2181  10
  -2  -3 -19 648.353 81.4390  50
   2   3  19 697.374 68.2079  48
   2   3  19 592.695 51.0097  10
  -2  -3 -20 97.1051 55.2519  50
  -2  -3 -21 1157.55 85.4282  50
  -2  -4  20 166.375 45.7017  43
   2   4 -20 119.173 34.7193  52
  -2  -4  19-67.0946 56.6992  43
   2   4 -19 20.6876 42.8930  52
   2   4 -18 248.843 50.3746  49
  -2  -4  18 88.8648 68.7210  43
   2   4 -18 130.305 53.0946  52
   2   4 -17 269.941 56.7372  49
  -2  -4  17 224.566 77.9696  43
   2   4 -17 167.659 59.9717  52
   2   4 -16 4.46918 58.0872  52
   2   4 -16-15.0157 56.7448  49
   2   4 -15 551.465 149.524  58
  -2  -4  15 582.849 105.755  61
   2   4 -15 561.249 71.9208  52
  -2  -4  15 423.396 107.861  13
   2   4 -15 536.743 106.762   6
  -2  -4  15 482.916 98.9436   3
   2   4 -15 520.166 67.6441  44
   2   4 -14 754.414 79.4349  52
  -2  -4  14 591.149 112.935  61
  -2  -4  14 920.924 127.996  13
  -2  -4  14 791.326 100.874   1
   2   4 -14 711.692 76.6638  44
  -2  -4  13 331.062 100.944  61
  -2  -4  13 52.7588 98.5720  13
  -2  -4  13 247.253 77.2674   1
   2   4 -13 145.283 57.7555  52
   2   4 -13 164.168 56.1363  44
  -2  -4  12 46.9084 86.3624  61
  -2  -4  12 83.8993 70.7961   1
   2   4 -12-21.6041 48.0062  44
   2   4 -12 59.9663 51.2418  52
  -2  -4  11 485.199 70.3319  53
   2   4 -11 766.932 67.7351  52
  -2  -4  11 735.413 94.2993   1
   2   4 -11 742.494 68.5595  44
   2   4 -10 1794.61 119.378  52
  -2  -4  10 1684.11 123.303  53
  -2  -4  10 1791.33 144.492   1
   2   4 -10 1760.74 120.332  44
  -2  -4   9 127.931 67.6911   1
  -2  -4   8 1190.78 101.828   1
   2   4  -8 913.321 82.1630  57
  -2  -4   7 1258.05 106.299   1
   2   4  -7 1187.26 100.855  57
  -2  -4   6 2429.38 167.869   1
   2   4  -6 2449.17 171.045  57
   2   4  -5 3199.99 215.233   6
  -2  -4   4 1231.57 106.353   3
   2   4  -4 1411.22 111.214   6
   2   4  -3 2.25279 65.2328   6
  -2  -4   3 25.3016 56.5686   3
   2   4  -2 114.516 65.1246   6
  -2  -4   2 108.023 55.7739   3
   2   4  -2 122.045 55.6072  58
   2   4  -1 891.632 88.3997   6
   2   4   0 11389.7 687.496   6
   2   4   0 11510.7 688.713   9
   2   4   1 853.256 88.6301   9
   2   4   2 5522.48 340.581   8
   2   4   2 5416.12 340.491   9
  -2  -4  -3 17952.6 1076.95   4
   2   4   3 18210.2 1079.55   8
   2   4   4-2.66994 68.3871   8
  -2  -4  -4 45.4821 49.2474   4
  -2  -4  -5 6183.58 369.898   4
   2   4   5 5733.36 374.800   8
   2   4   6 252.811 79.8477   8
  -2  -4  -7 577.057 75.6052   5
   2   4   7 473.858 68.7449  57
  -2  -4  -8 7383.49 417.173   5
   2   4   8 6180.40 406.343  57
  -2  -4  -9 2771.06 194.290   5
  -2  -4 -10 7182.90 453.679   5
  -2  -4 -11 1558.41 109.014  52
   2   4  11 1686.91 126.850  48
  -2  -4 -11 1447.10 118.948  50
  -2  -4 -12 4332.23 291.108  52
  -2  -4 -12 4508.30 298.059  50
   2   4  12 5096.53 301.652  48
  -2  -4 -13 1162.09 89.8330  52
   2   4  13 1123.80 117.553   2
  -2  -4 -13 959.399 104.553  50
   2   4  13 1127.28 109.631  48
   2   4  14-55.1291 76.3274   2
   2   4  14-25.2863 77.5788  48
   2   4  15 1303.76 137.635   2
  -2  -4 -15 1659.86 129.284  50
   2   4  15 1493.27 127.135  48
   2   4  16 1040.02 117.459   2
  -2  -4 -16 1193.58 113.418  50
   2   4  16 1286.80 110.810  48
   2   4  17 2092.27 143.783  10
  -2  -4 -17 2361.48 162.702  50
   2   4  17 2290.79 157.839  48
   2   4  18 547.287 69.1923  31
  -2  -4 -18 706.718 87.3833  50
   2   4  18 624.063 76.5674  48
   2   4  18 778.406 58.8704  10
  -2  -4 -19 1665.79 122.678  50
   2   4  19 1636.45 107.143  10
  -2  -4 -20 368.309 54.5016  51
  -2  -4 -20 307.247 55.2181  50
  -2  -4 -21 110.072 35.4953  51
  -2  -4 -21 153.061 36.9412  50
   2   5 -21 42.8579 15.7031  45
  -2  -5  20 67.2881 38.8237  43
   2   5 -20 93.4173 31.0424  52
   2   5 -19 155.650 43.7597  52
   2   5 -18 279.032 53.8368  52
   2   5 -17 15.9716 56.1299  52
   2   5 -16 635.946 74.2678  52
   2   5 -16 505.705 67.7455  44
   2   5 -15 212.797 67.2409  52
   2   5 -15 445.261 137.732  58
  -2  -5  15 175.496 92.4906  61
  -2  -5  15 389.438 100.600  13
   2   5 -15 406.832 98.5399   6
  -2  -5  15 509.317 91.9179   3
   2   5 -15 375.011 63.5760  44
   2   5 -14 10.9742 150.156  58
  -2  -5  14 159.537 93.7799  61
   2   5 -14 278.182 64.1927  52
  -2  -5  14 261.991 91.4320   3
  -2  -5  14 220.502 104.564  13
   2   5 -14 306.938 98.7114   6
   2   5 -14 294.124 60.8952  44
   2   5 -14 214.839 57.0348  49
  -2  -5  13 372.909 110.891  61
   2   5 -13 376.398 151.812  58
  -2  -5  13 735.429 119.919  13
   2   5 -13 650.438 117.015   6
  -2  -5  13 568.034 102.959   3
   2   5 -13 440.521 62.1061  49
   2   5 -13 560.553 71.3297  52
   2   5 -13 525.480 70.1178  44
   2   5 -12 1757.61 208.540  58
   2   5 -12 1917.08 136.437  52
   2   5 -12 2065.45 180.101   6
  -2  -5  12 1996.12 170.991   3
   2   5 -12 1797.39 132.594  49
   2   5 -12 2105.86 138.296  44
  -2  -5  11 915.313 85.7976  53
   2   5 -11 1023.72 82.7762  52
   2   5 -11 783.405 125.414   6
   2   5 -11 935.891 82.0071  44
  -2  -5  10 112.349 50.3323  53
   2   5 -10 52.2513 100.625   6
   2   5 -10 44.3519 45.9510  44
   2   5 -10 32.1595 45.8754  52
  -2  -5   9 4864.66 282.925  53
   2   5  -9 4722.50 312.470   6
   2   5  -9 4252.87 280.378  44
   2   5  -8 1132.09 123.756   6
   2   5  -8 939.701 92.0078  57
   2   5  -7 4629.12 295.556   6
  -2  -5   7 4578.28 291.335   3
   2   5  -7 4112.04 286.064  57
   2   5  -6 345.612 89.5973   6
  -2  -5   6 436.940 78.9416   3
   2   5  -6 387.082 73.5758  57
  -2  -5   5 242.441 67.1497   3
   2   5  -5 285.428 81.8995   6
   2   5  -5 238.473 77.2895  57
   2   5  -5 283.411 97.4453  58
   2   5  -4 4213.29 276.439   6
  -2  -5   4 4490.77 274.915   3
   2   5  -4 4119.91 277.618  58
   2   5  -3 3563.87 226.482   6
  -2  -5   3 3487.98 222.205   3
   2   5  -3 3224.51 220.823  58
  -2  -5   2 4337.20 274.265   3
   2   5  -2 4335.45 277.593   6
   2   5  -1 361.070 75.1151   6
   2   5   0 3845.65 251.569   6
   2   5   0 3932.77 252.500   9
   2   5   1 890.272 97.8264   9
   2   5   2 98.7239 73.6492   9
   2   5   2 246.931 76.5429   8
   2   5   3 581.191 85.4174   8
  -2  -5  -4 934.955 81.7311   4
   2   5   4 826.652 101.388   8
  -2  -5  -5 8686.97 525.168   4
   2   5   5 8528.81 532.218   8
   2   5   6 675.490 101.229   8
   2   5   6 715.297 90.3468  57
   2   5   7 7252.40 457.595   8
  -2  -5  -7 7483.66 449.005   5
   2   5   7 6934.44 449.838  57
  -2  -5  -8 99.8593 61.7312   5
   2   5   8-11.4970 53.4321  57
  -2  -5  -9 837.175 92.9650   5
  -2  -5 -10 1357.30 122.090   5
  -2  -5 -10 1262.39 106.526  50
   2   5  10 1465.57 116.504  48
  -2  -5 -11 222.669 71.2672   5
   2   5  11 205.500 78.7147  48
  -2  -5 -11 230.337 65.9528  50
  -2  -5 -12 5413.81 355.785  50
   2   5  12 6013.13 359.741  48
   2   5  13 1878.53 149.640  48
  -2  -5 -13 1872.21 146.044  50
  -2  -5 -14 6397.58 394.318  50
   2   5  14 6187.79 394.207  48
   2   5  15 621.739 92.3701  48
  -2  -5 -15 640.985 90.2177  50
   2   5  16 953.767 101.916  48
  -2  -5 -16 1125.51 106.449  50
   2   5  17 172.018 57.4752  31
  -2  -5 -17 248.529 73.9947  50
   2   5  17 236.981 66.5139  48
   2   5  17 191.662 41.8821  10
  -2  -5 -18 304.834 64.6212  51
  -2  -5 -18 293.295 69.2053  50
   2   5  18 279.177 61.3218  48
   2   5  18 276.772 39.3411  10
  -2  -5 -19 2252.03 158.152  51
  -2  -5 -19 2345.39 158.482  50
   2   5  19 2418.89 148.420  10
  -2  -5 -20 400.463 52.4280  50
  -2  -5 -20 464.084 52.1227  51
  -2  -5 -21 1237.53 84.8499  50
  -2  -5 -21 1338.32 86.0506  51
   2   6 -20 178.526 33.1896  50
   2   6 -20 192.553 28.8814  52
   2   6 -19 95.2083 37.7719  52
   2   6 -19 108.860 46.2228  50
   2   6 -18 103.838 46.5509  52
   2   6 -18 148.266 58.7575  50
   2   6 -17 336.170 59.9531  52
   2   6 -17 320.770 54.2356  49
   2   6 -16 201.261 62.2250  52
   2   6 -16 314.094 55.3569  49
   2   6 -16 220.776 58.5228  44
   2   6 -15-22.7940 60.5691  52
   2   6 -15 12.2411 50.7851  49
   2   6 -15 30.5954 58.1215  44
   2   6 -14 416.048 137.133  58
   2   6 -14 610.255 77.1065  52
  -2  -6  14 727.700 114.544  13
  -2  -6  14 566.707 106.037   3
   2   6 -14 452.933 109.443   6
   2   6 -14 600.662 76.9283  44
   2   6 -14 672.355 68.3445  49
   2   6 -13 1137.16 98.8384  52
   2   6 -13 876.085 167.314  58
  -2  -6  13 1263.73 130.751   3
   2   6 -13 1277.94 142.207   6
   2   6 -13 1078.41 90.6491  49
   2   6 -13 1133.88 98.5377  44
  -2  -6  12 133.380 65.3923  53
  -2  -6  12 95.8623 102.284  61
   2   6 -12 138.031 140.487  58
   2   6 -12 263.267 106.815   6
  -2  -6  12 284.165 88.3888   3
   2   6 -12 197.172 60.0041  44
   2   6 -12 168.299 49.7561  49
  -2  -6  11 384.356 68.7645  53
   2   6 -11 497.085 152.107  58
   2   6 -11 464.774 114.852   6
  -2  -6  11 449.331 94.9547   3
   2   6 -11 445.827 65.9057  44
   2   6 -11 411.053 54.5483  49
  -2  -6  10 753.526 76.6125  53
   2   6 -10 600.114 120.023   6
  -2  -6  10 574.001 101.787   3
   2   6 -10 733.152 72.2696  44
   2   6  -9 1222.58 177.877  58
  -2  -6   9 1605.39 108.363  53
   2   6  -9 1675.87 155.225   6
  -2  -6   9 1437.61 136.168   3
   2   6  -9 1358.11 106.558  44
   2   6  -8 1614.22 190.615  58
  -2  -6   8 2391.35 140.251  53
   2   6  -8 1937.52 158.097  57
   2   6  -8 2182.94 175.088   6
  -2  -6   8 1975.85 164.955   3
   2   6  -8 1997.79 137.794  44
   2   6  -7 6138.14 385.987   6
  -2  -6   7 6191.11 381.710   3
   2   6  -7 6018.80 396.373  58
   2   6  -7 5491.36 380.731  57
  -2  -6   6 6896.90 441.536   3
   2   6  -6 7042.37 445.417   6
   2   6  -6 7108.25 448.667  57
   2   6  -6 7229.76 451.281  58
  -2  -6   5 4990.38 320.029   3
   2   6  -5 5293.64 325.013   6
   2   6  -5 4648.32 324.341  58
   2   6  -5 5161.95 331.274  57
   2   6  -4 1411.00 126.210   6
  -2  -6   4 1370.35 113.348   3
   2   6  -4 1471.41 136.507  57
   2   6  -4 1289.25 117.666  58
   2   6  -3 381.482 85.3020   6
  -2  -6   3 266.944 65.2997   3
   2   6  -2 1523.74 132.168   6
   2   6  -1 742.747 99.8972   6
   2   6   0 9700.73 593.959   6
   2   6   1 7640.83 475.149   8
   2   6   2 4336.35 285.354   8
   2   6   3 9718.53 597.546   8
  -2  -6  -4 1365.23 106.347   4
   2   6   4 1317.22 126.940   8
   2   6   4 1390.32 140.800  57
  -2  -6  -5 115.238 53.3464   4
   2   6   5 62.1285 85.4421   8
   2   6   5 140.328 87.1611  57
   2   6   6 4580.90 306.209   8
  -2  -6  -6 4790.35 293.119   4
   2   6   6 4282.56 304.084  57
   2   6   7 3959.64 256.526   8
   2   6   7 3362.33 245.709  57
  -2  -6  -8 4202.73 255.861   5
   2   6   8 3459.36 255.940  57
  -2  -6  -9 3677.78 226.391   5
  -2  -6  -9 3160.93 208.623  50
   2   6   9 3065.53 215.169  48
   2   6  10 4093.87 278.564  48
  -2  -6 -10 4116.69 272.274  50
  -2  -6 -11 1144.78 108.809   5
   2   6  11 1021.91 109.147  48
  -2  -6 -11 894.560 95.2981  50
   2   6  12 3641.02 245.908   2
   2   6  12 3827.82 233.708  48
   2   6  13 898.896 94.8271  31
   2   6  13 853.768 106.663   2
   2   6  13 873.154 105.362  48
  -2  -6 -13 884.958 98.9418  50
   2   6  14 43.7627 65.9021  31
   2   6  14 41.8669 68.8832   2
   2   6  14-2.97195 79.6709  48
  -2  -6 -14 65.1360 76.8842  50
   2   6  15 2847.67 194.686  31
   2   6  15 2614.38 212.240   2
  -2  -6 -15 3069.43 199.027  50
   2   6  15 2910.34 199.685  48
   2   6  16 782.273 82.5491  31
  -2  -6 -16 776.810 91.4906  50
   2   6  16 854.040 90.2205  48
  -2  -6 -16 672.973 89.9749  51
   2   6  17 2808.62 198.505  31
  -2  -6 -17 3127.58 205.176  51
  -2  -6 -17 3161.14 204.756  50
   2   6  17 3317.63 203.378  48
  -2  -6 -18 602.431 70.4041  50
  -2  -6 -18 475.047 69.2963  51
   2   6  18 539.846 65.0938  48
   2   6  18 657.878 52.5535  10
  -2  -6 -19 375.030 53.9902  51
  -2  -6 -19 323.267 54.7988  50
   2   6  19 425.264 37.9305  10
  -2  -6 -20 431.193 47.9621  51
  -2  -6 -20 524.210 47.8541  50
   2   7 -19 110.481 38.5767  50
   2   7 -19 176.181 34.3498  52
   2   7 -18 651.284 65.9887  50
   2   7 -18 620.725 60.4680  52
   2   7 -17 180.654 59.9042  50
   2   7 -17 112.899 50.5870  52
   2   7 -16 509.499 59.3945  49
   2   7 -16 525.027 67.3029  44
   2   7 -16 639.634 70.8797  52
  -2  -7  15 831.381 94.8469  43
   2   7 -15 571.149 66.0062  49
   2   7 -15 723.529 76.3359  44
  -2  -7  14 70.4324 85.4625  13
   2   7 -14 91.2124 48.6283  49
   2   7 -14 79.3153 62.6305  44
  -2  -7  14 86.6091 81.4834  43
   2   7 -13 57.3403 96.5692   6
  -2  -7  13 164.465 81.0336   3
   2   7 -13 232.488 49.8197  49
   2   7 -13 218.773 64.9309  44
  -2  -7  13 159.048 83.5034  43
  -2  -7  13 9.12158 92.9105  61
  -2  -7  12 397.535 97.6695   3
   2   7 -12 577.079 115.712   6
   2   7 -12 510.745 56.3995  49
   2   7 -12 474.932 72.8743  44
  -2  -7  12 410.199 86.8744  43
  -2  -7  12 377.093 73.4900  53
  -2  -7  12 306.915 106.492  61
  -2  -7  11 2293.20 168.083  53
   2   7 -11 1900.43 200.799   6
  -2  -7  11 2327.10 194.025   3
   2   7 -11 2625.70 159.375  49
   2   7 -11 2505.64 168.220  44
   2   7 -10-56.7083 134.765  58
  -2  -7  10-17.2546 57.3952  53
   2   7 -10 7.54616 107.301   6
  -2  -7  10 35.0986 79.1643   3
   2   7 -10 17.4207 52.7059  52
   2   7 -10 58.7174 42.0971  49
   2   7 -10 50.2919 55.0533  44
   2   7  -9 3718.79 293.149  58
  -2  -7   9 4275.59 243.156  53
   2   7  -9 3670.77 240.894  52
  -2  -7   9 3696.58 265.876   3
   2   7  -9 4348.77 280.572   6
   2   7  -9 3413.02 240.819  44
   2   7  -9 3910.20 237.072  49
   2   7  -8 722.536 111.357   6
  -2  -7   8 626.439 95.7610   3
   2   7  -8 699.988 128.829  58
   2   7  -8 551.127 87.6250  57
  -2  -7   8 620.264 63.5910  53
   2   7  -7 681.309 107.448   6
  -2  -7   7 715.835 91.6379   3
  -2  -7   7 693.109 62.7025  53
   2   7  -7 540.638 96.0225  57
   2   7  -7 791.461 119.369  58
   2   7  -6 428.071 96.3419   6
  -2  -7   6 469.518 74.6183   3
   2   7  -6 488.985 95.4027  57
   2   7  -6 224.831 92.6745  58
   2   7  -5 120.022 85.1375   6
  -2  -7   5 82.3108 62.1715   3
   2   7  -5 51.9835 84.5992  57
  -2  -7   4 8726.30 524.702   3
   2   7  -4 8262.69 528.374   6
   2   7  -4 8456.28 541.032  57
   2   7  -3 16.7177 83.5694   6
   2   7  -3 219.240 100.456  57
   2   7  -2 14072.4 881.649   6
   2   7  -2 15331.4 898.830  57
   2   7  -1 853.758 110.976   6
   2   7   0 4622.44 327.780  57
   2   7   1 686.625 106.484   8
   2   7   1 715.497 134.851  57
   2   7   2 8.84944 91.0374   8
   2   7   2 56.3017 109.544  57
   2   7   3 13623.7 833.986   8
   2   7   3 13749.6 847.310  57
  -2  -7  -4 1052.11 95.2539   4
   2   7   4 1106.34 120.543   8
   2   7   4 1179.04 133.450  57
  -2  -7  -5 15538.0 937.307   4
   2   7   5 16119.4 948.138   8
   2   7   5 14951.2 955.189  57
   2   7   6 651.561 100.445   8
  -2  -7  -6 547.059 71.4469   4
   2   7   6 569.079 99.5982  57
   2   7   7 2239.49 179.362   8
   2   7   7 2087.40 173.932  57
   2   7   8 79.4114 69.3797  57
  -2  -7  -8 28.8444 47.3774  51
  -2  -7  -8 1.95518 50.2756  50
  -2  -7  -8 89.9893 59.5921   5
  -2  -7  -9 4.60150 51.1677  51
  -2  -7  -9 96.4955 56.0552  50
  -2  -7  -9-15.5939 64.4337   5
   2   7   9 80.3617 57.8396  31
  -2  -7 -10 2442.05 174.003  51
   2   7  10 2459.95 184.067  48
  -2  -7 -10 2627.97 174.861  50
  -2  -7 -10 2724.04 190.292   5
   2   7  10 2628.93 177.397  31
   2   7  11 1065.37 106.708  48
  -2  -7 -11 675.540 85.4345  51
  -2  -7 -11 749.811 87.3812  50
  -2  -7 -11 943.932 97.2295   5
   2   7  11 677.551 88.6127  31
  -2  -7 -12 4559.43 330.655  51
  -2  -7 -12 4863.72 329.842  50
   2   7  12 6324.94 340.828  48
   2   7  12 6215.30 356.631   2
   2   7  12 5136.80 331.551  31
  -2  -7 -13 1191.63 106.519  50
   2   7  13 1212.76 117.040  48
  -2  -7 -13 901.408 103.966  51
   2   7  13 1029.12 115.544   2
   2   7  13 1088.16 103.640  31
  -2  -7 -14 4095.21 272.568  51
  -2  -7 -14 4052.95 271.606  50
   2   7  14 4668.04 276.104  48
   2   7  14 4116.07 288.977   2
   2   7  14 4082.51 270.252  31
  -2  -7 -15 78.0219 67.2385  51
   2   7  15 102.243 76.0112  48
  -2  -7 -15 127.550 71.0200  50
   2   7  15 220.281 63.6361  31
  -2  -7 -16 993.202 94.6336  51
   2   7  16 1120.73 98.1343  48
  -2  -7 -16 1131.10 97.3125  50
   2   7  16 916.649 89.0557  31
  -2  -7 -17 841.371 83.5360  51
  -2  -7 -17 936.483 84.0654  50
   2   7  17 936.884 84.9033  48
   2   7  18 202.685 33.6874  10
  -2  -7 -18 157.212 49.7885  51
   2   7  18 243.348 49.1734  48
  -2  -7 -18 238.862 50.5123  50
  -2  -7 -19 1637.43 108.133  51
  -2  -7 -19 1535.77 106.228  50
  -2  -7 -20 23.5621 25.9348  51
   2   8 -19 141.588 21.3287  41
   2   8 -18 9.23211 38.0558  50
  -2  -8  18-21.5109 43.6880  43
   2   8 -17 210.556 50.7011  50
  -2  -8  17 108.363 53.8162  43
   2   8 -16 711.361 71.7645  44
  -2  -8  16 723.044 82.9256  43
  -2  -8  15 1089.72 104.492  43
   2   8 -15 982.676 80.9296  49
   2   8 -15 1189.55 93.8376  44
   2   8 -14 305.340 67.6805  44
   2   8 -14 307.693 49.4566  49
  -2  -8  14 270.923 83.3041  43
   2   8 -13 1120.95 134.145   6
  -2  -8  13 897.166 119.967   3
   2   8 -13 1190.88 100.762  44
   2   8 -13 1132.63 85.5215  49
  -2  -8  13 1325.72 113.772  43
   2   8 -13 1084.93 97.6232  52
  -2  -8  13 766.815 125.547  61
   2   8 -12 33.6282 95.0020   6
  -2  -8  12 46.2825 76.1074   3
   2   8 -12-31.7018 61.4550  44
   2   8 -12 20.0129 42.6352  49
   2   8 -12-32.9518 61.2348  52
  -2  -8  12 72.4736 79.8479  43
  -2  -8  12-127.864 103.438  61
  -2  -8  12 34.7274 63.3465  53
  -2  -8  11 74.6581 63.1004  53
   2   8 -11 33.4921 102.598   6
  -2  -8  11-38.0384 81.4655   3
   2   8 -11 113.736 62.6283  44
   2   8 -11 48.2016 41.7162  49
   2   8 -11 21.0380 59.8198  52
  -2  -8  10 7.69637 59.4568  53
   2   8 -10 40.2605 102.865   6
  -2  -8  10 50.8077 77.8691   3
   2   8 -10-24.0134 38.4161  49
   2   8 -10 18.1171 56.9144  52
   2   8 -10-17.9957 61.0245  44
   2   8  -9 4175.39 268.145  52
  -2  -8   9 4265.28 270.074  53
   2   8  -9 4494.90 306.503   6
  -2  -8   9 4225.56 295.728   3
   2   8  -9 4345.74 263.701  49
  -2  -8   8 2710.83 164.710  53
   2   8  -8 2185.26 193.839  57
  -2  -8   8 2536.29 189.312   3
   2   8  -8 2682.02 203.102   6
   2   8  -8 2358.23 156.716  49
   2   8  -7 3234.10 204.208  14
  -2  -8   7 3529.31 235.027   3
   2   8  -7 3441.18 245.107   6
  -2  -8   7 3494.55 211.187  53
   2   8  -7 3050.50 245.394  57
   2   8  -6 6009.62 424.333  57
  -2  -8   6 6352.29 390.064  53
  -2  -8   6 6306.44 409.006   3
   2   8  -6 6470.00 417.181   6
   2   8  -6 6653.21 391.119  44
   2   8  -5 86.3444 87.9170  57
  -2  -8   5 111.310 39.9578  53
   2   8  -5 37.9632 84.9277   6
   2   8  -5 116.926 42.1817  44
   2   8  -4 2025.57 171.279   6
   2   8  -4 2301.57 190.435  57
   2   8  -3 241.530 91.6671   6
   2   8  -3 233.691 97.0478  57
   2   8  -2 2113.24 175.364   6
   2   8  -2 2222.81 196.968  57
   2   8  -1 8236.81 518.978   6
   2   8   0 6198.17 422.802  57
   2   8   1 10554.6 675.778  57
   2   8   2 6187.06 421.358  57
  -2  -8  -3 5592.64 358.052   4
   2   8   3 5729.25 372.383   8
   2   8   3 5752.69 392.021  57
   2   8   4 3939.65 276.568   8
  -2  -8  -4 3948.42 260.247   4
   2   8   4 4228.05 295.351  57
   2   8   5 448.911 110.782  57
   2   8   5 533.222 66.4360  48
   2   8   5 555.219 102.655   8
  -2  -8  -5 460.512 65.5350   4
   2   8   6 3803.23 289.388  57
   2   8   6 3998.54 255.923  31
  -2  -8  -6 3941.17 250.976  51
   2   8   6 4398.99 258.537  48
  -2  -8  -6 3925.58 264.785   4
   2   8   6 4239.59 285.897   8
   2   8   7 3457.47 274.620  57
   2   8   7 4163.18 245.907  31
  -2  -8  -7 3587.87 240.200  50
  -2  -8  -7 3706.55 240.318  51
   2   8   8 2181.07 193.395  57
   2   8   8 2643.97 170.160  31
  -2  -8  -8 2640.36 180.768   5
  -2  -8  -8 2351.65 163.791  50
  -2  -8  -8 2449.12 164.182  51
   2   8   9 1811.03 139.608  31
  -2  -8  -9 2068.24 152.582   5
  -2  -8  -9 1964.00 135.527  50
  -2  -8  -9 1788.58 134.358  51
   2   8  10 5096.84 318.330  31
  -2  -8 -10 5704.69 334.019   5
  -2  -8 -10 4817.61 315.154  51
   2   8  10 4482.45 322.666  48
  -2  -8 -10 5126.65 313.918  50
   2   8  11 151.200 72.1323  31
  -2  -8 -11 102.242 67.3379   5
  -2  -8 -11 221.325 70.3246  50
   2   8  11 395.414 93.0533  48
  -2  -8 -11 237.239 68.4748  51
   2   8  12 43.1935 71.8494  31
   2   8  12-95.2048 78.3843   2
  -2  -8 -12 31.6593 67.9051  51
  -2  -8 -12 84.1606 68.9408  50
   2   8  12 43.3769 89.8425  48
   2   8  13 2375.02 175.595  31
   2   8  13 2697.37 194.773   2
  -2  -8 -13 2381.95 176.391  50
  -2  -8 -13 2314.20 176.538  51
   2   8  13 2983.94 187.801  48
   2   8  14 414.056 71.0305  31
  -2  -8 -14 385.795 77.5730  50
  -2  -8 -14 344.564 73.4062  51
   2   8  14 423.441 87.6049  48
   2   8  15 4800.77 315.911  31
  -2  -8 -15 5213.24 318.554  51
  -2  -8 -15 4856.86 316.258  50
   2   8  15 5480.69 321.244  48
   2   8  16 1057.18 85.1759  31
  -2  -8 -16 945.495 87.6097  50
   2   8  16 1048.66 93.6163  48
  -2  -8 -16 957.014 88.9935  51
   2   8  17 2014.88 133.068  48
  -2  -8 -17 1820.19 132.246  51
  -2  -8 -17 1767.96 130.865  50
   2   8  17 2060.81 125.772  10
  -2  -8 -18 442.514 48.2929  50
   2   8  18 492.314 50.6203  48
  -2  -8 -18 360.566 49.2963  51
   2   8  18 433.808 39.6123  10
  -2  -8 -19 49.6942 28.8475  51
   2   9 -18 481.439 39.4763  41
   2   9 -18 435.217 43.3348  52
   2   9 -17 38.6614 36.5892  50
  -2  -9  17 101.608 46.1774  43
   2   9 -17-46.8582 37.6605  52
  -2  -9  16 338.876 60.4815  43
   2   9 -16 272.475 49.1956  52
   2   9 -15 39.0826 54.0394  44
  -2  -9  15 80.8095 66.2446  43
   2   9 -15 49.5369 50.8291  52
   2   9 -14 6.74151 60.8820  44
  -2  -9  14-22.6096 73.8730  43
   2   9 -14 146.852 56.7265  52
   2   9 -13 1081.91 85.2058  49
   2   9 -13 1224.58 103.720  44
  -2  -9  13 1171.13 114.719  43
   2   9 -13 1330.63 98.8668  52
   2   9 -12 172.429 67.0735  44
   2   9 -12 129.811 59.5924  52
   2   9 -12 143.962 39.5574  49
  -2  -9  12 180.249 85.6796  43
  -2  -9  12 200.674 63.7647  53
  -2  -9  11 2274.13 215.718  61
  -2  -9  11 2842.98 183.951  53
   2   9 -11 3127.63 181.020  52
   2   9 -11 2109.45 215.163   6
  -2  -9  11 1892.78 198.651   3
   2   9 -11 2799.74 171.502  49
  -2  -9  10 244.380 65.9315  53
   2   9 -10 228.854 105.167   6
  -2  -9  10 227.934 83.1685   3
   2   9 -10 264.412 59.5638  52
   2   9 -10 230.560 41.6927  49
   2   9  -9 1122.00 144.905   6
  -2  -9   9 1052.69 97.8625  53
   2   9  -9 1227.59 95.2737  52
   2   9  -8 25.6299 80.4475  57
  -2  -9   8 153.465 55.3470  53
   2   9  -8 114.747 101.436   6
   2   9  -8 91.1013 38.6163  14
   2   9  -8 87.6930 58.0984  44
   2   9  -8 112.863 52.9807  52
  -2  -9   7 223.561 52.3134  53
   2   9  -7 170.359 93.7227  57
   2   9  -7 244.033 40.3739  14
   2   9  -7 228.450 100.779   6
   2   9  -7 201.812 57.6950  44
   2   9  -6 2820.59 245.679  57
  -2  -9   6 3210.05 202.443  53
   2   9  -6 3169.67 237.791   9
   2   9  -6 3106.82 236.846   6
   2   9  -6 3242.29 203.593  44
   2   9  -5 92.7423 105.117  57
  -2  -9   5 103.263 43.7876  53
   2   9  -5 202.203 97.1615   6
   2   9  -5 290.547 95.0890   9
   2   9  -5 137.269 46.2978  44
   2   9  -4 6015.66 429.482  57
  -2  -9   4 6301.21 381.927  53
   2   9  -4 6531.00 411.587   9
   2   9  -4 6638.29 412.427   6
   2   9  -4 6164.78 381.292  44
   2   9  -3 1876.02 199.820  57
  -2  -9   3 2271.76 144.561  53
   2   9  -3 2122.61 141.872  44
   2   9  -3 2143.77 180.985   6
   2   9  -3 2511.27 183.799   9
  -2  -9   2 4087.06 263.069  53
   2   9  -2 4189.25 317.013  57
   2   9  -2 4470.19 263.568  34
   2   9  -2 4482.11 296.581   6
   2   9  -2 4526.33 294.430   9
   2   9  -2 4104.27 259.822  44
  -2  -9   1 1336.62 100.382  53
   2   9  -1 1693.58 144.402   9
   2   9   0 758.729 143.682  57
   2   9   0 789.188 113.623   9
   2   9   1 5003.61 366.214  57
   2   9   2 954.945 152.499  57
   2   9   2 876.247 75.9126  34
   2   9   3 19653.3 1171.95  57
   2   9   3 17916.3 1123.87  34
   2   9   3 19406.7 1125.96  48
  -2  -9  -3 19826.9 1139.12   4
   2   9   4 1272.06 154.929  57
   2   9   4 1052.27 84.6531  34
   2   9   4 1132.16 94.7015  31
  -2  -9  -4 1006.59 81.0883  51
   2   9   4 1046.03 93.0129  48
  -2  -9  -4 1049.93 97.8966   4
   2   9   4 899.973 127.894   8
   2   9   5 12237.1 791.951  57
   2   9   5 13404.4 754.066  31
   2   9   5 11073.3 749.087  34
  -2  -9  -5 12213.8 748.094  51
   2   9   5 13103.1 753.308  48
  -2  -9  -5 13401.3 764.688   4
   2   9   5 14251.4 783.154   8
   2   9   6 91.6584 102.322  57
   2   9   6 71.7178 60.7190  31
  -2  -9  -6 109.433 47.6895  50
   2   9   6 23.4269 67.7728  48
  -2  -9  -6 108.103 45.4740  51
   2   9   6 184.331 102.223   8
   2   9   7 624.813 117.202  57
   2   9   7 859.888 89.0818  31
  -2  -9  -7 840.462 78.8676  50
   2   9   7 876.562 97.3921  48
  -2  -9  -7 962.182 78.2057  51
   2   9   7 875.883 129.204   8
   2   9   8 880.462 87.3209  31
  -2  -9  -8 751.312 86.2871   5
  -2  -9  -8 756.567 75.8481  50
  -2  -9  -8 746.289 74.4714  51
   2   9   9 786.574 92.8816  31
  -2  -9  -9 969.715 97.3510   5
  -2  -9  -9 795.746 82.9105  50
  -2  -9  -9 847.235 82.6019  51
   2   9  10 2443.63 186.033  31
  -2  -9 -10 2892.47 196.357   5
  -2  -9 -10 2646.46 180.381  51
  -2  -9 -10 2646.44 179.471  50
   2   9  11 497.785 80.7839  31
   2   9  11 345.373 80.7396   2
  -2  -9 -11 414.360 75.0140  50
  -2  -9 -11 453.546 74.4215  51
   2   9  12 4688.48 302.846  31
   2   9  12 5014.09 321.354   2
  -2  -9 -12 4176.32 299.530  51
  -2  -9 -12 4439.78 298.527  50
   2   9  13 881.959 96.1066  31
  -2  -9 -13 841.588 93.2816  51
  -2  -9 -13 966.995 92.2150  50
   2   9  13 1004.03 109.392  48
   2   9  14 2339.42 161.503  31
  -2  -9 -14 2138.06 161.129  51
   2   9  14 2532.77 169.806  48
  -2  -9 -14 2300.10 159.602  50
   2   9  15 236.556 56.4404  31
  -2  -9 -15 204.159 58.5093  51
  -2  -9 -15 230.459 57.8514  50
   2   9  15 246.130 68.8717  48
  -2  -9 -16 807.927 74.8966  50
  -2  -9 -16 890.130 78.6911  51
   2   9  16 1011.99 83.1812  48
   2   9  17 2551.89 153.711  10
  -2  -9 -17 2321.10 154.144  50
  -2  -9 -17 2461.88 156.927  51
  -2  -9 -18 62.3907 28.0477  51
   2   9  18 41.3570 32.1896  34
  -2 -10  17 251.712 38.3378  43
   2  10 -17 177.485 30.3624  52
  -2 -10  16 1155.48 84.8319  43
   2  10 -16 1019.06 77.4891  52
  -2 -10  15 1659.26 116.345  43
   2  10 -15 1486.27 110.744  44
   2  10 -15 1570.27 108.049  52
   2  10 -14 474.342 68.4161  44
  -2 -10  14 479.424 79.3768  43
  -2 -10  13 204.957 76.3673  43
   2  10 -13 208.277 52.9403  52
  -2 -10  12 86.4338 79.9531  43
   2  10 -12-37.9310 52.8745  52
  -2 -10  11 550.543 75.6820  53
   2  10 -11 650.290 69.6100  52
  -2 -10  10 288.055 66.8940  53
   2  10 -10 217.171 101.326   6
   2  10 -10 317.709 105.943   9
   2  10 -10 397.182 60.0490  52
   2  10  -9 4142.34 257.081  52
  -2 -10   9 4008.56 260.911  53
   2  10  -9 4133.65 251.226  14
   2  10  -9 4173.81 299.453   6
   2  10  -9 4648.56 306.043   9
   2  10  -9 3747.17 261.447  44
  -2 -10   8 4009.31 237.887  53
   2  10  -8 3786.06 233.757  52
   2  10  -8 3693.00 228.390  14
   2  10  -8 3769.46 277.049   9
   2  10  -8 3745.61 276.168   6
   2  10  -8 3219.43 236.693  44
   2  10  -7 1550.60 168.985  57
  -2 -10   7 1803.96 125.261  53
   2  10  -7 1612.04 120.250  52
   2  10  -7 1675.54 115.245  14
   2  10  -7 2068.79 169.909   9
   2  10  -7 2081.16 173.021   6
   2  10  -7 1650.77 126.053  44
   2  10  -6 853.169 130.476  57
  -2 -10   6 820.430 77.9389  53
   2  10  -6 692.913 122.130   6
   2  10  -6 902.301 122.374   9
   2  10  -6 878.526 79.3472  44
  -2 -10   5 1117.49 87.7486  53
   2  10  -5 1104.05 135.534   6
   2  10  -5 992.482 127.614   9
   2  10  -5 1154.98 88.0872  44
   2  10  -4 196.166 108.246  57
  -2 -10   4 174.942 48.6089  53
   2  10  -4 141.754 101.203   9
   2  10  -4 146.980 101.065   6
   2  10  -4 143.829 45.6775  44
   2  10  -3 1726.29 184.784  57
  -2 -10   3 1515.13 113.542  53
   2  10  -3 1660.27 110.881  44
   2  10  -3 1385.37 151.571   9
   2  10  -3 1887.60 157.789   8
  -2 -10   2 1595.01 117.860  53
   2  10  -2 1427.33 190.312  57
   2  10  -2 1809.75 120.953  34
   2  10  -2 1624.47 113.769  44
   2  10  -2 1960.00 163.100   9
   2  10  -2 1801.98 157.842   8
  -2 -10   1 3918.77 236.797  53
   2  10  -1 3757.53 237.644  34
  -2 -10   1 3699.89 233.303  51
   2  10  -1 3674.24 232.542  44
   2  10  -1 3969.37 271.836   9
   2  10  -1 3748.20 270.085   8
   2  10   0 3145.56 300.791  57
  -2 -10   0 3903.92 239.987  53
   2  10   0 3913.87 241.109  34
  -2 -10   0 4071.70 237.165  51
   2  10   0 3490.70 234.754  44
   2  10   0 4180.47 276.657   8
  -2 -10  -1 10603.5 609.661  51
   2  10   1 9559.61 607.115  44
   2  10   1 8814.53 663.856  57
   2  10   1 10883.7 613.075  34
   2  10   2 1457.06 189.017  57
   2  10   2 1663.74 121.658  34
  -2 -10  -2 1742.43 117.223  51
  -2 -10  -2 1802.38 139.199   4
   2  10   3 713.225 71.3589  34
  -2 -10  -3 641.713 64.6189  51
  -2 -10  -3 752.123 83.9541   4
   2  10   4 4729.53 347.702  57
   2  10   4 4376.04 285.496  34
  -2 -10  -4 4615.04 282.505  51
  -2 -10  -4 4748.84 299.547   4
   2  10   5 1470.82 188.214  57
   2  10   5 1726.04 134.558  34
   2  10   5 2273.12 145.257  31
  -2 -10  -5 1837.75 130.110  51
   2  10   5 2004.83 144.406  48
  -2 -10  -5 2073.60 147.274   4
   2  10   6 4368.51 379.115  57
   2  10   6 5043.77 340.580  34
   2  10   6 5986.36 347.380  31
   2  10   6 6124.95 349.181  48
  -2 -10  -6 5367.90 337.968  51
   2  10   6 6155.30 382.586   8
   2  10   7 2454.07 176.063  34
   2  10   7 2845.18 183.669  31
   2  10   7 2939.79 220.486   8
  -2 -10  -7 2562.74 171.481  51
   2  10   7 2795.44 188.304  48
   2  10   8 6998.87 451.299  34
   2  10   8 7889.70 456.173  31
  -2 -10  -8 7513.88 466.660   5
  -2 -10  -8 7176.77 447.675  51
   2  10   9 147.430 75.1955  31
  -2 -10  -9 35.1799 59.7771  51
  -2 -10  -9 151.335 60.7747  50
   2  10  10 651.971 92.4279  31
  -2 -10 -10 770.092 81.1987  51
  -2 -10 -10 630.784 80.9549  50
   2  10  11 1208.86 119.128  31
   2  10  11 1426.19 125.339   2
  -2 -10 -11 1368.84 112.105  51
  -2 -10 -11 1444.34 112.829  50
   2  10  11 1385.61 136.553  48
  -2 -10 -12 148.669 63.4374  51
  -2 -10 -12 161.750 63.0308  50
   2  10  12 218.728 90.3770  48
   2  10  12 97.7389 67.9387  31
  -2 -10 -13 3894.72 254.533  51
   2  10  13 3555.19 245.737  47
  -2 -10 -13 4355.42 253.542  50
   2  10  13 3914.35 256.065  31
   2  10  14 503.860 79.5245  48
  -2 -10 -14 453.320 63.4021  51
   2  10  14 343.647 63.9491  31
  -2 -10 -15 4503.32 283.971  51
   2  10  15 5113.49 289.186  48
   2  10  15 4540.86 283.412  31
   2  10  15 4333.49 286.753  34
  -2 -10 -16 600.858 54.1997  51
   2  10  16 498.747 59.4549  34
  -2 -10 -17 344.502 34.8823  51
   2  10  17 262.735 40.6657  34
   2  11 -16 30.0712 20.2984  41
  -2 -11  16 34.2726 32.7707  43
   2  11 -16 37.2826 22.0488  52
  -2 -11  15 779.693 64.9503  43
   2  11 -15 614.031 51.1933  41
   2  11 -15 637.638 53.0282  52
  -2 -11  14 126.066 55.9839  43
   2  11 -14 31.9330 35.9602  52
  -2 -11  13 3463.55 213.724  43
   2  11 -13 3153.12 203.593  52
  -2 -11  12 7.42859 72.6662  43
   2  11 -12 38.7474 43.8822  52
  -2 -11  11 2123.68 152.891  53
   2  11 -11 2186.14 147.575  52
   2  11 -11 2431.53 155.817  44
  -2 -11  10 96.2620 59.2878  53
   2  11 -10 128.838 63.4729  44
   2  11 -10 129.082 48.4874  52
  -2 -11   9 308.652 67.3370  53
   2  11  -9 397.451 51.4007  14
   2  11  -9 341.651 68.3275  44
   2  11  -9 409.751 55.9057  52
   2  11  -8 1316.44 98.3440  52
  -2 -11   8 1430.81 105.908  53
   2  11  -8 1014.42 103.512  59
   2  11  -8 1331.85 94.3452  14
   2  11  -8 1556.96 152.457   6
   2  11  -8 1434.06 150.157   9
   2  11  -8 1266.19 106.598  44
  -2 -11   7 42.8868 55.2842  53
   2  11  -7 160.562 101.767   6
   2  11  -7-43.4765 104.088   9
   2  11  -7 69.6110 44.4539  14
   2  11  -7 31.6578 57.5135  44
   2  11  -7 62.2512 45.7715  52
   2  11  -6 3568.91 338.294  57
  -2 -11   6 5116.58 298.046  53
   2  11  -6 4414.29 292.676  52
   2  11  -6 5008.97 292.075  14
   2  11  -6 4929.44 338.056   6
   2  11  -6 4823.28 336.896   9
   2  11  -6 4899.87 339.358   8
   2  11  -6 4760.12 297.468  44
  -2 -11   5 8.95872 51.6488  53
   2  11  -5 69.1403 100.965  57
   2  11  -5 83.5293 97.5381   8
   2  11  -5 24.1828 97.2411   9
   2  11  -5 21.1463 43.3281  52
   2  11  -5 72.6023 51.4422  44
  -2 -11   4 8149.52 489.892  53
   2  11  -4 8408.35 525.261   9
   2  11  -4 8605.93 527.178   8
   2  11  -4 8098.06 488.909  44
  -2 -11   3 112.605 51.2614  53
   2  11  -3 138.132 126.619  57
   2  11  -3 228.984 94.6430   9
   2  11  -3 70.1626 93.1701   8
   2  11  -3 110.025 46.0073  44
   2  11  -2 1257.52 179.145  57
  -2 -11   2 1180.78 98.5264  53
   2  11  -2 1369.69 94.5073  44
   2  11  -2 1260.58 140.951   8
   2  11  -2 1225.88 143.730   9
  -2 -11   1 188.701 52.7136  53
   2  11  -1 178.286 56.9243  34
   2  11  -1 227.387 43.8867  44
   2  11  -1 279.868 97.4136   8
  -2 -11   0 130.899 51.5125  53
   2  11   0 13.7171 134.480  57
   2  11   0 195.944 56.8782  34
   2  11   0 173.691 41.3546  44
   2  11   0 196.384 97.4693   8
   2  11   1 3230.88 307.695  57
  -2 -11  -1 3914.58 236.851  53
   2  11   1 3649.52 237.948  34
  -2 -11  -1 3710.58 232.184  51
   2  11   1 3641.93 230.998  44
   2  11   1 4165.13 277.369   8
   2  11   2 721.784 157.049  57
   2  11   2 745.412 77.2868  34
  -2 -11  -2 736.224 65.6433  51
  -2 -11  -2 658.783 85.2892   4
   2  11   2 772.608 120.467   8
   2  11   3 10461.3 715.483  57
   2  11   3 10750.8 654.307  34
  -2 -11  -3 11003.2 650.358  51
  -2 -11  -3 10712.8 668.185   4
  -2 -11  -4 927.776 79.6698  51
   2  11   4 974.725 89.4098  34
  -2 -11  -5 4331.40 265.149  51
   2  11   5 3653.91 323.810  57
   2  11   5 4294.97 270.805  34
  -2 -11  -6 37.9909 47.6753  51
   2  11   6 11.1738 110.570  57
   2  11   6-42.8909 59.7306  34
  -2 -11  -7 1219.17 92.0707  51
   2  11   7 1148.92 148.092   8
   2  11   7 1154.07 100.541  34
   2  11   8 995.132 102.285  31
   2  11   8 767.540 89.6952  34
  -2 -11  -8 848.127 80.6374  51
   2  11   9 543.048 84.4581  31
   2  11   9 313.743 75.7453  34
  -2 -11  -9 470.728 66.0938  51
   2  11  10 4130.14 277.893  31
   2  11  10 4197.82 276.965  34
  -2 -11 -10 4478.21 272.387  51
   2  11  11 713.299 93.1941  34
  -2 -11 -11 854.434 84.5537  51
   2  11  12 2813.78 171.122  31
   2  11  12 2166.63 169.950  34
  -2 -11 -12 2537.51 164.606  51
   2  11  12 2314.46 158.766  47
   2  11  13 161.763 61.7368  34
  -2 -11 -13 135.518 51.1830  51
   2  11  13 96.5477 37.0131  47
   2  11  14 1658.45 120.045  34
  -2 -11 -14 1631.37 112.976  51
   2  11  15 655.196 61.6895  34
  -2 -11 -15 583.065 53.0419  51
   2  11  16 478.518 46.7276  34
  -2 -12  15 1424.11 80.7524  43
   2  12 -15 1084.72 74.7213  41
   2  12 -14 199.670 29.1394  41
  -2 -12  14 267.331 44.8915  43
   2  12 -13 38.2763 40.3280  44
  -2 -12  13 164.224 52.2917  43
   2  12 -13 143.667 31.2207  41
   2  12 -12 337.827 52.5149  44
   2  12 -12 308.800 41.9793  41
   2  12 -12 217.142 39.0942  52
   2  12 -11 1429.93 100.875  44
   2  12 -11 1228.89 93.0920  41
  -2 -12  11 1431.86 112.641  43
   2  12 -11 1282.04 90.9997  52
   2  12 -10 3521.12 212.811  44
   2  12 -10 3165.74 205.491  52
  -2 -12  10 3306.83 211.161  53
   2  12  -9 2136.26 137.211  44
   2  12  -9 2016.91 127.789  14
   2  12  -9 1819.61 127.499  52
  -2 -12   9 1751.07 134.144  53
   2  12  -8 3877.72 243.327  44
   2  12  -8 3986.07 237.106  14
  -2 -12   8 3688.86 242.893  53
   2  12  -8 3697.74 236.668  52
   2  12  -7 2184.05 135.160  14
   2  12  -7 1832.94 140.872  44
   2  12  -7 2016.77 133.088  41
   2  12  -7 1918.96 133.133  52
  -2 -12   7 2186.55 142.999  53
   2  12  -7 1932.08 146.516  59
   2  12  -6 793.477 127.413   8
   2  12  -6 1105.93 128.627   9
   2  12  -6 855.773 75.1675  14
   2  12  -6 843.708 80.8887  44
   2  12  -6 854.987 69.0202  41
  -2 -12   6 927.726 82.8715  53
   2  12  -6 843.402 70.1442  52
  -2 -12   5 880.411 78.8510  53
   2  12  -5 670.295 127.166  57
   2  12  -5 967.400 127.079   8
   2  12  -5 935.811 126.589   9
   2  12  -5 763.272 76.1230  44
   2  12  -4 576.704 134.084  57
  -2 -12   4 829.041 74.4253  53
   2  12  -4 756.769 115.632   9
   2  12  -4 875.101 121.530   8
   2  12  -4 681.204 72.2509  44
   2  12  -3 1208.90 169.266  57
  -2 -12   3 1251.36 94.8318  53
   2  12  -3 1256.09 140.904   8
   2  12  -3 1088.97 91.0582  44
   2  12  -2 5261.72 449.054  57
  -2 -12   2 6480.74 381.779  53
   2  12  -2 6792.26 418.772   8
   2  12  -2 5928.13 377.861  47
   2  12  -2 6335.57 379.899  44
  -2 -12   1 5204.06 315.786  53
   2  12  -1 4984.23 312.793  44
   2  12  -1 5190.06 351.431   8
  -2 -12   0 1397.42 100.910  53
   2  12   0 1341.33 104.816  34
   2  12   0 1302.79 93.9603  44
   2  12   0 1232.51 144.629   8
   2  12   1 983.996 184.721  57
  -2 -12  -1 1228.25 102.387  53
   2  12   1 1494.20 107.970  34
   2  12   1 1636.77 150.029   8
  -2 -12  -2 688.077 70.2111  53
   2  12   2 670.840 74.6053  34
   2  12   2 599.318 111.271   8
   2  12   3 265.927 133.543  57
  -2 -12  -3 295.683 56.5023  53
   2  12   3 170.232 61.0349  34
   2  12   3 337.670 100.634   8
   2  12   4 3826.32 242.818  34
   2  12   4 4171.78 284.535   8
   2  12   5 577.949 139.239  57
   2  12   5 931.704 86.9520  34
  -2 -12  -6 6385.84 380.302  51
   2  12   6 5991.20 385.873  34
  -2 -12  -7 264.832 53.7546  51
   2  12   7 300.378 68.4982  34
  -2 -12  -8 2422.14 155.417  51
   2  12   8 2656.70 165.297  34
  -2 -12  -9 248.491 54.5761  51
   2  12   9 292.970 70.6656  34
  -2 -12 -10 67.5710 48.8910  51
   2  12  10 1.92780 50.5357  47
   2  12  10 66.9932 64.4951  34
   2  12  11 1242.90 87.6557  47
  -2 -12 -11 1142.63 88.1380  51
  -2 -12 -12 220.723 44.7020  51
   2  12  12 172.106 40.9375  47
   2  12  12 191.708 60.2776  34
   2  12  13 2499.64 171.964  47
   2  12  13 3371.49 182.201  34
   2  12  14 372.126 48.6715  16
   2  12  14 377.895 48.7792  34
   2  12  15 1856.15 99.8499  16
   2  12  15 1877.99 101.408  34
   2  13 -13 2129.07 127.453  27
  -2 -13  13 2397.07 134.126  43
   2  13 -13 1961.37 127.511  41
   2  13 -12 439.979 46.3711  44
   2  13 -12 451.851 39.8522  41
   2  13 -11 1709.60 117.964  44
   2  13 -11 1738.50 112.896  41
  -2 -13  11 1920.20 125.127  43
   2  13 -10 165.986 43.8323  44
  -2 -13  10 172.442 62.2960  43
  -2 -13   9 216.542 46.4356  53
   2  13  -9 200.749 41.7853  14
   2  13  -9 203.830 47.9802  44
   2  13  -8 4163.49 233.677  14
   2  13  -8 3915.48 237.145  44
  -2 -13   7 48.1640 48.0068  53
   2  13  -7 76.6066 57.2850  59
   2  13  -7 20.8805 43.3874  14
   2  13  -7 21.1379 47.7292  44
   2  13  -6 8344.14 565.898  59
  -2 -13   6 9758.10 561.582  53
   2  13  -6 9718.26 558.470  14
   2  13  -6 9047.67 560.639  44
  -2 -13   5 87.8443 49.7251  53
   2  13  -5 106.854 73.5995  59
   2  13  -5 78.1790 48.5146  14
   2  13  -5 57.9208 47.4176  44
  -2 -13   4 5520.60 307.917  53
   2  13  -4 4494.96 305.491  44
  -2 -13   3 236.697 50.9231  53
   2  13  -3 286.696 49.8492  44
   2  13  -2 241.489 46.5446  44
   2  13  -2 172.157 42.3381  47
  -2 -13   1 1529.99 106.258  53
   2  13  -1 1626.23 146.798   8
   2  13  -1 1457.60 102.405  44
   2  13  -1 1303.80 102.774  47
   2  13   0-179.674 131.646  57
  -2 -13   0 16.1358 46.1689  53
   2  13   0 32.1197 48.3735  47
   2  13   0-63.2348 87.0903   8
  -2 -13  -1 5332.88 336.361  53
   2  13   1 6127.25 340.628  34
   2  13   1 5407.97 338.516  47
   2  13   1 5782.88 374.679   8
  -2 -13  -2 205.204 51.5127  53
   2  13   2 43.7779 126.012  57
   2  13   2 190.921 59.6446  34
   2  13   2 243.720 62.6070  47
   2  13   2 264.670 91.4501   8
  -2 -13  -3 4345.13 278.696  53
   2  13   3 4604.33 281.066  34
  -2 -13  -4 184.477 53.2226  53
   2  13   4 166.435 59.0300  34
  -2 -13  -5 1962.87 141.265  53
   2  13   5 2136.25 144.987  34
   2  13   6 178.493 70.3821  59
   2  13   6 155.853 61.2306  34
   2  13   7 282.733 65.2628  59
   2  13   7 327.759 64.7693  34
   2  13   8 2378.43 163.661  34
   2  13   9 86.8830 52.0959  47
   2  13   9 60.4806 58.5749  34
   2  13  10 2531.16 156.172  47
   2  13  10 2162.56 159.795  34
   2  13  11 97.5199 40.0853  47
   2  13  11 154.187 51.4471  34
   2  13  12 756.782 63.1316  47
   2  13  12 947.046 71.9461  34
   2  13  13 28.1223 33.5498  18
   2  13  13 99.3753 34.8793  34
   2  13  14 174.972 28.1700  18
   2  13  14 189.674 27.3663  34
   2  14 -11 260.177 27.8655  27
   2  14 -11 212.121 28.8137  44
  -2 -14  11 259.104 39.2640  43
   2  14 -10 3270.53 213.034  44
  -2 -14  10 3885.42 217.893  43
   2  14  -9 642.721 54.2205  44
  -2 -14   9 658.478 67.3996  43
   2  14  -8 3047.27 185.157  44
   2  14  -8 2918.75 183.077  14
  -2 -14   8 2933.04 183.529  53
   2  14  -7 2282.57 130.912  14
   2  14  -7 2082.05 131.437  44
   2  14  -7 1996.31 130.589  17
   2  14  -6 21.0081 42.0917  14
   2  14  -6 57.1122 38.2664  44
   2  14  -6 85.4486 46.7377  17
  -2 -14   6 21.1289 38.9142  53
   2  14  -6 6.96881 55.9389  59
   2  14  -5 1899.60 152.754  59
  -2 -14   5 2214.71 140.546  53
   2  14  -5 2187.40 140.122  14
   2  14  -5 2153.16 140.266  44
   2  14  -4 3995.19 233.434  14
  -2 -14   4 3777.95 233.546  53
   2  14  -4 3212.93 245.570  59
   2  14  -3 5324.88 322.563  14
   2  14  -3 4903.01 337.689  59
  -2 -14   3 5424.74 323.449  53
   2  14  -2 666.570 103.161  59
  -2 -14   2 749.953 65.4813  53
   2  14  -1 2247.47 150.593  47
  -2 -14   1 2424.13 151.831  53
   2  14   0 52.5819 44.5245  47
  -2 -14   0 47.7268 41.5408  53
   2  14   1 11.5840 49.0463  47
  -2 -14  -1 1.72825 41.5267  53
   2  14   1 35.3950 89.5894  59
   2  14   1 59.2733 41.6343  35
   2  14   1 22.8653 30.5694  27
   2  14   2 1258.76 90.3084  18
   2  14   2 1248.51 126.251  59
  -2 -14  -2 1242.98 92.1344  53
   2  14   2 1326.56 99.8450  47
   2  14   2 1153.80 91.0309  35
   2  14   3 743.674 98.6042  59
  -2 -14  -3 562.311 61.8319  53
   2  14   3 718.141 68.5420  34
   2  14   3 556.296 72.7191  47
   2  14   3 546.110 63.1576  18
   2  14   4 3520.76 256.947  47
   2  14   4 4066.51 267.481  59
  -2 -14  -4 4222.59 252.306  53
   2  14   4 4279.65 254.727  34
   2  14   5 1121.02 100.532  47
  -2 -14  -5 1131.67 89.3721  53
   2  14   5 1107.31 106.791  59
   2  14   5 1281.53 93.8056  34
   2  14   6 4346.86 258.829  47
  -2 -14  -6 4069.46 252.867  53
   2  14   6 4367.79 255.347  34
  -2 -14  -7 612.460 61.8230  53
   2  14   7 658.590 65.6221  34
   2  14   7 601.545 72.1660  47
   2  14   7 539.273 61.6360  17
  -2 -14  -8 225.169 48.6761  53
   2  14   8 310.528 53.3755  34
   2  14   9 230.388 47.6625  47
  -2 -14  -9 194.756 43.9759  53
   2  14   9 182.748 47.6447  34
  -2 -14 -10 232.040 40.7262  53
   2  14  10 256.604 45.4132  34
   2  14  10 196.969 41.6737  47
   2  14  10 336.312 50.3546  18
  -2 -14 -11 913.203 67.6089  53
   2  14  11 840.186 68.5214  47
   2  14  11 952.385 73.7532  18
   2  14  12 375.288 35.0575  47
   2  14  12 434.554 37.3738  34
   2  14  13 719.725 50.8882  18
   2  15 -10 49.9881 16.5912  27
   2  15  -9 280.287 31.9768  27
  -2 -15   9 406.016 37.0650  43
   2  15  -8 4060.76 241.175  27
  -2 -15   8 3872.16 242.365  43
   2  15  -7 181.416 32.0622  14
   2  15  -6 6627.79 371.766  14
   2  15  -6 5939.65 373.976  46
   2  15  -6 5919.66 372.583  17
   2  15  -5 16.2021 50.0355  59
   2  15  -5 44.2553 29.9709  56
   2  15  -5 20.6676 41.8841  17
   2  15  -5 5.04752 35.3528  14
   2  15  -4 1943.23 126.986  17
   2  15  -4 1901.10 119.164  14
  -2 -15   3 315.516 38.5058  53
   2  15  -3 278.027 44.3975  14
  -2 -15   2 71.6336 33.3766  53
   2  15  -2 142.149 69.9447  59
   2  15  -2 94.0211 36.1004  27
   2  15  -2 80.2318 41.6157  14
  -2 -15   1 1743.26 104.220  53
   2  15  -1 1675.74 103.913  27
   2  15   0 503.506 51.9292  47
  -2 -15   0 610.018 51.1149  53
   2  15   0 558.981 46.7630  27
   2  15   1 2292.20 150.591  47
   2  15   1 1961.38 170.407  59
  -2 -15  -1 2449.45 147.739  53
   2  15   2 656.404 63.0336  47
  -2 -15  -2 599.683 53.5417  53
   2  15   3 1843.62 124.679  18
  -2 -15  -3 2006.91 124.534  53
   2  15   3 1725.37 144.437  59
   2  15   3 2079.34 132.866  47
   2  15   3 1883.89 125.530  35
  -2 -15  -4-7.65635 33.7374  53
   2  15   4-5.28755 62.6658  59
   2  15   4-20.5838 41.7442  35
   2  15   4-5.40060 50.4649  47
   2  15   4-24.4064 39.9450  18
   2  15   5 917.163 82.6962  17
   2  15   5 1041.13 76.6867  18
   2  15   5 794.362 80.5599  47
   2  15   5 1011.65 76.2993  35
   2  15   5 806.910 85.5843  59
  -2 -15  -5 947.030 69.5474  53
   2  15   6 1244.46 95.1077  17
   2  15   6 1122.14 94.8205  18
   2  15   6 1082.19 96.8873  59
  -2 -15  -6 1400.47 88.7734  53
   2  15   6 1439.79 98.6115  47
   2  15   6 1407.22 95.8733  35
  -2 -15  -7 65.1314 30.5806  53
   2  15   7 160.923 45.2998  47
   2  15   7 39.7142 44.6136  18
   2  15   7 102.708 46.5948  35
   2  15   8 2370.17 122.295  18
   2  15   8 1857.07 116.352  34
   2  15   9 236.725 39.9985  18
   2  15   9 103.769 41.0893  35
   2  15  10 422.990 40.3074  47
   2  15  10 288.427 44.1785  35
   2  15  11 34.8442 21.7229  18
   2  15  11 20.7547 21.5404  35
   2  16  -6 317.228 32.3085  27
   2  16  -5 2121.06 126.901  14
   2  16  -5 1987.44 128.245  27
   2  16  -5 2179.38 129.808  46
   2  16  -5 1938.51 127.793  17
   2  16  -4 1219.37 68.5795  14
   2  16  -4 875.371 64.8956  56
   2  16  -4 867.906 67.5376  27
   2  16  -4 943.628 76.2483  46
   2  16  -4 1099.33 73.6584  17
   2  16  -3 3126.21 208.769  56
   2  16  -3 3410.65 209.104  27
   2  16  -3 3778.05 209.663  14
   2  16  -3 3521.59 214.904  17
   2  16  -2 99.5224 50.0934  59
   2  16  -2 63.2464 33.2954  56
   2  16  -2 108.586 25.7125  27
   2  16  -2 129.972 33.8142  14
   2  16  -2 132.407 49.2740  17
   2  16  -1 1171.70 80.3941  14
   2  16  -1 1114.80 92.7815  17
   2  16   0 243.756 39.0506  14
   2  16   0 182.509 58.1926  17
   2  16   1 95.9796 36.5422  14
   2  16   1-39.4142 57.1177  59
   2  16   2 929.599 71.4090  47
   2  16   2 730.144 86.7689  59
   2  16   3 144.480 40.3300  47
   2  16   3 318.026 53.2468  17
   2  16   4 2606.29 155.835  46
   2  16   4 2618.52 155.302  17
   2  16   5 164.490 40.3448  47
   2  16   5 240.923 41.7416  46
   2  16   5 212.693 29.6737  18
   2  16   5 261.048 39.8914  17
   2  16   5 149.980 29.2467  35
   2  16   6 853.533 59.3747  17
   2  16   6 819.534 58.0792  18
   2  16   6 669.494 57.1174  35
   2  16   7 226.798 31.6104  18
   2  16   7 356.418 36.3445  47
   2  17  -2 209.174 33.1316  46
   2  17  -1 1051.68 83.8491  46
   2  17  -1 1059.97 81.4504  17
   2  17   0 156.945 41.4688  46
   2  17   0 257.429 39.3349  17
   2  17   0 245.491 30.9035  56
   2  17   1 1806.45 93.8182  14
   2  17   1 1132.25 94.0071  56
   2  17   2 140.424 37.4791  46
   2  17   2 214.838 26.1159  14
   2  17   3 190.994 31.2901  17
  -3  16   0 517.553 45.0168  56
  -3  16  -1 16.4316 26.7146  56
  -3  15   7 151.443 32.0277  35
  -3  15   7 166.049 28.9260  18
  -3  15   6-41.8494 35.4019  35
  -3  15   6 63.4086 31.2390  18
  -3  15   5 363.667 46.0284  35
  -3  15   5 439.353 41.9115  18
  -3  15   4 13.0814 35.7365  56
  -3  15   4 11.2835 38.9841  35
  -3  15   4 40.6064 45.1616  46
  -3  15   4 30.9527 32.9013  18
  -3  15   3 144.261 43.0733  56
  -3  15   3 47.5500 41.1297  35
  -3  15   3 114.325 54.3200  46
  -3  15   3 192.004 32.4196  18
  -3  15   2 30.7548 33.4731  14
  -3  15   2-41.3646 45.6374  56
  -3  15   2-7.38329 57.7557  46
  -3  15   2 53.9513 27.1711  18
  -3  15   2 59.9323 38.5867  35
  -3  15   1 36.8869 38.1749  35
  -3  15   1 13.8117 35.7075  14
  -3  15   0 249.837 41.3839  14
  -3  15   0 311.908 50.8052  56
  -3  15   0 260.657 29.0708  27
  -3  15   0 260.298 39.0306  35
  -3  15   0 151.040 64.4235  46
  -3  15   0 144.536 60.0110  17
  -3  15  -1-16.7346 37.9132  14
  -3  15  -1-45.4077 43.8358  56
  -3  15  -1 8.60584 31.5824  35
  -3  15  -1 37.3536 25.1687  27
  -3  15  -1 77.1838 61.0165  46
  -3  15  -1-14.6567 55.0935  17
  -3  15  -2 1653.86 95.6777  14
  -3  15  -2 1513.85 98.4436  56
  -3  15  -2 1417.68 90.7837  27
  -3  15  -2 1384.47 107.084  46
  -3  15  -3 300.791 58.1861  46
  -3  15  -3 373.040 47.0434  56
  -3  15  -3 344.837 38.4542  27
  -3  15  -4 1023.69 72.8777  46
  -3  15  -4 883.271 65.2129  56
  -3  15  -5 51.1631 30.1901  56
  -3  15  -6 138.411 31.1679  14
  -3  15  -7 611.141 43.2870  27
  -3  15  -7 603.091 45.1029  14
  -3  14  10 170.389 28.5364  35
  -3  14   9 278.501 39.5396  18
  -3  14   8 78.7841 41.0596  18
  -3  14   7 304.349 55.4846  35
  -3  14   7 453.886 53.2102  18
  -3  14   6 25.1352 35.5207  56
  -3  14   6-57.4834 51.4605  35
  -3  14   6 28.1399 46.3991  46
  -3  14   6-18.1759 44.9792  18
  -3  14   5 75.8013 44.0935  56
  -3  14   5 162.988 56.1736  35
  -3  14   5 109.100 55.4253  46
  -3  14   5 34.4868 48.1104  18
  -3  14   5 107.692 52.1273  17
  -3  14   4 204.431 39.0159  14
  -3  14   4 106.625 51.2811  56
  -3  14   4 193.450 57.4018  35
  -3  14   4 147.532 61.8539  46
  -3  14   4 259.575 50.4009  18
  -3  14   4 202.685 61.4774  17
  -3  14   3 1193.87 98.3570  17
  -3  14   3 1145.27 83.2381  18
  -3  14   3 982.985 77.9811  14
  -3  14   3 844.113 87.5336  56
  -3  14   3 1148.16 100.921  46
  -3  14   3 1058.27 87.7137  35
  -3  14   2 558.347 59.3106  18
  -3  14   2 674.457 59.7148  14
  -3  14   2 551.155 65.9507  35
  -3  14   1 790.695 67.9423  14
  -3  14   1 744.474 58.0951  27
  -3  14   1 769.790 63.5316  18
  -3  14   1 721.270 71.6724  35
  -3  14   0 718.276 91.6896  17
  -3  14   0 654.630 60.0185  18
  -3  14   0 882.146 69.5834  14
  -3  14   0 888.781 80.8592  56
  -3  14   0 788.689 60.8643  27
  -3  14   0 822.814 99.7081  46
  -3  14   0 692.049 70.5754  35
  -3  14  -1 156.513 48.0089  14
  -3  14  -1 184.445 58.3431  56
  -3  14  -1 146.512 45.7407  35
  -3  14  -1 138.954 38.3239  27
  -3  14  -1 187.815 79.9220  46
  -3  14  -1 72.0382 70.4173  17
  -3  14  -2 8.15779 47.0021  14
  -3  14  -2-26.2091 54.3067  56
  -3  14  -2 45.2457 42.3928  35
  -3  14  -2 5.78021 38.1160  27
  -3  14  -2-71.7048 72.9469  46
  -3  14  -2-35.1465 67.7954  17
  -3  14  -3 359.394 56.9617  56
  -3  14  -3 307.565 47.1423  27
  -3  14  -3 282.476 45.0089  35
  -3  14  -3 290.530 65.0196  17
  -3  14  -3 339.777 71.3633  46
  -3  14  -4 513.468 57.1585  56
  -3  14  -4 411.224 69.6250  46
  -3  14  -5 1179.47 96.7155  46
  -3  14  -5 1249.22 90.4275  56
  -3  14  -6 455.507 48.6331  56
  -3  14  -6 364.594 46.6835  27
  -3  14  -6 423.800 54.8189  46
  -3  14  -6 395.484 52.7977  14
  -3  14  -7 1308.87 94.7297  14
  -3  14  -7 1108.41 90.4650  56
  -3  14  -8 305.844 36.9973  27
  -3  14  -8 389.667 42.8475  14
  -3  14  -9 411.688 35.2755  27
  -3  14 -10 381.900 28.9228  27
  -3  13  12 53.9877 23.2087  35
  -3  13  12 124.576 24.4979  18
  -3  13  11 4.66650 33.2488  35
  -3  13  11 52.9688 32.0791  18
  -3  13  11 31.5375 35.5546  16
  -3  13  10 66.0918 42.7631  35
  -3  13  10 5.32450 41.4777  16
  -3  13   9 143.543 44.7823  19
[truncated: 2,347,120 more chars]
