# Supplementary material for: Crystal structures of the (η2:η2-cyclo­octa-1,5-diene)(η6-toluene)­iridium(I) cation and μ-chlorido-iridium(III) complexes of 2-(phosphinito)- and 2-(phosphinometh­yl)anthra­quinone ligands
Source: Acta Crystallogr E Crystallogr Commun. 2024 Sep 30;80(Pt 10):1101–9. doi: 10.1107/S2056989024008922 (PMC11451491; doi:10.1107/S2056989024008922)
Supplement: Supplementary file 2 [file e-80-01101-1sup2.hkl]

data_1                                                                          
_shelx_title ' npmwm03_a.res in P-1'                                            
_shelx_refln_list_code          4                                               
_shelx_F_calc_maximum      504.79                                               
_exptl_crystal_F_000      1668.00                                               
_reflns_d_resolution_high  0.7876                                               
                                                                                
loop_                                                                           
 _space_group_symop_operation_xyz                                               
 'x, y, z'                                                                      
 '-x, -y, -z'                                                                   
                                                                                
_cell_length_a    13.1570                                                       
_cell_length_b    13.5836                                                       
_cell_length_c    17.5470                                                       
_cell_angle_alpha  88.572                                                       
_cell_angle_beta   87.003                                                       
_cell_angle_gamma  79.715                                                       
                                                                                
_shelx_F_squared_multiplier     1.000                                           
                                                                                
loop_                                                                           
 _refln_index_h                                                                 
 _refln_index_k                                                                 
 _refln_index_l                                                                 
 _refln_F_squared_calc                                                          
 _refln_F_squared_meas                                                          
 _refln_F_squared_sigma                                                         
 _refln_observed_status                                                         
   1   0   0      62298.72      48356.31      2865.29 o                         
   2   0   0        708.36        451.79       189.51 o                         
   3   0   0        197.80        267.70       100.59 o                         
   4   0   0        119.41        187.90       120.92 o                         
   5   0   0       3395.24       3477.44       210.27 o                         
   6   0   0      14728.73      13949.30       679.52 o                         
   7   0   0        529.09        669.06       550.57 o                         
   8   0   0      54030.00      50150.96      3233.70 o                         
   9   0   0      44435.30      44491.80       818.42 o                         
  10   0   0       3673.82       3843.04       109.83 o                         
  11   0   0       3825.13       3996.58       113.12 o                         
  12   0   0       4122.16       4591.28       151.63 o                         
  13   0   0        833.85        876.47        83.41 o                         
  14   0   0       3330.29       3532.46       114.81 o                         
  15   0   0       3775.08       3779.20       135.10 o                         
  16   0   0       1045.75       1096.10        80.00 o                         
 -16   1   0       6961.31       6266.51       398.02 o                         
 -15   1   0       9509.91      10154.57       289.45 o                         
 -14   1   0        206.38        209.09        75.77 o                         
 -13   1   0       2040.81       2141.44        96.98 o                         
 -12   1   0        456.71        443.40        71.83 o                         
 -11   1   0      12174.91      12990.12       288.24 o                         
 -10   1   0      10457.71      10215.99       208.95 o                         
  -9   1   0       1466.50       1541.76        66.65 o                         
  -8   1   0      55447.57      47274.45      3080.31 o                         
  -7   1   0      57064.30      45707.25      2949.57 o                         
  -6   1   0      14959.51      12443.62      1016.99 o                         
  -5   1   0       4312.89       3810.99       459.48 o                         
  -4   1   0       1535.78       1193.07       206.95 o                         
  -3   1   0       1433.96       1399.25       351.60 o                         
  -2   1   0       1062.23       1367.10       133.39 o                         
  -1   1   0      32477.00      28762.02       864.55 o                         
   0   1   0       9462.26       8731.10       371.24 o                         
   1   1   0      57510.53      60130.82      2505.12 o                         
   2   1   0      21553.80      24405.05      1459.25 o                         
   3   1   0       3349.59       3716.77       177.04 o                         
   4   1   0       2705.64       2605.66       327.61 o                         
   5   1   0         51.54        152.80       142.84 o                         
   6   1   0      10533.40       9465.20       607.09 o                         
   7   1   0      85579.45      81830.11      2891.20 o                         
   8   1   0      42678.16      37698.43      2506.61 o                         
   9   1   0          4.26         64.56        51.66 o                         
  10   1   0          0.67         22.90        56.34 o                         
  11   1   0       1369.90       1645.12        86.18 o                         
  12   1   0        342.30        311.81        75.22 o                         
  13   1   0       4420.18       4644.97       180.44 o                         
  14   1   0         40.83         20.87        72.29 o                         
  15   1   0      13383.21      14116.01       392.33 o                         
  16   1   0      13189.50      12751.90       517.57 o                         
 -15   2   0       2156.22       2190.28       217.04 o                         
 -14   2   0       3266.63       3375.79       138.69 o                         
 -13   2   0       7287.31       7051.11       294.53 o                         
 -12   2   0      14253.16      14230.87       488.15 o                         
 -11   2   0       1383.53       1380.10        90.88 o                         
 -10   2   0         35.75         66.64        55.67 o                         
  -9   2   0       4484.61       4737.25       102.10 o                         
  -8   2   0      15173.38      15720.25       534.17 o                         
  -7   2   0       3792.37       2516.24       624.22 o                         
  -6   2   0      24392.17      18296.07      1357.16 o                         
  -5   2   0         93.56        471.72       244.03 o                         
  -4   2   0      38900.52      33527.54      1512.67 o                         
  -3   2   0      20917.51      19082.03      1654.30 o                         
  -2   2   0       8135.98       7951.79       262.41 o                         
  -1   2   0      95481.38      92332.79      2754.25 o                         
   0   2   0     189603.25     175894.31     10401.41 o                         
   1   2   0      63673.24      57807.97      3427.63 o                         
   2   2   0       7910.15       8128.35       363.18 o                         
   3   2   0       3671.20       3912.55       329.11 o                         
   4   2   0       7023.09       9311.36       585.02 o                         
   5   2   0         77.35         40.07       161.18 o                         
   6   2   0       4018.07       4002.10       325.00 o                         
   7   2   0       7133.84       7524.64       515.35 o                         
   8   2   0      85935.43      81474.05      3572.36 o                         
   9   2   0      47229.19      47774.67      1026.30 o                         
  10   2   0       2005.83       1903.06        91.22 o                         
  11   2   0       1109.89       1094.73        70.73 o                         
  12   2   0       4114.42       4379.50       134.99 o                         
  13   2   0         38.34         10.18        83.69 o                         
  14   2   0       3252.89       3817.43       143.38 o                         
  15   2   0        875.13        976.59        85.42 o                         
  16   2   0       2110.37       1982.90       101.36 o                         
 -15   3   0       2658.86       2788.69       254.36 o                         
 -14   3   0        147.03        118.90        71.74 o                         
 -13   3   0       1001.48       1131.18        80.22 o                         
 -12   3   0       7591.95       7816.82       184.60 o                         
 -11   3   0      21040.76      21333.45       452.10 o                         
 -10   3   0      20321.65      19670.41       478.93 o                         
  -9   3   0       7590.44       7033.86       163.00 o                         
  -8   3   0      12130.83      11161.88       236.27 o                         
  -7   3   0      25747.57      19806.05      1512.79 o                         
  -6   3   0       1061.25       1040.49       290.14 o                         
  -5   3   0      15355.67      12504.57       858.50 o                         
  -4   3   0       1672.80       1486.80       307.40 o                         
  -3   3   0       8484.39       8367.69       380.59 o                         
  -2   3   0      20476.40      20585.11       721.84 o                         
  -1   3   0       8544.75       8604.00       290.73 o                         
   0   3   0      30565.30      26604.61      1637.67 o                         
   1   3   0      88264.57      84795.03      3556.49 o                         
   2   3   0      32410.74      32094.05      1363.27 o                         
   3   3   0       3152.70       3286.48       164.02 o                         
   4   3   0       5266.37       5721.17       292.18 o                         
   5   3   0       3549.88       3964.54       235.54 o                         
   6   3   0       3973.34       3851.39       325.07 o                         
   7   3   0      17979.60      18669.79      1174.04 o                         
   8   3   0       8730.57       7982.88       560.00 o                         
   9   3   0       8264.92       8193.71       217.77 o                         
  10   3   0       1433.36       1428.26        73.10 o                         
  11   3   0       1630.60       1684.23        89.56 o                         
  12   3   0        134.64        130.91        71.74 o                         
  13   3   0        982.47        954.93        85.53 o                         
  14   3   0        520.91        547.88        84.11 o                         
  15   3   0      11018.46      11458.94       421.15 o                         
  16   3   0      12417.70      12278.34       337.33 o                         
 -14   4   0       1314.77       1496.60        95.68 o                         
 -13   4   0       4854.83       4912.28       186.96 o                         
 -12   4   0      10226.59      11072.85       302.82 o                         
 -11   4   0        492.02        574.34        77.34 o                         
 -10   4   0       5571.64       5330.07       135.90 o                         
  -9   4   0       2863.39       2671.63       101.74 o                         
  -8   4   0        282.43        309.93        48.18 o                         
  -7   4   0       8278.52       8255.60       205.58 o                         
  -6   4   0      18361.33      14235.33       985.47 o                         
  -5   4   0       6583.37       5424.78       373.74 o                         
  -4   4   0      56159.64      50677.25      2078.71 o                         
  -3   4   0      18240.71      17506.70       630.87 o                         
  -2   4   0       7212.36       7012.56       280.93 o                         
  -1   4   0      11646.90      10612.26       355.59 o                         
   0   4   0      41447.71      42418.25      1826.14 o                         
   1   4   0        740.27        874.70       253.39 o                         
   2   4   0      41883.50      42006.46      1784.98 o                         
   3   4   0        441.99        311.42       113.39 o                         
   4   4   0      14946.45      16678.83       738.13 o                         
   5   4   0      26351.67      27304.73      1180.74 o                         
   6   4   0       4017.56       4013.99       361.01 o                         
   7   4   0      11497.70      11391.41       752.02 o                         
   8   4   0      76296.91      77144.19      4629.90 o                         
   9   4   0      33745.86      35387.88       868.95 o                         
  10   4   0         47.43        175.43        61.12 o                         
  11   4   0       2300.53       2358.26       103.25 o                         
  12   4   0       5876.60       6268.76       201.17 o                         
  13   4   0       3948.92       4130.73       183.47 o                         
  14   4   0         20.12         51.56        92.91 o                         
  15   4   0        639.52        737.17        89.27 o                         
  16   4   0       4873.61       4400.24       132.89 o                         
 -14   5   0        192.24        232.09       113.41 o                         
 -13   5   0       1339.72       1359.96       101.15 o                         
 -12   5   0      10710.11      10288.59       240.26 o                         
 -11   5   0      21132.34      21337.17       402.52 o                         
 -10   5   0      14113.30      13980.02       275.53 o                         
  -9   5   0       2736.90       2812.29        88.64 o                         
  -8   5   0      12298.46      12369.68       244.88 o                         
  -7   5   0      18176.61      17779.93       310.22 o                         
  -6   5   0        291.58        191.17       134.44 o                         
  -5   5   0      16416.34      14286.14       595.47 o                         
  -4   5   0        105.25         97.94       136.65 o                         
  -3   5   0      23339.48      22100.08       804.90 o                         
  -2   5   0      57760.43      57226.70      1974.13 o                         
  -1   5   0      39010.29      37985.86      1165.08 o                         
   0   5   0      29787.69      28932.43      1277.95 o                         
   1   5   0      93747.43      93493.09      4864.50 o                         
   2   5   0      13482.67      14268.98       653.79 o                         
   3   5   0      10244.61      10253.88       397.50 o                         
   4   5   0       8801.10       8519.22       414.79 o                         
   5   5   0      17304.45      19198.36       905.55 o                         
   6   5   0        475.95        407.45       147.06 o                         
   7   5   0        231.68        151.44       227.47 o                         
   8   5   0        627.64        972.60       246.24 o                         
   9   5   0      24046.37      24562.89       565.19 o                         
  10   5   0       8929.42       9018.55       246.53 o                         
  11   5   0       5314.77       5639.63       155.43 o                         
  12   5   0        849.39        987.18        72.83 o                         
  13   5   0        572.23        520.93       134.64 o                         
  14   5   0          7.10        102.88       113.56 o                         
  15   5   0       3774.99       3861.80       182.58 o                         
  16   5   0       6158.70       6070.80       245.74 o                         
 -13   6   0        641.24        618.93        85.93 o                         
 -12   6   0       2810.14       3007.61        99.25 o                         
 -11   6   0        975.49        968.73        61.56 o                         
 -10   6   0      12465.36      12626.69       230.76 o                         
  -9   6   0       8077.17       8044.80       163.88 o                         
  -8   6   0       1205.01       1257.49        69.51 o                         
  -7   6   0       2726.77       2697.26        70.75 o                         
  -6   6   0      16921.37      15978.13       272.88 o                         
  -5   6   0         27.46         36.83       134.05 o                         
  -4   6   0      40970.02      37549.41      1352.59 o                         
  -3   6   0      12220.22      11688.60       465.03 o                         
  -2   6   0       1006.67       1468.32       178.27 o                         
  -1   6   0        823.50        673.73       145.64 o                         
   0   6   0       8849.09       8943.67       385.28 o                         
   1   6   0        424.17        866.51       248.23 o                         
   2   6   0      35631.23      35587.65      2178.97 o                         
   3   6   0      12398.72      13515.76       914.57 o                         
   4   6   0      29392.50      30347.04      1460.38 o                         
   5   6   0       6076.75       5763.35       315.12 o                         
   6   6   0       8930.76       9375.41       551.64 o                         
   7   6   0      19299.60      19647.82      1265.83 o                         
   8   6   0      50377.91      52109.49      1561.26 o                         
   9   6   0      32595.31      32361.87       983.48 o                         
  10   6   0         42.96         62.75        78.01 o                         
  11   6   0       6157.15       6098.85       170.25 o                         
  12   6   0       5116.04       5096.25       178.43 o                         
  13   6   0       3940.52       3995.62       178.38 o                         
  14   6   0          6.14         -9.79        97.30 o                         
  15   6   0       1530.59       1690.68       150.11 o                         
  16   6   0       9194.69       8468.96       378.16 o                         
 -12   7   0       3736.67       3713.26       143.39 o                         
 -11   7   0      10752.28      11140.87       305.58 o                         
 -10   7   0       4520.68       4801.31       116.85 o                         
  -9   7   0         18.05         10.35        56.57 o                         
  -8   7   0       3626.34       3546.32       101.16 o                         
  -7   7   0      13349.57      12974.19       218.33 o                         
  -6   7   0       2413.49       2283.29        68.59 o                         
  -5   7   0       5911.76       5632.46       113.44 o                         
  -4   7   0       1248.80       1346.40        66.02 o                         
  -3   7   0      38193.34      37715.65      1347.70 o                         
  -2   7   0      22018.76      21893.34      1378.38 o                         
  -1   7   0      32101.32      32306.96      1516.08 o                         
   0   7   0      26705.20      26340.88      1014.94 o                         
   1   7   0      58780.85      60318.00      3585.09 o                         
   2   7   0      17519.33      16957.67      1202.48 o                         
   3   7   0      22659.21      24996.13      1589.81 o                         
   4   7   0       1890.78       1553.66       297.92 o                         
   5   7   0       2924.71       2916.12       378.92 o                         
   6   7   0       3028.45       2967.43       390.02 o                         
   7   7   0       1753.21       1941.15       136.28 o                         
   8   7   0       9473.09       9655.55       331.45 o                         
   9   7   0      22355.71      22348.84       690.76 o                         
  10   7   0       9158.06       9272.27       234.72 o                         
  11   7   0        389.56        531.17        84.07 o                         
  12   7   0        911.90       1159.60       115.45 o                         
  13   7   0        917.59        851.48        99.66 o                         
  14   7   0         31.68        -40.00        87.81 o                         
  15   7   0       2547.20       3035.61       187.35 o                         
  16   7   0       2306.06       2330.32       171.98 o                         
 -12   8   0        131.47        218.27       165.13 o                         
 -11   8   0       5117.74       4997.98       199.70 o                         
 -10   8   0      14780.71      14533.35       373.76 o                         
  -9   8   0       9984.34      10002.55       271.12 o                         
  -8   8   0         21.21         87.88        79.23 o                         
  -7   8   0       2614.97       2423.79       117.86 o                         
  -6   8   0       5906.81       5520.34       149.95 o                         
  -5   8   0          8.76         32.94        50.00 o                         
  -4   8   0      11565.06      10962.53       187.66 o                         
  -3   8   0        445.91        402.19        71.37 o                         
  -2   8   0       5244.77       5298.68       464.55 o                         
  -1   8   0       2706.02       2589.60       366.68 o                         
   0   8   0       1073.10       1227.87       243.74 o                         
   1   8   0        842.82        827.62       206.27 o                         
   2   8   0      23085.99      22738.32      1551.07 o                         
   3   8   0       3870.51       4116.10       287.04 o                         
   4   8   0      14412.66      15499.02      1069.85 o                         
   5   8   0      13060.33      13675.03       642.25 o                         
   6   8   0       2808.03       3087.67       226.03 o                         
   7   8   0       6523.65       7305.41       384.91 o                         
   8   8   0      29739.70      31177.78       969.74 o                         
   9   8   0      15306.52      16084.10       484.74 o                         
  10   8   0       5887.64       5777.30       186.44 o                         
  11   8   0       5099.00       5298.14       163.80 o                         
  12   8   0       2275.54       2320.01       111.65 o                         
  13   8   0       2834.67       2940.02       146.86 o                         
  14   8   0        222.81        241.15        85.62 o                         
  15   8   0       1983.13       2284.23       274.32 o                         
 -11   9   0       4763.22       4380.31       323.18 o                         
 -10   9   0        532.19        641.26       119.64 o                         
  -9   9   0       1099.40       1095.49        81.56 o                         
  -8   9   0          2.63        164.46        81.01 o                         
  -7   9   0       3674.50       3859.73       142.77 o                         
  -6   9   0       1448.95       1503.57        82.73 o                         
  -5   9   0       1188.15       1250.49        62.22 o                         
  -4   9   0       3575.83       3441.00        95.54 o                         
  -3   9   0      19956.34      19575.82       373.41 o                         
  -2   9   0      22835.84      21698.45       482.30 o                         
  -1   9   0       4785.47       4425.22       160.06 o                         
   0   9   0      10883.84      10646.26       502.80 o                         
   1   9   0      22371.56      22533.71       822.03 o                         
   2   9   0       2611.92       2853.22       326.95 o                         
   3   9   0       6327.20       6128.98       449.01 o                         
   4   9   0         12.05          5.05       132.66 o                         
   5   9   0       8739.02       9971.90       379.91 o                         
   6   9   0       9623.88      10026.14       428.84 o                         
   7   9   0       3135.31       3384.15       195.45 o                         
   8   9   0       5275.24       5570.94       248.73 o                         
   9   9   0      26781.30      27213.37       762.56 o                         
  10   9   0      23316.64      23804.39       858.48 o                         
  11   9   0        136.48        117.00       104.20 o                         
  12   9   0       1291.15       1598.99       223.96 o                         
  13   9   0       1681.27       1628.44       120.59 o                         
  14   9   0         86.94         68.13        73.42 o                         
  15   9   0        454.21        589.97       105.05 o                         
 -11  10   0       4952.87       4202.07       239.04 o                         
 -10  10   0      21507.98      19969.39      3249.86 o                         
  -9  10   0       5974.83       6090.67       276.36 o                         
  -8  10   0        129.33        107.43       103.02 o                         
  -7  10   0        488.84        527.51       104.60 o                         
  -6  10   0       2008.62       2101.54       101.31 o                         
  -5  10   0        214.91        191.78        70.31 o                         
  -4  10   0       9210.00       8860.23       184.04 o                         
  -3  10   0         16.50         27.72        61.81 o                         
  -2  10   0      25780.14      25121.96       526.58 o                         
  -1  10   0      18301.01      17989.49       513.08 o                         
   0  10   0       1182.85       1345.40       110.40 o                         
   1  10   0       1906.28       2003.39       115.15 o                         
   2  10   0      14186.40      14071.01       481.95 o                         
   3  10   0        676.26        597.61       100.04 o                         
   4  10   0      18194.47      19887.29       801.44 o                         
   5  10   0      10909.18      12274.97       474.42 o                         
   6  10   0        228.77        162.33       180.56 o                         
   7  10   0        322.43        309.68       140.56 o                         
   8  10   0       4786.51       4897.55       244.78 o                         
   9  10   0       1277.81       1275.80       112.07 o                         
  10  10   0       2589.58       2654.66       173.13 o                         
  11  10   0       3737.15       3701.01       186.79 o                         
  12  10   0       1746.11       1845.33       142.72 o                         
  13  10   0       5321.30       5165.83       217.21 o                         
  14  10   0        106.16         83.79        61.15 o                         
  15  10   0       1707.31       1593.93       106.03 o                         
 -10  11   0         19.50        174.13        98.15 o                         
  -9  11   0       5150.82       4394.35      1072.58 o                         
  -8  11   0         48.88         30.86        89.60 o                         
  -7  11   0         84.46        127.00        84.02 o                         
  -6  11   0        455.15        546.84        93.93 o                         
  -5  11   0         12.46         37.35        87.00 o                         
  -4  11   0       1350.24       1418.75        74.76 o                         
  -3  11   0      38286.32      37422.20       844.72 o                         
  -2  11   0      16882.19      16697.76       372.91 o                         
  -1  11   0        498.46        669.82        86.43 o                         
   0  11   0        767.07        684.89        91.80 o                         
   1  11   0       2668.62       2756.24       168.31 o                         
   2  11   0        593.69        583.34        96.97 o                         
   3  11   0       4560.73       5008.72       184.88 o                         
   4  11   0        634.59        656.19       103.59 o                         
   5  11   0      23212.23      25686.63       934.26 o                         
   6  11   0      23059.30      25174.91       913.34 o                         
   7  11   0      11551.33      12323.22       506.99 o                         
   8  11   0      10977.51      11309.51       465.87 o                         
   9  11   0       9268.51       9147.43       614.95 o                         
  10  11   0       7456.72       7452.41       506.98 o                         
  11  11   0        402.12        378.65        81.07 o                         
  12  11   0       1762.27       1893.51       129.52 o                         
  13  11   0       2055.46       1864.32       117.17 o                         
  14  11   0       3352.70       3177.82       166.16 o                         
  -9  12   0       3372.99       2160.32       199.94 o                         
  -8  12   0        461.48        377.21        95.99 o                         
  -7  12   0        121.58         64.78        73.86 o                         
  -6  12   0       1154.34       1134.49        94.08 o                         
  -5  12   0         64.25         95.85        85.60 o                         
  -4  12   0       1303.08       1443.42        95.55 o                         
  -3  12   0       1373.44       1409.71        91.62 o                         
  -2  12   0      27071.74      25868.05       788.87 o                         
  -1  12   0      23263.84      23320.26       543.83 o                         
   0  12   0       3873.51       3927.59       169.71 o                         
   1  12   0       2105.78       2134.23       130.09 o                         
   2  12   0       5009.89       4886.08       196.01 o                         
   3  12   0        287.70        355.38       115.67 o                         
   4  12   0      11269.67      10964.20       504.83 o                         
   5  12   0       7696.79       8149.70       302.57 o                         
   6  12   0       3477.43       3666.31       228.87 o                         
   7  12   0       5202.99       5781.65       302.90 o                         
   8  12   0        266.67        237.73       145.57 o                         
   9  12   0        130.01        216.46       191.07 o                         
  10  12   0       5186.34       5308.79       342.88 o                         
  11  12   0       2258.60       2526.71       268.25 o                         
  12  12   0       3039.85       3013.65       264.70 o                         
  13  12   0       7084.95       6721.54       261.31 o                         
  -8  13   0       1352.35        957.11       241.79 o                         
  -7  13   0        399.42        346.56       140.17 o                         
  -6  13   0        226.98        186.32       113.42 o                         
  -5  13   0          8.06         26.48        75.73 o                         
  -4  13   0       1660.24       1645.95        94.98 o                         
  -3  13   0      13624.51      13168.17       577.87 o                         
  -2  13   0       5016.93       5084.23       165.48 o                         
  -1  13   0       1189.32       1149.55        93.57 o                         
   0  13   0       1824.43       1853.41       116.52 o                         
   1  13   0        165.73        189.49        96.95 o                         
   2  13   0         57.61        -64.36       154.17 o                         
   3  13   0       1026.68       1117.34       124.70 o                         
   4  13   0         93.87        112.22       141.18 o                         
   5  13   0      20945.17      22265.71       967.26 o                         
   6  13   0      20757.84      22322.60       971.42 o                         
   7  13   0       6444.19       7029.50       436.69 o                         
   8  13   0       1827.08       2052.60       231.96 o                         
   9  13   0       5431.28       5681.97       288.00 o                         
  10  13   0        143.68        370.04       305.92 o                         
  11  13   0       1788.77       1741.04       141.54 o                         
  12  13   0       1230.05       1219.43       114.08 o                         
  -7  14   0         63.63         78.89        73.49 o                         
  -6  14   0       2664.16       2261.62       200.45 o                         
  -5  14   0       2290.92       2012.23       138.72 o                         
  -4  14   0        126.43         -2.05        60.64 o                         
  -3  14   0       2871.38       2856.13       115.31 o                         
  -2  14   0      21623.72      20507.01       861.56 o                         
  -1  14   0      13336.69      12881.20       486.92 o                         
   0  14   0         23.96          4.92        84.70 o                         
   1  14   0        213.76        284.40       101.63 o                         
   2  14   0        129.86        183.69       111.43 o                         
   3  14   0        179.69        281.78       129.42 o                         
   4  14   0       3840.84       3841.12       174.40 o                         
   5  14   0        863.93        888.71       132.80 o                         
   6  14   0       6961.76       7690.60       366.43 o                         
   7  14   0      12380.58      12962.89       577.49 o                         
   8  14   0       2132.07       2304.44       225.17 o                         
   9  14   0       1054.74       1018.29       118.94 o                         
  10  14   0       3350.26       3238.96       155.67 o                         
  11  14   0        347.51        424.99       288.42 o                         
  -4  15   0         27.16        116.44        88.73 o                         
  -3  15   0        851.56        928.56        78.60 o                         
  -2  15   0         27.51         61.60        59.84 o                         
  -1  15   0       6912.62       6623.28       276.46 o                         
   0  15   0       1282.84       1364.02       165.44 o                         
   1  15   0        184.80        355.28        78.32 o                         
   2  15   0       1961.18       2059.11       105.43 o                         
   3  15   0         64.52        123.64        93.74 o                         
   4  15   0         96.94        108.74        95.26 o                         
   5  15   0      10814.10      10491.85       965.78 o                         
   6  15   0       9739.84      10263.66       598.63 o                         
   7  15   0         72.04        117.60       105.84 o                         
   8  15   0          5.61         88.24        90.47 o                         
   9  15   0       1130.24       1163.08       116.51 o                         
  10  15   0        383.56        400.21        60.87 o                         
  -3  16   0       2824.16       1898.67       165.15 o                         
  -2  16   0       9809.71       9977.85       825.50 o                         
  -1  16   0       5349.99       3855.59       371.00 o                         
   0  16   0         21.35        230.65       114.94 o                         
   1  16   0        815.95        886.81        95.96 o                         
   2  16   0        984.28        837.58       118.96 o                         
   3  16   0        919.60        955.28       144.22 o                         
   4  16   0          8.95         51.82        79.05 o                         
   5  16   0       1005.22       1085.06        93.53 o                         
   6  16   0      10399.11      10034.66       432.24 o                         
   7  16   0      11431.11      10948.95       673.68 o                         
   8  16   0        567.50        510.90        84.62 o                         
   1  17   0       1399.44       1005.53        89.53 o                         
   2  17   0       1429.26        857.15        97.13 o                         
   3  17   0        609.85        504.30        52.35 o                         
   4  17   0        531.54        520.12       124.53 o                         
   5  17   0       2436.06       1615.93       152.12 o                         
  -4 -17   1       1529.45       1432.45       105.09 o                         
  -3 -17   1       7289.55       6430.15       390.58 o                         
  -2 -17   1       4994.96       3873.85       214.33 o                         
  -1 -17   1        146.33        246.67        57.89 o                         
  -8 -16   1        114.42        184.34        74.40 o                         
  -7 -16   1        523.84        517.31       113.20 o                         
  -6 -16   1        918.43        980.19        79.78 o                         
  -5 -16   1        488.21        403.21       127.02 o                         
  -4 -16   1       1044.08        960.42        90.35 o                         
  -3 -16   1         27.54        -43.23        99.03 o                         
  -2 -16   1       3695.05       4211.46       222.90 o                         
  -1 -16   1       8565.03       8699.19       284.90 o                         
   0 -16   1         16.78        162.99        76.00 o                         
   1 -16   1        408.15        226.65        93.32 o                         
   2 -16   1        147.17        241.36        90.22 o                         
   3 -16   1         59.02         60.28        98.00 o                         
 -10 -15   1         44.74         50.26        54.98 o                         
  -9 -15   1       3306.71       3115.33       181.30 o                         
  -8 -15   1       2545.38       2787.53       138.55 o                         
  -7 -15   1       2412.65       2341.16       144.80 o                         
  -6 -15   1       5237.01       4932.13       283.39 o                         
  -5 -15   1        880.08        851.74       169.90 o                         
  -4 -15   1       2064.62       1892.27       198.86 o                         
  -3 -15   1       9209.37       9978.32       629.64 o                         
  -2 -15   1       5884.77       6273.47       269.95 o                         
  -1 -15   1        351.96        505.93       122.45 o                         
   0 -15   1        585.98        735.55        95.36 o                         
   1 -15   1       3105.25       2970.62       139.44 o                         
   2 -15   1       3946.84       3622.55       129.83 o                         
   3 -15   1         27.33         30.23        55.33 o                         
   4 -15   1         13.43         17.53        64.30 o                         
 -11 -14   1       1854.23       1513.56       181.23 o                         
 -10 -14   1       6351.25       6212.80       333.87 o                         
  -9 -14   1       5648.82       5861.44       411.01 o                         
  -8 -14   1         84.10        312.02       134.14 o                         
  -7 -14   1        193.86         70.82       127.73 o                         
  -6 -14   1       4013.65       4485.91       243.36 o                         
  -5 -14   1       3698.25       3768.67       267.29 o                         
  -4 -14   1        144.51        205.17        88.70 o                         
  -3 -14   1       1601.71       1497.98       134.12 o                         
  -2 -14   1       8845.37       8578.61       392.24 o                         
  -1 -14   1      16795.75      15190.38       938.99 o                         
   0 -14   1       2273.41       2435.30       123.00 o                         
   1 -14   1         19.37         61.99        98.58 o                         
   2 -14   1        547.44        494.87        91.98 o                         
   3 -14   1        510.87        541.46        77.43 o                         
   4 -14   1       2194.11       2457.76       102.12 o                         
   5 -14   1       3156.75       3044.78       127.08 o                         
   6 -14   1         74.71        126.99       129.74 o                         
 -12 -13   1       1947.47       1822.96       129.67 o                         
 -11 -13   1         81.23         84.76        83.22 o                         
 -10 -13   1          5.57         -4.69       116.84 o                         
  -9 -13   1       4148.88       4454.16       269.31 o                         
  -8 -13   1       2814.73       3177.98       234.37 o                         
  -7 -13   1       2559.66       2610.72       191.67 o                         
  -6 -13   1       8276.07       9419.48       443.88 o                         
  -5 -13   1         11.16        200.24       135.62 o                         
  -4 -13   1        602.25        740.26       136.39 o                         
  -3 -13   1       4734.92       5121.95       201.32 o                         
  -2 -13   1       5103.20       5374.80       209.06 o                         
  -1 -13   1        491.30        267.63       113.86 o                         
   0 -13   1       2417.24       2468.05       174.70 o                         
   1 -13   1        586.51        547.99        97.80 o                         
   2 -13   1       3838.81       3950.30       197.91 o                         
   3 -13   1        140.05        150.16        76.87 o                         
   4 -13   1        444.47        449.57        75.20 o                         
   5 -13   1       7838.92       8070.35       288.53 o                         
   6 -13   1       9553.98       8152.02       610.56 o                         
   7 -13   1       2814.80       2862.34       245.51 o                         
   8 -13   1        403.59        265.33        99.47 o                         
 -13 -12   1       9650.26       8690.97       460.56 o                         
 -12 -12   1       1013.74       1148.38        97.49 o                         
 -11 -12   1       1205.72       1182.92       149.64 o                         
 -10 -12   1       3005.89       3337.89       211.38 o                         
  -9 -12   1       2787.49       2766.84       229.15 o                         
  -8 -12   1       2415.01       2002.66       425.71 o                         
  -7 -12   1         61.35          7.79       194.38 o                         
  -6 -12   1       8705.72       9740.49       397.95 o                         
  -5 -12   1      12424.59      12993.28       498.88 o                         
  -4 -12   1       1705.57       1479.70       156.71 o                         
  -3 -12   1       5794.28       5850.83       266.27 o                         
  -2 -12   1      18015.05      18793.47       689.05 o                         
  -1 -12   1      18037.84      17797.99       558.85 o                         
   0 -12   1        635.97        685.94       110.15 o                         
   1 -12   1       1592.51       1666.96       107.40 o                         
   2 -12   1       2150.15       2031.77       112.17 o                         
   3 -12   1       2402.21       2534.02       100.54 o                         
   4 -12   1       1154.56       1260.66        82.41 o                         
   5 -12   1       1807.49       2079.80       108.21 o                         
   6 -12   1       1991.67       1920.64       121.31 o                         
   7 -12   1       6364.92       6585.99       281.04 o                         
   8 -12   1        927.40        991.06        94.86 o                         
   9 -12   1          3.98        177.21       135.49 o                         
 -14 -11   1        229.52        371.85       141.88 o                         
 -13 -11   1       8608.25       8507.67       279.27 o                         
 -12 -11   1       7885.43       7925.96       475.91 o                         
 -11 -11   1        345.71        334.76       109.09 o                         
 -10 -11   1        506.20        668.64       128.32 o                         
  -9 -11   1       7216.71       7694.51       326.04 o                         
  -8 -11   1       1873.42       1773.67       165.03 o                         
  -7 -11   1       3280.25       3729.75       477.10 o                         
  -6 -11   1      15165.64      14904.00       567.73 o                         
  -5 -11   1         70.09         12.94       108.36 o                         
  -4 -11   1       1026.46       1241.02       138.72 o                         
  -3 -11   1        675.92        703.21       128.52 o                         
  -2 -11   1        655.90        784.07       102.02 o                         
  -1 -11   1       7188.33       7818.33       274.19 o                         
   0 -11   1       8438.18       8239.42       257.04 o                         
   1 -11   1        828.86        808.55        94.93 o                         
   2 -11   1       8783.86       8894.88       250.11 o                         
   3 -11   1       1523.29       1503.80        81.32 o                         
   4 -11   1        498.53        525.48        69.80 o                         
   5 -11   1      12284.71      12568.76       299.87 o                         
   6 -11   1      11615.35      11673.85       315.18 o                         
   7 -11   1       2146.59       2050.53       172.34 o                         
   8 -11   1         19.21         25.68        84.15 o                         
   9 -11   1        246.98        130.01        86.64 o                         
  10 -11   1       6035.93       4291.77       307.74 o                         
 -14 -10   1      10108.44       9532.10       439.65 o                         
 -13 -10   1      13995.48      14318.08       398.18 o                         
 -12 -10   1         78.21        212.81        76.49 o                         
 -11 -10   1          5.08         11.74        86.29 o                         
 -10 -10   1       3901.11       3805.83       192.64 o                         
  -9 -10   1        380.25        402.47        89.11 o                         
  -8 -10   1       4014.88       4459.40       295.12 o                         
  -7 -10   1        243.64        344.92       139.89 o                         
  -6 -10   1      19092.46      21632.67       812.37 o                         
  -5 -10   1      34927.29      36744.92      1141.48 o                         
  -4 -10   1       9766.75      10281.95       365.34 o                         
  -3 -10   1       7796.14       8074.79       266.22 o                         
  -2 -10   1      13473.30      13907.08       367.50 o                         
  -1 -10   1      13015.16      13428.33       392.09 o                         
   0 -10   1         13.69        128.74        80.56 o                         
   1 -10   1       1208.85       1058.02        85.96 o                         
   2 -10   1        598.57        719.89        74.01 o                         
   3 -10   1       8572.75       8933.22       204.64 o                         
   4 -10   1       1285.54       1326.18        67.37 o                         
   5 -10   1        223.78        165.82        61.80 o                         
   6 -10   1      12826.02      13046.46       265.27 o                         
   7 -10   1      16216.21      16105.17       507.20 o                         
   8 -10   1       6018.78       5766.79       247.31 o                         
   9 -10   1        494.90        478.88        99.29 o                         
  10 -10   1        985.91        839.39       107.89 o                         
  11 -10   1       1607.56       1151.48       154.58 o                         
 -15  -9   1        129.84        182.26        79.59 o                         
 -14  -9   1         41.33          3.53        57.74 o                         
 -13  -9   1      11655.78      12259.36       350.24 o                         
 -12  -9   1      15224.14      15820.43       449.61 o                         
 -11  -9   1        817.41        988.36       117.57 o                         
 -10  -9   1        485.37        521.56        99.64 o                         
  -9  -9   1      13860.50      13716.72       387.61 o                         
  -8  -9   1       5002.81       5365.77       329.40 o                         
  -7  -9   1       1525.81       1621.62       141.75 o                         
  -6  -9   1      14410.23      15181.14       601.92 o                         
  -5  -9   1        160.30        352.46       119.61 o                         
  -4  -9   1      12648.34      13362.72       505.29 o                         
  -3  -9   1        142.59        316.17       111.16 o                         
  -2  -9   1       5184.78       5400.78       654.76 o                         
  -1  -9   1      36054.81      38180.39      1344.61 o                         
   0  -9   1      23110.64      23437.10       859.43 o                         
   1  -9   1        790.09        636.46        88.21 o                         
   2  -9   1      20807.89      19973.12       435.05 o                         
   3  -9   1       9934.65       9479.91       241.20 o                         
   4  -9   1         76.02         21.18        55.49 o                         
   5  -9   1       6260.54       6115.29       135.25 o                         
   6  -9   1       4128.52       4135.65       124.76 o                         
   7  -9   1        238.77        305.12        74.62 o                         
   8  -9   1       3834.02       4174.86       172.95 o                         
   9  -9   1        158.49        250.42        79.27 o                         
  10  -9   1       6772.15       7152.04       335.06 o                         
  11  -9   1       1963.22       1824.07       147.51 o                         
 -15  -8   1          1.79         26.14        78.65 o                         
 -14  -8   1       7553.50       7944.78       258.80 o                         
 -13  -8   1       6321.65       6731.79       198.62 o                         
 -12  -8   1       1277.86       1333.91       119.99 o                         
 -11  -8   1       2194.62       2232.35       108.00 o                         
 -10  -8   1       1278.45       1436.81       112.08 o                         
  -9  -8   1         13.27         55.26        95.25 o                         
  -8  -8   1        455.04        569.29        94.03 o                         
  -7  -8   1        172.76        180.13        95.34 o                         
  -6  -8   1      25472.40      26152.62       934.52 o                         
  -5  -8   1      58548.11      61663.41      2636.54 o                         
  -4  -8   1       9720.81       9285.81       722.66 o                         
  -3  -8   1       3816.99       3945.71       465.32 o                         
  -2  -8   1      28409.03      30217.18      1903.90 o                         
  -1  -8   1       6294.97       6439.80       381.95 o                         
   0  -8   1       2944.72       3180.03       269.13 o                         
   1  -8   1        779.96        744.89       195.01 o                         
   2  -8   1       2832.61       2915.68       341.50 o                         
   3  -8   1      27635.88      26431.61       607.70 o                         
   4  -8   1       8232.41       8118.60       158.05 o                         
   5  -8   1       3540.59       3576.05        92.71 o                         
   6  -8   1      21566.60      21575.58       408.21 o                         
   7  -8   1      35900.55      35985.93       699.69 o                         
   8  -8   1       3644.74       3637.57       150.41 o                         
   9  -8   1        143.57        122.82        63.04 o                         
  10  -8   1          1.55        -68.46        82.58 o                         
  11  -8   1       1744.62       1640.04       112.46 o                         
  12  -8   1          9.59         22.41        85.81 o                         
 -15  -7   1       1889.14       1838.87       118.19 o                         
 -14  -7   1       3541.22       4016.93       190.94 o                         
 -13  -7   1      25188.29      26547.69       600.65 o                         
 -12  -7   1      19122.22      20178.59       556.37 o                         
 -11  -7   1         18.27         87.40        74.50 o                         
 -10  -7   1        435.03        581.04        67.96 o                         
  -9  -7   1      11440.26      11841.18       274.82 o                         
  -8  -7   1       4374.92       4847.69       175.92 o                         
  -7  -7   1        956.89       1009.03       115.21 o                         
  -6  -7   1        252.41        549.26       309.42 o                         
  -5  -7   1      23802.11      22783.27      1914.16 o                         
  -4  -7   1      43355.58      43623.34      3891.05 o                         
  -3  -7   1      10699.34      11109.98       561.30 o                         
  -2  -7   1       3605.27       3132.06       407.12 o                         
  -1  -7   1      35792.06      37761.64      1644.51 o                         
   0  -7   1       8929.94       8787.59       459.92 o                         
   1  -7   1        779.46        669.39       163.45 o                         
   2  -7   1      28088.32      28207.76      1011.13 o                         
   3  -7   1       4765.45       4393.09       375.65 o                         
   4  -7   1       1168.21       1186.27        84.49 o                         
   5  -7   1        434.60        588.61        51.55 o                         
   6  -7   1       2029.93       2112.22        64.69 o                         
   7  -7   1       4539.70       4484.80       101.01 o                         
   8  -7   1      13441.08      13574.78       242.48 o                         
   9  -7   1          7.32         90.43        58.29 o                         
  10  -7   1       7197.22       7185.26       162.45 o                         
  11  -7   1       4955.93       5242.65       171.16 o                         
  12  -7   1        128.61        206.67        82.62 o                         
 -16  -6   1         52.01        155.20        76.84 o                         
 -15  -6   1         16.37         10.44       115.47 o                         
 -14  -6   1        495.69        483.55        81.65 o                         
 -13  -6   1        108.26        111.75        92.14 o                         
 -12  -6   1      14183.17      15370.64       414.78 o                         
 -11  -6   1      20333.35      20883.85       608.53 o                         
 -10  -6   1        104.26        114.95        76.64 o                         
  -9  -6   1       1349.49       1552.19        95.96 o                         
  -8  -6   1          3.45        105.59        71.39 o                         
  -7  -6   1       7366.88       7200.90       319.12 o                         
  -6  -6   1      35976.68      35697.80      1535.30 o                         
  -5  -6   1      47032.04      47819.06      2251.21 o                         
  -4  -6   1       4858.56       5044.62       242.52 o                         
  -3  -6   1      13865.77      13806.13       650.60 o                         
  -2  -6   1       2690.59       2724.81       366.48 o                         
  -1  -6   1       5680.38       5532.47       339.12 o                         
   0  -6   1       6101.88       6186.65       492.62 o                         
   1  -6   1       1100.48       1099.36       160.91 o                         
   2  -6   1      12987.17      12147.65       467.18 o                         
   3  -6   1      75627.50      73099.23      3076.48 o                         
   4  -6   1      18230.26      16933.16      1061.39 o                         
   5  -6   1       1563.60       1488.69       219.24 o                         
   6  -6   1      22751.31      22636.69       360.93 o                         
   7  -6   1      24379.57      24984.73       399.63 o                         
   8  -6   1       2273.88       2312.95        71.55 o                         
   9  -6   1       1610.07       1601.59        74.32 o                         
  10  -6   1        266.35        328.81        59.29 o                         
  11  -6   1       2907.10       3081.17       104.80 o                         
  12  -6   1       1968.37       2031.19        83.40 o                         
  13  -6   1          3.04         66.93        64.83 o                         
 -16  -5   1       4307.17       3946.43       160.64 o                         
 -15  -5   1       3954.85       3953.77       168.31 o                         
 -14  -5   1       6952.41       7497.18       260.96 o                         
 -13  -5   1      25384.04      27481.86       745.47 o                         
 -12  -5   1      19168.92      19709.06       446.79 o                         
 -11  -5   1        145.74        214.83        63.38 o                         
 -10  -5   1       5310.56       5518.59       154.09 o                         
  -9  -5   1       2553.91       2711.13       104.43 o                         
  -8  -5   1       6830.14       7160.10       650.18 o                         
  -7  -5   1        738.88        825.07       187.11 o                         
  -6  -5   1       4071.42       4558.88       275.92 o                         
  -5  -5   1      48219.25      47726.14      2037.22 o                         
  -4  -5   1     115480.46     120422.29      4114.11 o                         
  -3  -5   1       2302.31       2245.58       216.95 o                         
  -2  -5   1       1221.47       1324.60       275.56 o                         
  -1  -5   1      24654.20      24942.64      1542.75 o                         
   0  -5   1       2036.02       2071.54       282.60 o                         
   1  -5   1       8684.93       9069.39       443.02 o                         
   2  -5   1      12062.00      11753.19       443.35 o                         
   3  -5   1        144.85        232.39       112.42 o                         
   4  -5   1      31251.99      31749.43      1360.17 o                         
   5  -5   1       9240.24       8971.96       788.14 o                         
   6  -5   1        380.67        410.03        73.38 o                         
   7  -5   1       6003.06       5973.02       105.76 o                         
   8  -5   1       6660.42       6751.37       126.74 o                         
   9  -5   1        227.72        355.05        62.34 o                         
  10  -5   1       6230.78       6165.31       138.18 o                         
  11  -5   1       3510.30       3518.92       100.04 o                         
  12  -5   1         39.24         43.77        66.21 o                         
  13  -5   1        203.75        303.20        72.66 o                         
  14  -5   1       6722.45       6868.56       454.57 o                         
 -16  -4   1       2392.84       2373.38       113.82 o                         
 -15  -4   1       3416.64       3509.45       153.79 o                         
 -14  -4   1        379.58        316.73        82.07 o                         
 -13  -4   1       1012.87       1053.47       123.38 o                         
 -12  -4   1      18130.82      18984.39       555.60 o                         
 -11  -4   1      19584.41      20345.71       492.22 o                         
 -10  -4   1         28.65         27.19        57.61 o                         
  -9  -4   1       5955.87       6189.53       163.50 o                         
  -8  -4   1         19.19         41.51       167.60 o                         
  -7  -4   1       5921.58       6468.97       351.75 o                         
  -6  -4   1      31243.87      31569.23      1112.86 o                         
  -5  -4   1      20443.73      22085.20       967.16 o                         
  -4  -4   1       7587.41       9076.32       426.00 o                         
  -3  -4   1      28922.02      30174.32      1290.43 o                         
  -2  -4   1       3112.25       3271.00       324.30 o                         
  -1  -4   1        413.85        810.02       151.65 o                         
   0  -4   1         58.49        -30.17       152.73 o                         
   1  -4   1        211.87        287.19       107.35 o                         
   2  -4   1      45726.23      44917.98      1543.95 o                         
   3  -4   1      94154.30      90710.22      3101.94 o                         
   4  -4   1      26836.85      26295.59      1130.01 o                         
   5  -4   1       1252.26       1240.83       446.50 o                         
   6  -4   1       7674.79       7157.75       737.14 o                         
   7  -4   1      15612.91      15328.40       305.86 o                         
   8  -4   1        142.27        133.88        37.83 o                         
   9  -4   1        239.41        323.81        47.15 o                         
  10  -4   1       2615.55       2764.65        86.77 o                         
  11  -4   1      12067.98      12297.68       242.82 o                         
  12  -4   1       8252.06       8287.74       261.44 o                         
  13  -4   1         47.98         48.22        83.79 o                         
  14  -4   1       5279.16       5674.52       218.15 o                         
 -16  -3   1       7391.45       7061.48       223.98 o                         
 -15  -3   1        698.52        763.37        74.61 o                         
 -14  -3   1       2271.11       2488.11       123.92 o                         
 -13  -3   1      13424.77      14198.86       368.47 o                         
 -12  -3   1       3712.31       3989.96       138.64 o                         
 -11  -3   1         33.54        107.54        63.92 o                         
 -10  -3   1      13749.20      13820.61       317.90 o                         
  -9  -3   1       6522.04       6950.68       239.03 o                         
  -8  -3   1      17926.41      17409.64      1106.44 o                         
  -7  -3   1       5999.26       6656.18       344.59 o                         
  -6  -3   1      10412.05      11862.23       448.02 o                         
  -5  -3   1      47388.10      48037.55      2035.26 o                         
  -4  -3   1     104772.53     105787.02      4421.93 o                         
  -3  -3   1      10730.19      11188.25       502.40 o                         
  -2  -3   1       2924.05       3031.65       352.83 o                         
  -1  -3   1         56.13        136.35       111.08 o                         
   0  -3   1       7415.94       7648.53       490.75 o                         
   1  -3   1       8577.57      10053.42       618.31 o                         
   2  -3   1         91.47        111.11        62.69 o                         
   3  -3   1      23020.41      22139.32       770.48 o                         
   4  -3   1      71355.16      68437.60      4069.53 o                         
   5  -3   1      22945.38      20682.06      1392.90 o                         
   6  -3   1        502.64        311.26       451.05 o                         
   7  -3   1       6796.03       7689.44       773.53 o                         
   8  -3   1      27263.15      26731.42       493.70 o                         
   9  -3   1        440.18        387.21        50.89 o                         
  10  -3   1       6707.98       6720.84       159.16 o                         
  11  -3   1        860.03        815.18        72.95 o                         
  12  -3   1       2946.89       3048.06       148.32 o                         
  13  -3   1        600.01        616.80        79.52 o                         
  14  -3   1       1680.90       1780.29       109.49 o                         
  15  -3   1        109.62         61.52        73.38 o                         
 -16  -2   1       8340.58       7846.08       286.12 o                         
 -15  -2   1      13582.40      14078.08       391.71 o                         
 -14  -2   1       4707.69       4742.31       167.26 o                         
 -13  -2   1       5347.36       5571.35       190.14 o                         
 -12  -2   1       7785.09       8408.36       231.66 o                         
 -11  -2   1      21857.32      22062.84       492.76 o                         
 -10  -2   1       1747.53       1820.12        74.04 o                         
  -9  -2   1       7998.55       8123.43       166.53 o                         
  -8  -2   1       6106.01       6648.79       407.48 o                         
  -7  -2   1       4168.64       4063.99       326.97 o                         
  -6  -2   1       5495.26       5421.81       284.24 o                         
  -5  -2   1        436.77        509.39       131.01 o                         
  -4  -2   1      19733.73      20121.22       863.64 o                         
  -3  -2   1      68488.03      73312.45      3230.53 o                         
  -2  -2   1       3471.40       3979.61       213.35 o                         
  -1  -2   1        676.21        694.40       108.98 o                         
   0  -2   1      38522.06      39522.82      1663.19 o                         
   1  -2   1       7191.24       6630.07       404.76 o                         
   2  -2   1      65969.41      64756.81      2202.86 o                         
   3  -2   1      61511.31      59706.39      2044.18 o                         
   4  -2   1      17576.57      16657.63       749.68 o                         
   5  -2   1       9616.41       8590.65       723.17 o                         
   6  -2   1         40.49        -76.69       448.72 o                         
   7  -2   1       5768.33       6100.95       692.35 o                         
   8  -2   1        175.65        232.44        56.62 o                         
   9  -2   1       2023.07       1849.90        74.05 o                         
  10  -2   1       7407.50       7543.58       175.16 o                         
  11  -2   1      19875.41      19986.29       414.58 o                         
  12  -2   1      10360.02      10624.08       304.02 o                         
  13  -2   1        711.10        703.95       109.25 o                         
  14  -2   1       2035.09       2184.88       137.48 o                         
  15  -2   1      11159.04      11488.27       413.17 o                         
 -16  -1   1       4413.40       4292.33       177.60 o                         
 -15  -1   1          5.12         82.25        69.92 o                         
 -14  -1   1        309.48        292.77        68.47 o                         
 -13  -1   1         30.20         36.10        89.43 o                         
 -12  -1   1       4843.63       5166.52       213.80 o                         
 -11  -1   1      13772.94      13535.83       343.39 o                         
 -10  -1   1      10406.30      10489.31       251.21 o                         
  -9  -1   1      17478.96      18146.73       361.48 o                         
  -8  -1   1      41681.30      45772.55      2971.61 o                         
  -7  -1   1      14457.53      14528.24       707.54 o                         
  -6  -1   1      21031.64      20604.85       871.39 o                         
  -5  -1   1      37608.54      36722.59      2187.89 o                         
  -4  -1   1      42036.80      45476.49      2729.06 o                         
  -3  -1   1       1150.96       1170.70       103.61 o                         
  -2  -1   1      48190.55      51885.95      2177.37 o                         
  -1  -1   1       2243.66       2618.57       131.94 o                         
   0  -1   1      55063.13      52378.14      3096.12 o                         
   1  -1   1      13651.30      13028.01       555.24 o                         
   2  -1   1        583.20        538.73       135.30 o                         
   3  -1   1      17065.00      17234.87      1035.89 o                         
   4  -1   1     106419.23      99717.87      4184.85 o                         
   5  -1   1      22883.37      20925.21      1375.66 o                         
   6  -1   1       2499.46       2855.17       230.05 o                         
   7  -1   1       6589.56       6385.89       435.74 o                         
   8  -1   1      28110.14      25698.37      1562.84 o                         
   9  -1   1        681.35        787.44        52.37 o                         
  10  -1   1       5430.02       5588.09       136.49 o                         
  11  -1   1         95.97         74.87        64.55 o                         
  12  -1   1       3401.80       3615.99       120.92 o                         
  13  -1   1       2922.52       3025.84       116.82 o                         
  14  -1   1        331.58        366.20        72.93 o                         
  15  -1   1       1400.98       1511.95        84.98 o                         
  16  -1   1       7130.67       6175.64       396.30 o                         
 -16   0   1      15094.29      13743.32       480.27 o                         
 -15   0   1      23043.97      23334.25       638.35 o                         
 -14   0   1       5691.58       5950.13       163.40 o                         
 -13   0   1       2637.18       2736.65       120.52 o                         
 -12   0   1       7241.24       7897.37       221.34 o                         
 -11   0   1       8072.81       8601.01       192.93 o                         
 -10   0   1        987.31       1245.32        66.71 o                         
  -9   0   1       3924.57       4128.35       100.41 o                         
  -8   0   1      10794.26      12143.79      1070.45 o                         
  -7   0   1      21251.91      23444.81      1660.45 o                         
  -6   0   1       4913.37       4484.91       178.85 o                         
  -5   0   1       3771.49       3998.69       245.18 o                         
  -4   0   1      39397.88      42154.99      2616.34 o                         
  -3   0   1      40784.27      44272.47      2648.38 o                         
  -2   0   1      27009.69      27746.84      1172.87 o                         
  -1   0   1       9611.91      10633.01       644.45 o                         
   0   0   1       8000.74       6423.82       387.04 o                         
   1   0   1         52.86        155.57        43.47 o                         
   2   0   1      76117.45      78036.51      2634.39 o                         
   3   0   1      40696.68      40255.13      1700.10 o                         
   4   0   1        651.54        863.43        96.78 o                         
   5   0   1      16930.21      17662.00      1075.51 o                         
   6   0   1       4539.22       4086.83       316.05 o                         
   7   0   1       4345.51       3746.34       782.89 o                         
   8   0   1        299.14        214.42       165.80 o                         
   9   0   1       9892.47       9826.91       227.39 o                         
  10   0   1       5169.28       5039.51       125.25 o                         
  11   0   1      22290.19      22925.06       502.83 o                         
  12   0   1      17064.76      17196.57       378.82 o                         
  13   0   1        785.21        857.93        81.24 o                         
  14   0   1       1851.82       1850.77        89.46 o                         
  15   0   1      10531.84      11150.35       313.91 o                         
  16   0   1       2336.99       2277.07       103.75 o                         
 -16   1   1       2538.63       2369.64       177.30 o                         
 -15   1   1       2224.00       2334.96       101.17 o                         
 -14   1   1       4911.74       5067.14       160.03 o                         
 -13   1   1          8.90        -10.42        71.13 o                         
 -12   1   1         61.61        148.57        79.11 o                         
 -11   1   1       4390.62       4697.50       162.94 o                         
 -10   1   1      14681.83      14971.03       304.58 o                         
  -9   1   1       8508.44       9094.28       185.44 o                         
  -8   1   1      58423.65      63126.28      4005.11 o                         
  -7   1   1      12059.41      11863.70      1023.19 o                         
  -6   1   1        504.90        766.58       521.91 o                         
  -5   1   1      26246.02      25132.71      1677.28 o                         
  -4   1   1      40649.12      40455.61      1755.98 o                         
  -3   1   1        511.97        618.52       244.95 o                         
  -2   1   1       5468.62       5256.11       183.61 o                         
  -1   1   1         28.17        221.99       111.85 o                         
   0   1   1      88567.77      90306.93      3052.77 o                         
   1   1   1       6024.17       6817.53       423.05 o                         
   2   1   1      50380.66      54508.11      3234.30 o                         
   3   1   1      28114.70      28811.60      1235.58 o                         
   4   1   1      54361.81      55810.45      2363.65 o                         
   5   1   1      14467.88      13433.07       620.40 o                         
   6   1   1         31.62        121.46       138.32 o                         
   7   1   1       6227.36       6628.11       317.84 o                         
   8   1   1      37539.27      35475.40      1504.32 o                         
   9   1   1       5690.50       6242.30       163.32 o                         
  10   1   1       3567.16       3313.31       106.59 o                         
  11   1   1       3659.81       3618.92       113.97 o                         
  12   1   1       8917.35       9085.90       256.96 o                         
  13   1   1       6838.98       7003.74       201.99 o                         
  14   1   1        888.51        907.08        76.38 o                         
  15   1   1       1810.58       1984.52        90.72 o                         
  16   1   1      12648.37      13278.72       467.39 o                         
 -15   2   1      15430.90      14368.78       656.34 o                         
 -14   2   1       2584.06       2831.90       122.85 o                         
 -13   2   1        276.77        456.53       107.10 o                         
 -12   2   1       7059.10       7296.94       192.77 o                         
 -11   2   1       5151.80       5238.30       161.23 o                         
 -10   2   1        196.53        251.23        55.09 o                         
  -9   2   1       3089.85       3075.67        78.62 o                         
  -8   2   1       8669.53       8947.70       234.34 o                         
  -7   2   1      35523.20      36440.92      2424.48 o                         
  -6   2   1      24075.04      25129.48      1743.54 o                         
  -5   2   1       6026.91       5324.51       423.71 o                         
  -4   2   1      53502.62      51383.66      2223.65 o                         
  -3   2   1      46159.53      43769.31      1893.59 o                         
  -2   2   1       3137.66       3284.78       131.79 o                         
  -1   2   1      22637.67      22472.62       801.96 o                         
   0   2   1        139.41        486.92       193.68 o                         
   1   2   1      18433.00      19289.55      1167.35 o                         
   2   2   1      13470.49      14549.18       628.10 o                         
   3   2   1         61.38         53.26       181.73 o                         
   4   2   1       3379.91       3982.99       311.26 o                         
   5   2   1      31256.22      31854.12      1384.62 o                         
   6   2   1      26174.49      25561.20       924.38 o                         
   7   2   1       1295.11       1433.34       182.35 o                         
   8   2   1        103.47        109.29        92.82 o                         
   9   2   1       6046.43       6586.25       170.92 o                         
  10   2   1       5053.61       4783.37       129.25 o                         
  11   2   1      16545.12      16649.71       341.13 o                         
  12   2   1       5420.04       5499.77       160.64 o                         
  13   2   1        303.49        383.24        74.42 o                         
  14   2   1          9.30         65.43        76.28 o                         
  15   2   1       6372.08       7181.93       316.95 o                         
  16   2   1       1058.65       1057.63       112.98 o                         
 -15   3   1       4873.89       4713.83       317.15 o                         
 -14   3   1       6277.62       6227.56       210.65 o                         
 -13   3   1        261.50        225.48        70.69 o                         
 -12   3   1          0.61         63.47        72.11 o                         
 -11   3   1       2013.98       2032.76        74.64 o                         
 -10   3   1       6841.62       7089.09       159.13 o                         
  -9   3   1       1242.57       1416.28        68.20 o                         
  -8   3   1      15207.89      14703.61       271.27 o                         
  -7   3   1       1466.81       2015.22       612.52 o                         
  -6   3   1       1325.43       1391.15       371.58 o                         
  -5   3   1       7938.62       7261.27       500.70 o                         
  -4   3   1      14271.40      14348.82       565.90 o                         
  -3   3   1       3795.37       3856.36       225.38 o                         
  -2   3   1      19275.36      17964.08       931.67 o                         
  -1   3   1      15280.92      15611.22       705.42 o                         
   0   3   1      56029.68      54111.17      3248.35 o                         
   1   3   1       8392.02       8361.08       562.84 o                         
   2   3   1      20235.03      19932.95       850.17 o                         
   3   3   1      34733.90      35358.48      1501.90 o                         
   4   3   1      96105.82      97808.05      5805.52 o                         
   5   3   1      16390.74      17461.55      1085.82 o                         
   6   3   1       3333.34       3277.71       208.38 o                         
   7   3   1       1077.35       1056.47       158.96 o                         
   8   3   1      35823.02      35947.98      1590.52 o                         
   9   3   1       6548.93       6653.02       166.69 o                         
  10   3   1       1221.08       1127.68        65.91 o                         
  11   3   1       8745.28       9119.06       194.84 o                         
  12   3   1      17284.54      17244.80       352.13 o                         
  13   3   1      15145.55      15598.44       348.61 o                         
  14   3   1        579.31        671.35        70.28 o                         
  15   3   1        792.46        781.72        94.66 o                         
  16   3   1       5856.76       5655.68       185.05 o                         
 -14   4   1         76.28        125.73        74.57 o                         
 -13   4   1        613.74        632.99        87.60 o                         
 -12   4   1       2518.06       2654.49        94.44 o                         
 -11   4   1       4222.75       4394.42       110.78 o                         
 -10   4   1          1.15        -17.04        74.16 o                         
  -9   4   1        171.18        187.31        58.37 o                         
  -8   4   1       8746.13       8802.60       190.15 o                         
  -7   4   1      74346.20      73720.84      2269.32 o                         
  -6   4   1      12912.32      12081.67       723.46 o                         
  -5   4   1       4294.15       4339.38       434.22 o                         
  -4   4   1      34496.29      32246.57      1665.20 o                         
  -3   4   1      40767.76      40608.71      1722.11 o                         
  -2   4   1      18508.96      18666.55      1153.79 o                         
  -1   4   1      19864.71      18255.10       662.07 o                         
   0   4   1       1298.49       1566.04       203.10 o                         
   2   4   1       3865.34       3130.22       325.14 o                         
   3   4   1       1258.34        949.32       120.04 o                         
   4   4   1      21477.93      22195.69       961.24 o                         
   5   4   1      68123.83      70924.16      4237.73 o                         
   6   4   1      13895.08      13552.92       889.62 o                         
   7   4   1        137.74        173.54       153.03 o                         
   8   4   1       1997.20       1988.57       192.45 o                         
   9   4   1       8257.04       8294.23       263.99 o                         
  10   4   1      13267.74      13226.34       277.07 o                         
  11   4   1      16863.52      17281.79       497.47 o                         
  12   4   1       2171.50       2295.05        95.14 o                         
  13   4   1       5224.48       5230.26       166.46 o                         
  14   4   1       3730.94       3766.35       158.85 o                         
  15   4   1        284.89        324.29        71.66 o                         
  16   4   1        179.83        205.49        79.10 o                         
 -13   5   1       1432.05       1478.89       113.27 o                         
 -12   5   1         10.72         79.14        62.77 o                         
 -11   5   1       1296.37       1503.00        74.18 o                         
 -10   5   1       2403.05       2541.74        84.07 o                         
  -9   5   1        530.69        581.60        70.42 o                         
  -8   5   1      10485.81      10957.41       249.47 o                         
  -7   5   1        468.86        496.16        53.65 o                         
  -6   5   1      14376.90      13785.09       367.34 o                         
  -5   5   1         54.38         51.14       361.58 o                         
  -4   5   1        408.67        659.60       213.83 o                         
  -3   5   1      21431.92      20589.60       746.10 o                         
  -2   5   1      15426.76      15032.05       957.07 o                         
  -1   5   1       1372.42       1220.97       162.32 o                         
   0   5   1      98972.62     100538.16      3468.48 o                         
   1   5   1      25667.80      24763.55      1577.94 o                         
   2   5   1       3292.88       3266.01       358.88 o                         
   3   5   1      25254.51      25289.50      1079.00 o                         
   4   5   1      48502.55      49502.68      2066.05 o                         
   5   5   1       3210.50       3425.29       368.36 o                         
   6   5   1      11387.09      11748.07       795.86 o                         
   7   5   1       3065.00       2866.07       216.30 o                         
   8   5   1      11131.04      11348.30       403.34 o                         
   9   5   1      13105.57      13462.16       336.72 o                         
  10   5   1       1524.13       1565.91        74.59 o                         
  11   5   1       1199.49       1216.53        71.72 o                         
  12   5   1      24517.02      24643.96       493.79 o                         
  13   5   1      15742.40      16290.03       422.29 o                         
  14   5   1        491.10        634.46       112.15 o                         
  15   5   1         24.61        131.86        70.30 o                         
  16   5   1       3833.25       3643.95       231.05 o                         
 -12   6   1         15.10         14.68        58.93 o                         
 -11   6   1        268.21        339.30        60.91 o                         
 -10   6   1         99.55        147.34        60.87 o                         
  -9   6   1          3.40         39.87        60.16 o                         
  -8   6   1      21254.65      21035.48       378.07 o                         
  -7   6   1      58967.09      58056.02       844.88 o                         
  -6   6   1      22392.31      21917.37       327.38 o                         
  -5   6   1          9.88        125.54       113.45 o                         
  -4   6   1       7489.65       7313.69       331.74 o                         
  -3   6   1       6420.12       5814.17       281.76 o                         
  -2   6   1         81.79        161.62       222.75 o                         
  -1   6   1       4448.29       4655.11       324.96 o                         
   0   6   1        512.23        700.79       176.88 o                         
   1   6   1      63047.00      61635.74      3758.43 o                         
   2   6   1      26571.96      28030.80      1743.11 o                         
   3   6   1       1362.61       1370.60       142.93 o                         
   4   6   1      22588.50      22033.39      1806.67 o                         
   5   6   1      57428.98      61950.50      3740.57 o                         
   6   6   1      12895.16      12555.29       858.71 o                         
   7   6   1        281.66        204.89       199.05 o                         
   8   6   1       1055.13       1011.79        93.79 o                         
   9   6   1        675.39        670.17        79.62 o                         
  10   6   1        427.56        466.17        67.77 o                         
  11   6   1       5719.57       5827.30       155.47 o                         
  12   6   1        706.62        717.12        72.85 o                         
  13   6   1      11653.41      11700.33       295.64 o                         
  14   6   1       7267.96       7477.84       256.49 o                         
  15   6   1        345.37        508.07       142.74 o                         
  16   6   1         61.58        112.55       156.19 o                         
 -12   7   1        869.13        768.23       118.03 o                         
 -11   7   1         17.62        123.13        64.99 o                         
 -10   7   1        633.58        746.85        61.64 o                         
  -9   7   1        328.49        390.61        59.63 o                         
  -8   7   1       1953.56       2179.24        81.02 o                         
  -7   7   1       6861.78       6849.29       123.49 o                         
  -6   7   1      27543.85      27064.66       444.62 o                         
  -5   7   1       9710.82       9886.87       171.32 o                         
  -4   7   1        172.90        289.02        61.45 o                         
  -3   7   1       3075.12       3102.02       215.03 o                         
  -2   7   1       9694.15       9502.43       675.43 o                         
  -1   7   1       2097.36       2604.02       285.83 o                         
   0   7   1      48208.22      49464.13      1760.22 o                         
   1   7   1      16834.75      16904.48      1475.14 o                         
   2   7   1       2412.46       2560.64       306.58 o                         
   3   7   1       2713.51       3145.92       292.28 o                         
   4   7   1       5599.34       6282.58       389.37 o                         
   5   7   1       2424.03       2755.00       272.44 o                         
   6   7   1      14561.38      15961.36      1070.00 o                         
   7   7   1       1071.86       1345.86       166.45 o                         
   8   7   1      22734.74      23823.53       575.86 o                         
   9   7   1      17282.03      18050.76       480.37 o                         
  10   7   1         44.64         48.60        77.23 o                         
  11   7   1       3499.19       3873.20       150.74 o                         
  12   7   1      18167.98      18645.45       534.56 o                         
  13   7   1       4288.21       4069.28       170.62 o                         
  14   7   1          0.88         66.50        62.41 o                         
  15   7   1         14.25         98.35       115.26 o                         
  16   7   1       2618.67       2220.48       124.62 o                         
 -11   8   1        856.23        786.87       104.05 o                         
 -10   8   1         32.38        102.00        73.93 o                         
  -9   8   1        117.93        158.21        74.37 o                         
  -8   8   1      13170.56      12679.24       295.00 o                         
  -7   8   1      31392.41      30719.82       567.42 o                         
  -6   8   1      10763.18      10344.46       201.15 o                         
  -5   8   1       1279.85       1248.86        68.84 o                         
  -4   8   1        384.74        361.63        53.23 o                         
  -3   8   1       2839.70       2640.80        82.34 o                         
  -2   8   1       1793.74       1677.44       165.77 o                         
  -1   8   1       5033.79       4598.18       351.54 o                         
   0   8   1      14046.05      14947.90       756.18 o                         
   1   8   1      88348.85      88863.95      3118.96 o                         
   2   8   1      44252.06      38720.12      2479.13 o                         
   3   8   1      15457.04      16110.45       870.58 o                         
   4   8   1      13117.41      14439.07       712.82 o                         
   5   8   1      16605.61      18066.93       676.35 o                         
   6   8   1       1021.96       1268.15       173.08 o                         
   7   8   1       2487.70       3255.03       408.33 o                         
   8   8   1        718.62        717.40       106.26 o                         
   9   8   1      11065.41      11157.41       356.39 o                         
  10   8   1      14118.48      14169.18       355.47 o                         
  11   8   1        464.06        362.51        68.48 o                         
  12   8   1       1799.17       1790.37        99.81 o                         
  13   8   1      13867.71      13546.21       356.76 o                         
  14   8   1       4531.25       4568.55       146.85 o                         
  15   8   1          2.72         26.78        58.46 o                         
 -11   9   1         87.79         46.05       183.42 o                         
 -10   9   1       3391.69       3313.28       179.58 o                         
  -9   9   1       1114.49       1154.44        80.71 o                         
  -8   9   1        262.52        283.92        75.55 o                         
  -7   9   1      13245.46      12370.03       464.63 o                         
  -6   9   1      37379.06      37696.86       731.38 o                         
  -5   9   1      14010.45      13957.30       265.83 o                         
  -4   9   1        620.96        532.31        62.40 o                         
  -3   9   1       4696.00       4470.16       113.13 o                         
  -2   9   1       2571.85       2783.09       135.92 o                         
  -1   9   1         15.72        135.33       106.92 o                         
   0   9   1       7986.52       7888.75       361.63 o                         
   1   9   1       1452.00       1484.26       257.42 o                         
   2   9   1      19794.68      18356.01      1343.48 o                         
   3   9   1      14332.24      15275.63       705.21 o                         
   4   9   1        580.96        589.71       174.08 o                         
   5   9   1       3547.94       3917.88       265.97 o                         
   6   9   1      11036.54      12151.98       590.73 o                         
   7   9   1        767.53        877.01       126.61 o                         
   8   9   1      13551.42      13980.25       555.47 o                         
   9   9   1      17483.83      18563.88       498.59 o                         
  10   9   1        124.39        265.20        89.64 o                         
  11   9   1        450.54        542.91        84.99 o                         
  12   9   1       8428.86       7970.47       462.82 o                         
  13   9   1        935.63       1061.27        84.78 o                         
  14   9   1       1594.47       1706.28        90.49 o                         
  15   9   1         19.21          8.15        75.55 o                         
 -11  10   1       1854.35       1374.37       159.69 o                         
 -10  10   1        209.64        329.06       104.21 o                         
  -9  10   1          8.98         94.46       108.70 o                         
  -8  10   1       3624.77       3219.24       278.30 o                         
  -7  10   1       6127.01       6250.19       322.58 o                         
  -6  10   1        129.51        176.08        82.25 o                         
  -5  10   1       9221.39       9205.03       206.82 o                         
  -4  10   1        391.36        426.15        64.78 o                         
  -3  10   1       2411.43       2303.55        84.18 o                         
  -2  10   1       1000.79       1005.31        80.38 o                         
  -1  10   1        163.70        235.90       115.31 o                         
   0  10   1       9670.15       9731.07       293.43 o                         
   1  10   1      59104.32      59452.75      2627.22 o                         
   2  10   1      38201.64      36957.73      1648.40 o                         
   3  10   1        672.24        823.34       116.61 o                         
   4  10   1        266.65        195.78       155.57 o                         
   5  10   1       8214.17       7996.34       830.05 o                         
   6  10   1        948.82       1088.99       166.49 o                         
   7  10   1       1483.09       1637.57       142.59 o                         
   8  10   1         33.31        -32.87       130.45 o                         
   9  10   1      13252.71      13083.20       453.63 o                         
  10  10   1      17128.71      17027.31       634.14 o                         
  11  10   1       1400.33       1525.98        95.28 o                         
  12  10   1       2659.37       2211.98       144.40 o                         
  13  10   1       9411.25       9164.70       300.34 o                         
  14  10   1       1529.52       1318.33        86.74 o                         
  15  10   1          5.80         81.53       158.40 o                         
 -10  11   1      11091.78       9411.26       600.82 o                         
  -9  11   1       4288.57       4216.76       214.78 o                         
  -8  11   1       3867.14       3551.54       358.65 o                         
  -7  11   1       8825.90       8742.47       625.71 o                         
  -6  11   1      15565.91      15729.46       376.78 o                         
  -5  11   1       5548.90       5801.13       159.67 o                         
  -4  11   1        793.12        815.29        84.28 o                         
  -3  11   1          3.96        165.33        84.60 o                         
  -2  11   1       6046.22       5436.42       144.76 o                         
  -1  11   1       1537.87       1535.66       107.06 o                         
   0  11   1        251.81        289.09        89.06 o                         
   1  11   1       2641.30       2783.21       173.61 o                         
   2  11   1      13323.80      13753.79       373.76 o                         
   3  11   1      10235.88      10473.78       320.59 o                         
   4  11   1        167.88        345.65       129.90 o                         
   5  11   1        467.71        527.31       127.81 o                         
   6  11   1       8210.44       8722.96       335.44 o                         
   7  11   1        204.43        691.49       155.20 o                         
   8  11   1       6503.82       6846.82       291.75 o                         
   9  11   1       6414.81       6172.23       363.93 o                         
  10  11   1         13.99         56.36       159.06 o                         
  11  11   1        323.24        348.24        85.58 o                         
  12  11   1       2783.64       2501.13       118.24 o                         
  13  11   1        240.58        272.57        85.52 o                         
  14  11   1       1699.06       1273.17       114.14 o                         
  -9  12   1       1469.76       1066.78       135.39 o                         
  -8  12   1          1.55        -94.74       113.31 o                         
  -7  12   1         25.74        -58.84       112.24 o                         
  -6  12   1       1027.08        988.55        92.60 o                         
  -5  12   1       8883.70       9496.70       260.02 o                         
  -4  12   1        333.21        363.76        82.48 o                         
  -3  12   1       5879.43       5952.43       172.62 o                         
  -2  12   1       2433.14       2677.99       110.88 o                         
  -1  12   1        794.88        864.38        79.77 o                         
   0  12   1       7328.96       7061.34       258.93 o                         
   1  12   1      15080.77      15445.66       489.52 o                         
   2  12   1       5274.40       5106.06       486.47 o                         
   3  12   1        623.67        669.06        84.30 o                         
   4  12   1       1287.33       1393.79       105.74 o                         
   5  12   1       3668.06       4114.78       165.04 o                         
   6  12   1       3643.84       3777.04       157.86 o                         
   7  12   1         27.64        -16.09       137.17 o                         
   8  12   1       2100.00       2699.05       289.33 o                         
   9  12   1      13800.89      13629.25       702.20 o                         
  10  12   1       9003.00       8660.41       475.54 o                         
  11  12   1        208.58        215.81       121.28 o                         
  12  12   1        162.47         -4.15       156.31 o                         
  13  12   1       6208.28       5593.08       248.17 o                         
  -8  13   1       2423.87       1642.54       158.75 o                         
  -7  13   1       4859.74       5255.92       679.89 o                         
  -6  13   1       7567.78       7741.23       565.54 o                         
  -5  13   1       1330.36       1207.38        84.02 o                         
  -4  13   1       4286.97       4354.45       166.79 o                         
  -3  13   1       1019.39       1178.49        94.00 o                         
  -2  13   1       7311.23       7470.44       264.55 o                         
  -1  13   1       4845.61       4411.06       148.71 o                         
   0  13   1       1652.04       1738.42        95.86 o                         
   1  13   1       7279.36       7495.54       228.31 o                         
   2  13   1      19279.21      20811.22       635.66 o                         
   3  13   1       8590.57       8892.07       352.44 o                         
   4  13   1        375.42        348.76       130.57 o                         
   5  13   1        200.66        345.41       137.67 o                         
   6  13   1       4751.72       4995.04       271.80 o                         
   7  13   1        761.72        966.89       148.22 o                         
   8  13   1        587.78        751.76       164.57 o                         
   9  13   1        534.56        682.11       180.63 o                         
  10  13   1       2270.64       2343.55       196.04 o                         
  11  13   1       2925.48       2924.97       437.20 o                         
  12  13   1        336.53        494.36       120.50 o                         
  13  13   1         20.61         82.35       103.25 o                         
  -7  14   1         63.97        109.66        96.53 o                         
  -6  14   1        548.78        370.52        70.90 o                         
  -5  14   1       3818.65       3327.79       306.24 o                         
  -4  14   1        555.71        635.89        70.16 o                         
  -3  14   1       2784.47       2779.28       118.69 o                         
  -2  14   1        428.68        533.62        75.27 o                         
  -1  14   1        145.88        243.99        75.92 o                         
   0  14   1        777.89        842.23        79.53 o                         
   1  14   1       3849.96       3729.18       123.43 o                         
   2  14   1         39.11         92.87        69.74 o                         
   3  14   1       2940.14       3155.16       197.13 o                         
   4  14   1       2109.97       2381.09       292.38 o                         
   5  14   1       1446.04       1597.76       148.21 o                         
   6  14   1       1941.72       2365.44       172.30 o                         
   7  14   1          0.97          0.84       113.34 o                         
   8  14   1        989.58        930.35       214.80 o                         
   9  14   1      11028.54      10650.64       609.14 o                         
  10  14   1       7472.82       7401.72       314.41 o                         
  11  14   1        149.66        220.66        84.24 o                         
  -5  15   1        753.95        618.69        80.58 o                         
  -4  15   1       1186.88       1001.63       150.28 o                         
  -3  15   1        189.79         91.58        95.67 o                         
  -2  15   1       4382.11       4340.70       513.10 o                         
  -1  15   1       3358.95       2545.88       365.60 o                         
   0  15   1        580.16        506.83       126.14 o                         
   1  15   1       7262.24       6223.72       682.70 o                         
   2  15   1       8546.47       8347.69       436.49 o                         
   3  15   1       9413.04       9140.81       373.16 o                         
   4  15   1         53.79         38.10       102.31 o                         
   5  15   1        115.90        310.24       102.39 o                         
   6  15   1       2973.59       2778.05       177.22 o                         
   7  15   1       1464.25       1634.78       127.04 o                         
   8  15   1        194.32        239.78        83.01 o                         
   9  15   1         76.05        115.57        94.81 o                         
  10  15   1       4708.81       4208.72       187.40 o                         
  -2  16   1        203.63        150.14       105.58 o                         
  -1  16   1       2494.56       2267.49       370.18 o                         
   0  16   1          2.90         97.94       153.54 o                         
   1  16   1        470.44        609.21       209.57 o                         
   2  16   1        152.16        158.31       248.35 o                         
   3  16   1       2531.16       2341.76       372.39 o                         
   4  16   1       2278.24       1793.70       356.61 o                         
   5  16   1        257.83        395.62       108.99 o                         
   6  16   1        357.75        301.63       121.33 o                         
   7  16   1         89.39        124.39        56.92 o                         
   8  16   1        224.46        295.15       107.61 o                         
   1  17   1       1337.36        994.94       115.73 o                         
   2  17   1       6189.73       5676.46      1236.67 o                         
   3  17   1       2123.30       1998.35       467.10 o                         
   4  17   1         26.05         12.99        71.36 o                         
  -3 -17   2         38.38        105.72       109.13 o                         
  -2 -17   2        925.82        767.37       121.55 o                         
  -8 -16   2        199.59        282.97        73.35 o                         
  -7 -16   2       5003.49       5110.22       333.90 o                         
  -6 -16   2       1846.53       1829.10       165.26 o                         
  -5 -16   2        301.72        473.07        97.52 o                         
  -4 -16   2        490.59        445.91        76.90 o                         
  -3 -16   2        608.33        509.94        86.60 o                         
  -2 -16   2        405.27        392.75        57.30 o                         
  -1 -16   2        274.58        245.10        73.60 o                         
   0 -16   2        457.49        507.28        59.29 o                         
   1 -16   2      10739.81       9648.43       298.74 o                         
   2 -16   2      11866.71       9566.68       425.76 o                         
 -10 -15   2       3648.54       2810.52       122.39 o                         
  -9 -15   2       6076.72       5227.70       257.49 o                         
  -8 -15   2       1245.08       1540.75       118.35 o                         
  -7 -15   2       3186.31       3364.09       263.61 o                         
  -6 -15   2      15120.29      14718.73       539.79 o                         
  -5 -15   2       5733.38       5655.14       317.06 o                         
  -4 -15   2        366.73        292.76        92.25 o                         
  -3 -15   2        521.79        562.03       123.79 o                         
  -2 -15   2        349.25        332.92        74.16 o                         
  -1 -15   2       1120.24       1193.99        98.53 o                         
   0 -15   2        586.90        778.62        91.13 o                         
   1 -15   2          6.02          9.85        78.42 o                         
   2 -15   2       5828.53       5734.17       226.88 o                         
   3 -15   2       5239.92       5513.62       193.57 o                         
   4 -15   2        651.82        618.44        80.67 o                         
   5 -15   2          3.01        -94.02       112.53 o                         
 -11 -14   2       2208.79       1879.16        96.26 o                         
 -10 -14   2       4185.43       3832.05       227.24 o                         
  -9 -14   2         49.79        -62.04       117.20 o                         
  -8 -14   2        597.99        470.90       134.10 o                         
  -7 -14   2        857.40        989.18       121.66 o                         
  -6 -14   2         42.22        -42.16       123.05 o                         
  -5 -14   2       7065.61       7305.65       373.50 o                         
  -4 -14   2       1561.94       1660.69       148.70 o                         
  -3 -14   2       3195.08       2877.94       179.16 o                         
  -2 -14   2       2450.86       2670.58       202.81 o                         
  -1 -14   2       3259.24       2704.83       192.98 o                         
   0 -14   2        870.59        929.35       109.54 o                         
   1 -14   2      16221.51      17127.21       704.97 o                         
   2 -14   2       8899.26       9342.88       332.14 o                         
   3 -14   2         42.21        -18.39        74.24 o                         
   4 -14   2        256.20        389.13        74.33 o                         
   5 -14   2        580.88        541.37        68.17 o                         
   6 -14   2        844.04        656.85        72.26 o                         
 -12 -13   2        479.81        353.12        86.83 o                         
 -11 -13   2        318.24        418.83        85.75 o                         
 -10 -13   2      10120.51      10005.06       330.35 o                         
  -9 -13   2      11712.42      11543.91       544.44 o                         
  -8 -13   2       3775.27       3839.30       254.46 o                         
  -7 -13   2       4608.69       5289.04       249.57 o                         
  -6 -13   2      16522.18      17682.96       777.78 o                         
  -5 -13   2       4310.47       4632.13       267.80 o                         
  -4 -13   2       5593.55       5899.97       328.26 o                         
  -3 -13   2        132.37        203.40        94.86 o                         
  -2 -13   2        518.89        768.20       127.17 o                         
  -1 -13   2       7155.00       7115.54       293.47 o                         
   0 -13   2        607.73        533.38       112.09 o                         
   1 -13   2       2406.00       2613.80       136.42 o                         
   2 -13   2      22019.01      23490.19      1126.33 o                         
   3 -13   2      14394.03      15530.71       399.50 o                         
   4 -13   2         37.13          4.91        85.75 o                         
   5 -13   2        596.00        598.90        88.72 o                         
   6 -13   2         24.39        -82.38        82.38 o                         
   7 -13   2        580.17        528.03       110.85 o                         
   8 -13   2        270.15        354.74       119.15 o                         
 -13 -12   2       4769.97       4597.89       218.92 o                         
 -12 -12   2        312.30        254.00        75.76 o                         
 -11 -12   2       2529.08       2307.43       188.82 o                         
 -10 -12   2       2004.98       1955.28       132.42 o                         
  -9 -12   2        935.18       1027.03       136.98 o                         
  -8 -12   2       4747.23       4837.80       513.67 o                         
  -7 -12   2       1075.41       1221.81       223.73 o                         
  -6 -12   2       2073.86       2354.62       250.77 o                         
  -5 -12   2      12283.26      13309.60       502.17 o                         
  -4 -12   2       2132.32       2301.94       194.38 o                         
  -3 -12   2       3971.83       3848.38       196.01 o                         
  -2 -12   2      23518.40      22850.58       803.39 o                         
  -1 -12   2       2375.06       2398.30       125.55 o                         
   0 -12   2        785.63        885.21       121.49 o                         
   1 -12   2      10548.35       9790.03       467.80 o                         
   2 -12   2       2795.43       2694.96       157.03 o                         
   3 -12   2       3728.35       4114.73       213.51 o                         
   4 -12   2       6940.96       7402.17       181.12 o                         
   5 -12   2        453.10        519.49        69.25 o                         
   6 -12   2       3529.46       3535.32       128.32 o                         
   7 -12   2       1227.95       1382.80       154.54 o                         
   8 -12   2        183.92        323.57        86.08 o                         
   9 -12   2       9916.48       9203.37       577.69 o                         
 -14 -11   2       2396.27       2133.53       125.20 o                         
 -13 -11   2       1923.53       1893.46       120.54 o                         
 -12 -11   2        127.33        250.04        91.44 o                         
 -11 -11   2       1769.78       1730.87       157.40 o                         
 -10 -11   2      12767.22      13468.64       503.48 o                         
  -9 -11   2       5718.41       6048.34       275.99 o                         
  -8 -11   2        255.96        356.54       139.48 o                         
  -7 -11   2       1207.56       1305.32       282.14 o                         
  -6 -11   2      12330.56      13014.45       419.37 o                         
  -5 -11   2       8934.58       9177.32       316.04 o                         
  -4 -11   2       1788.15       1801.56       157.08 o                         
  -3 -11   2        427.92        416.36       112.94 o                         
  -2 -11   2       4715.31       4665.20       197.54 o                         
  -1 -11   2      19955.23      19483.23       515.11 o                         
   0 -11   2       5933.00       6195.83       264.57 o                         
   1 -11   2       5995.88       5905.16       189.73 o                         
   2 -11   2      34685.73      33965.66       924.44 o                         
   3 -11   2      21135.59      20964.87       506.52 o                         
   4 -11   2          2.08         -0.27        60.44 o                         
   5 -11   2       1785.74       1743.64        82.83 o                         
   6 -11   2          5.21         15.67        82.08 o                         
   7 -11   2        785.35        771.93       157.18 o                         
   8 -11   2          0.54        150.04       113.86 o                         
   9 -11   2         11.44         -4.76       112.04 o                         
  10 -11   2       4149.90       3118.75       348.48 o                         
 -14 -10   2         85.73        144.94        76.18 o                         
 -13 -10   2       4818.11       4791.41       157.09 o                         
 -12 -10   2        779.88        850.08        85.44 o                         
 -11 -10   2       1276.85       1341.97       102.15 o                         
 -10 -10   2        100.66        218.80       120.13 o                         
  -9 -10   2      14035.55      14284.43       445.42 o                         
  -8 -10   2      28071.37      29815.33      1071.50 o                         
  -7 -10   2       3377.35       3641.51       235.01 o                         
  -6 -10   2         76.20        -41.05       221.03 o                         
  -5 -10   2      14333.33      14700.41       452.00 o                         
  -4 -10   2       2488.65       2749.74       166.97 o                         
  -3 -10   2       6856.30       6862.48       299.49 o                         
  -2 -10   2       5932.29       6288.81       252.91 o                         
  -1 -10   2        171.47        139.90        82.09 o                         
   0 -10   2       4263.55       4366.72       139.51 o                         
   1 -10   2       1238.16       1203.51        81.50 o                         
   2 -10   2       3169.65       3081.51       107.58 o                         
   3 -10   2       3544.53       3323.50       106.02 o                         
   4 -10   2       8086.05       8473.92       204.16 o                         
   5 -10   2        609.00        656.55        68.49 o                         
   6 -10   2       2960.86       3102.60       105.61 o                         
   7 -10   2       1591.98       1570.82       109.41 o                         
   8 -10   2        509.10        541.03       118.05 o                         
   9 -10   2       4324.05       3849.27       236.82 o                         
  10 -10   2      13980.29      12813.38      1013.11 o                         
  11 -10   2        695.64        626.39        70.92 o                         
 -15  -9   2       2268.05       2213.28       136.69 o                         
 -14  -9   2       2077.20       1778.78       105.80 o                         
 -13  -9   2       2626.35       2902.68       112.21 o                         
 -12  -9   2          4.00         27.83        84.87 o                         
 -11  -9   2       1857.46       1909.61       118.43 o                         
 -10  -9   2       4472.46       4512.48       173.20 o                         
  -9  -9   2       1505.76       1580.85       111.77 o                         
  -8  -9   2        250.35        279.75        91.76 o                         
  -7  -9   2        446.36        565.97       350.34 o                         
  -6  -9   2       2753.73       3148.57       241.81 o                         
  -5  -9   2      12538.87      13324.55       510.80 o                         
  -4  -9   2        935.79       1094.21       119.56 o                         
  -3  -9   2         76.17        121.15        83.61 o                         
  -2  -9   2      15806.11      15807.74       419.40 o                         
  -1  -9   2      25780.36      25814.15       672.06 o                         
   0  -9   2       5193.79       5618.21       223.35 o                         
   1  -9   2       6985.59       6805.29       217.99 o                         
   2  -9   2      30716.36      30239.76       608.02 o                         
   3  -9   2      26182.97      26687.64       574.05 o                         
   4  -9   2          0.13         -0.12        59.66 o                         
   5  -9   2       3042.24       2901.60        93.39 o                         
   6  -9   2       2123.49       2142.24        94.71 o                         
   7  -9   2       4373.88       4362.04       124.37 o                         
   8  -9   2       1175.98       1130.25        90.23 o                         
   9  -9   2        121.78         36.52        86.20 o                         
  10  -9   2       7424.37       6756.53       565.87 o                         
  11  -9   2      14162.16      13989.92       504.89 o                         
 -15  -8   2         16.09         16.20        73.74 o                         
 -14  -8   2        594.90        650.03        69.90 o                         
 -13  -8   2       7673.46       8301.62       245.13 o                         
 -12  -8   2       3442.96       3830.08       220.09 o                         
 -11  -8   2        460.20        556.94       161.18 o                         
 -10  -8   2       2605.50       2938.67       139.38 o                         
  -9  -8   2      38559.26      41029.36      1125.83 o                         
  -8  -8   2      27147.34      28355.77       787.92 o                         
  -7  -8   2       7497.82       7818.20       317.68 o                         
  -6  -8   2        151.14        238.64       111.81 o                         
  -5  -8   2       9649.81       9583.29       577.07 o                         
  -4  -8   2       9089.84       9414.92       458.70 o                         
  -3  -8   2       8363.56       8879.91       414.50 o                         
  -2  -8   2       7812.27       7935.30       480.49 o                         
  -1  -8   2       4989.51       5405.02       354.83 o                         
   0  -8   2      26772.47      26657.68       986.29 o                         
   1  -8   2       1984.67       2309.36       197.34 o                         
   2  -8   2        734.51        751.93       106.54 o                         
   3  -8   2       1885.49       1818.08        76.48 o                         
   4  -8   2       9801.87       9672.92       224.65 o                         
   5  -8   2       1590.26       1567.16        66.42 o                         
   6  -8   2       6985.82       6988.51       169.28 o                         
   7  -8   2         19.79        -25.46        53.33 o                         
   8  -8   2         27.79         94.00        61.68 o                         
   9  -8   2       5745.45       5707.53       167.52 o                         
  10  -8   2       6658.18       6773.10       258.26 o                         
  11  -8   2        878.00        878.26        87.21 o                         
  12  -8   2       1631.84       1665.90       120.20 o                         
 -16  -7   2       2680.03       2453.29       187.15 o                         
 -15  -7   2       5215.01       5968.43       285.82 o                         
 -14  -7   2        500.55        655.55        74.76 o                         
 -13  -7   2       1343.54       1426.79        93.67 o                         
 -12  -7   2       1432.52       1631.09        95.98 o                         
 -11  -7   2        168.90        181.68        95.37 o                         
 -10  -7   2       9901.66      10510.45       371.60 o                         
  -9  -7   2       4556.12       4871.33       202.86 o                         
  -8  -7   2       5245.65       5405.16       204.17 o                         
  -7  -7   2       3408.01       3549.86       129.24 o                         
  -6  -7   2        165.22        278.13       157.62 o                         
  -5  -7   2       7711.44       7970.29       548.74 o                         
  -4  -7   2        899.00       1057.18       159.27 o                         
  -3  -7   2         27.29        181.53       219.54 o                         
  -2  -7   2      49500.34      53989.07      2309.35 o                         
  -1  -7   2      30965.73      32609.54      1180.28 o                         
   0  -7   2       8385.65       7705.35       444.17 o                         
   1  -7   2       3409.38       3721.17       223.44 o                         
   2  -7   2       6538.66       6111.23       283.58 o                         
   3  -7   2      25261.06      26835.96       831.74 o                         
   4  -7   2       2379.37       2419.65        88.10 o                         
   5  -7   2       3460.16       3564.62        80.14 o                         
   6  -7   2       5725.51       5490.85       107.49 o                         
   7  -7   2      19765.08      19505.85       339.98 o                         
   8  -7   2       5474.60       5537.04       145.18 o                         
   9  -7   2       3355.69       3369.31        97.17 o                         
  10  -7   2      11247.86      11291.91       277.28 o                         
  11  -7   2      19452.93      19870.24       543.52 o                         
  12  -7   2       2662.05       2682.27       136.31 o                         
  13  -7   2       1147.35       1140.88       128.57 o                         
 -15  -6   2        235.57        252.25        73.66 o                         
 -14  -6   2          1.69         62.77        96.71 o                         
 -13  -6   2      14175.73      15396.93       471.46 o                         
 -12  -6   2       7344.43       7945.00       245.66 o                         
 -11  -6   2        177.89        259.62        76.52 o                         
 -10  -6   2       3021.85       3230.64       169.10 o                         
  -9  -6   2      26062.92      28065.23       874.05 o                         
  -8  -6   2      43894.39      45121.85      1023.36 o                         
  -7  -6   2       8597.80       8733.64       309.22 o                         
  -6  -6   2        192.62        304.50       160.75 o                         
  -5  -6   2      15010.50      15505.88       579.79 o                         
  -4  -6   2       7651.64       7307.99       317.29 o                         
  -3  -6   2       3165.52       3259.08       365.94 o                         
  -2  -6   2       5539.52       5589.92       484.87 o                         
  -1  -6   2       9912.25      11000.86       561.73 o                         
   0  -6   2      53803.22      51521.32      2223.08 o                         
   1  -6   2      57728.50      60449.23      2571.35 o                         
   2  -6   2       6811.81       7191.81       305.60 o                         
   3  -6   2      26337.21      26603.79       816.97 o                         
   4  -6   2      33316.04      32971.95      1154.77 o                         
   5  -6   2       4479.90       4620.28       124.72 o                         
   6  -6   2      14956.79      14983.71       246.16 o                         
   7  -6   2       2256.60       2286.38        68.23 o                         
   8  -6   2       1012.33       1069.55        65.59 o                         
   9  -6   2        176.40        194.95        57.96 o                         
  10  -6   2        829.02        876.66        67.94 o                         
  11  -6   2        994.42       1177.50        77.57 o                         
  12  -6   2       8685.76       8803.69       236.47 o                         
  13  -6   2         32.35        189.64        66.86 o                         
 -16  -5   2       4762.48       4179.99       276.45 o                         
 -15  -5   2       2554.20       2817.70       286.37 o                         
 -14  -5   2        188.97        311.89        95.82 o                         
 -13  -5   2        975.58        986.29        85.49 o                         
 -12  -5   2       4177.13       4650.06       193.27 o                         
 -11  -5   2       4876.55       5287.10       169.26 o                         
 -10  -5   2       2197.13       2169.02       116.93 o                         
  -9  -5   2        141.22        241.93        59.96 o                         
  -8  -5   2       7685.18       8140.54       259.47 o                         
  -7  -5   2      14761.41      14733.94       491.75 o                         
  -6  -5   2        434.66        489.26       161.60 o                         
  -5  -5   2       5748.08       6644.82       343.34 o                         
  -4  -5   2       8744.14       9976.21       539.74 o                         
  -3  -5   2       1095.22       1464.15       275.08 o                         
  -2  -5   2      17011.49      15908.08       715.74 o                         
  -1  -5   2      52717.95      53718.84      1855.60 o                         
   0  -5   2       5740.48       5852.48       328.46 o                         
   1  -5   2        116.84        216.60       129.00 o                         
   2  -5   2       2774.55       2761.69       150.59 o                         
   3  -5   2       7651.57       7978.71       272.58 o                         
   4  -5   2       7930.67       7706.43       308.27 o                         
   5  -5   2       7802.39       7781.35       438.74 o                         
   6  -5   2      12812.82      13235.75       354.01 o                         
   7  -5   2      25989.73      25960.62       409.46 o                         
   8  -5   2      12903.14      12870.70       207.44 o                         
   9  -5   2      13047.67      13007.16       232.40 o                         
  10  -5   2      18781.69      18719.39       351.25 o                         
  11  -5   2      20095.94      20869.31       495.09 o                         
  12  -5   2        431.01        537.68        73.90 o                         
  13  -5   2       4305.73       4252.00       156.51 o                         
  14  -5   2         32.19         58.98        92.73 o                         
 -16  -4   2        166.48        145.89        83.67 o                         
 -15  -4   2       1104.50       1184.32        70.93 o                         
 -14  -4   2         62.24         40.33       111.14 o                         
 -13  -4   2       9443.82      10194.89       353.13 o                         
 -12  -4   2      11589.08      12561.52       349.56 o                         
 -11  -4   2        543.12        539.09        72.88 o                         
 -10  -4   2        271.26        281.20        56.47 o                         
  -9  -4   2      35331.23      36007.45       761.61 o                         
  -8  -4   2      23994.50      25946.16       801.96 o                         
  -7  -4   2       5787.52       6779.40       267.35 o                         
  -6  -4   2        331.84        281.63       123.86 o                         
  -5  -4   2       7229.61       7759.19       377.72 o                         
  -4  -4   2      28971.27      30695.54      1319.40 o                         
  -3  -4   2       2162.98       2162.64       189.56 o                         
  -2  -4   2        490.59        421.47       123.62 o                         
  -1  -4   2      38425.44      38037.00      1323.05 o                         
   0  -4   2     113943.93     115801.10      3974.56 o                         
   1  -4   2      83618.81      88225.89      3688.39 o                         
   2  -4   2      32985.39      34357.29      1444.73 o                         
   3  -4   2      10575.07      10396.48       351.05 o                         
   4  -4   2      15422.83      14958.20       459.65 o                         
   5  -4   2       1974.58       1592.67       203.62 o                         
   6  -4   2      33709.14      33409.78      2166.61 o                         
   7  -4   2        128.04        210.55        46.72 o                         
   8  -4   2       7589.64       7740.16       128.32 o                         
   9  -4   2       3504.40       3535.85        82.01 o                         
  10  -4   2        637.11        718.16        58.82 o                         
  11  -4   2       4192.91       4206.59       128.66 o                         
  12  -4   2      14804.26      15431.81       444.11 o                         
  13  -4   2        687.45        659.67        84.70 o                         
  14  -4   2       7856.94       7911.13       271.36 o                         
 -16  -3   2       7211.12       6916.57       254.49 o                         
 -15  -3   2       2907.61       3081.69       144.84 o                         
 -14  -3   2        296.60        388.95       101.12 o                         
 -13  -3   2        552.39        537.56        91.07 o                         
 -12  -3   2       7447.98       7858.54       202.92 o                         
 -11  -3   2       4727.27       5078.60       189.20 o                         
 -10  -3   2       1231.88       1125.04        66.24 o                         
  -9  -3   2        859.02        851.36        54.64 o                         
  -8  -3   2      45418.78      44619.12      2121.71 o                         
  -7  -3   2      32630.09      34697.29      1364.67 o                         
  -6  -3   2       2163.35       2547.24       154.75 o                         
  -5  -3   2       6935.66       6852.74       336.03 o                         
  -4  -3   2        130.84         99.79       130.25 o                         
  -3  -3   2       8814.08       9461.18       441.38 o                         
  -2  -3   2      21429.76      22254.40       958.15 o                         
  -1  -3   2       8084.65       7858.05       377.49 o                         
   0  -3   2       9356.97       9934.48       386.29 o                         
   1  -3   2       2818.70       3817.08       192.61 o                         
   2  -3   2       8116.30       9734.42       361.80 o                         
   3  -3   2       1309.90       1216.59       123.30 o                         
   4  -3   2        310.70        527.29        96.17 o                         
   5  -3   2       2768.19       2760.05       219.36 o                         
   6  -3   2       6906.05       6626.84       690.71 o                         
   7  -3   2      58622.52      65832.56      4079.25 o                         
   8  -3   2      12999.14      12486.54       261.49 o                         
   9  -3   2       7773.20       7307.05       146.51 o                         
  10  -3   2      11053.80      11120.49       220.53 o                         
  11  -3   2      12848.62      13285.99       284.49 o                         
  12  -3   2          4.40         42.31        73.63 o                         
  13  -3   2       9429.35      10169.97       447.29 o                         
  14  -3   2         14.84        118.04        99.09 o                         
  15  -3   2       5683.11       6047.75       223.06 o                         
 -16  -2   2        474.86        549.92       203.98 o                         
 -15  -2   2       2535.03       2451.83       118.08 o                         
 -14  -2   2        644.10        819.86        89.98 o                         
 -13  -2   2       9960.99       9862.08       271.20 o                         
 -12  -2   2      14549.20      14523.49       338.58 o                         
 -11  -2   2       8673.68       8992.30       226.84 o                         
 -10  -2   2        312.68        299.73        59.14 o                         
  -9  -2   2      22914.37      23107.75       449.15 o                         
  -8  -2   2       5486.61       5228.07       249.41 o                         
  -7  -2   2       3001.92       2979.54       436.14 o                         
  -6  -2   2       3933.08       4188.05       232.97 o                         
  -5  -2   2       1794.12       1988.39       220.82 o                         
  -4  -2   2      26567.94      29790.38       881.38 o                         
  -3  -2   2      15672.79      16111.14       701.68 o                         
  -1  -2   2     187898.81     196708.97     11617.39 o                         
   0  -2   2     254813.47     266461.09     10951.14 o                         
   1  -2   2      28811.26      30042.58      1016.33 o                         
   2  -2   2      12803.04      14421.29       467.07 o                         
   3  -2   2       4922.74       4893.92       232.54 o                         
   4  -2   2       5939.89       6514.58       346.21 o                         
   5  -2   2       1395.54       1276.90       154.11 o                         
   6  -2   2      16657.99      18311.88      1284.91 o                         
   7  -2   2      10798.63      12701.16       997.74 o                         
   8  -2   2      39388.59      38114.41       865.46 o                         
   9  -2   2      17680.07      17627.09       365.75 o                         
  10  -2   2       5232.93       5194.26       130.82 o                         
  11  -2   2       2782.52       2965.43       103.47 o                         
  12  -2   2      12167.76      11948.36       343.02 o                         
  13  -2   2        144.72        161.72        83.06 o                         
  14  -2   2       6076.23       6385.01       506.83 o                         
  15  -2   2        648.80        626.66        91.17 o                         
 -16  -1   2       7429.40       7089.21       260.40 o                         
 -15  -1   2       4680.43       4618.45       178.12 o                         
 -14  -1   2        314.41        395.90        76.95 o                         
 -13  -1   2         10.01         -2.70       109.16 o                         
 -12  -1   2       3116.94       3357.57       135.75 o                         
 -11  -1   2      20425.34      20900.60       509.13 o                         
 -10  -1   2        966.85       1012.98        74.01 o                         
  -9  -1   2       7648.61       7990.86       183.58 o                         
  -8  -1   2      55359.88      55471.42      1920.85 o                         
  -7  -1   2      33264.57      31859.42      1118.00 o                         
  -6  -1   2        554.98        639.00       137.53 o                         
  -5  -1   2      13499.83      13956.63       654.49 o                         
  -4  -1   2       4428.52       4696.02       200.28 o                         
  -3  -1   2        191.22        235.28       115.21 o                         
  -2  -1   2      19351.94      18782.52      1150.04 o                         
  -1  -1   2         87.80        -18.14       100.19 o                         
   0  -1   2      76438.47      76968.34      3250.52 o                         
   1  -1   2      96315.48      94114.63      2733.27 o                         
   2  -1   2      43170.34      42520.82      1476.59 o                         
   3  -1   2        795.72        892.50       192.17 o                         
   4  -1   2       4790.82       4575.24       260.52 o                         
   5  -1   2        851.14        885.72       115.27 o                         
   6  -1   2      49944.62      55098.08      3265.75 o                         
   7  -1   2      27502.20      27156.76      1638.29 o                         
   8  -1   2       5526.25       5517.50       400.25 o                         
   9  -1   2       5412.38       5592.61       150.68 o                         
  10  -1   2          0.13         35.72        55.32 o                         
  11  -1   2       1439.11       1732.17        87.80 o                         
  12  -1   2        192.30        201.04        72.60 o                         
  13  -1   2       2940.39       3083.66       115.39 o                         
  14  -1   2        160.30        180.45        77.60 o                         
  15  -1   2      14458.67      15550.78       547.29 o                         
  16  -1   2       6440.88       5391.45       351.35 o                         
 -16   0   2          0.81         64.40        61.99 o                         
 -15   0   2       2277.36       2303.09       103.42 o                         
 -14   0   2        152.45        219.15        68.08 o                         
 -13   0   2       7444.45       7648.05       189.16 o                         
 -12   0   2      13175.35      13219.72       335.94 o                         
 -11   0   2        286.26        270.92        76.65 o                         
 -10   0   2        681.48        639.58        65.56 o                         
  -9   0   2       5835.47       6087.89       126.67 o                         
  -8   0   2       2975.18       3564.20       258.86 o                         
  -7   0   2      15688.29      17247.92      1128.17 o                         
  -6   0   2      17410.16      18216.92       678.74 o                         
  -5   0   2       1932.32       2761.44       519.59 o                         
  -4   0   2      40625.28      44252.29      1915.94 o                         
  -3   0   2      30905.58      32433.54       982.54 o                         
  -2   0   2        646.56        719.27        83.25 o                         
  -1   0   2      94218.80      85452.56      3578.84 o                         
   0   0   2     121814.48      98414.09      5815.13 o                         
   1   0   2        307.63        272.17        87.11 o                         
   2   0   2       2254.98       2204.54       134.14 o                         
   3   0   2      11418.01      10890.27       527.73 o                         
   4   0   2      11121.34      11780.68       734.30 o                         
   5   0   2        440.11        343.28        92.59 o                         
   6   0   2         55.35         79.40       103.96 o                         
   7   0   2      36793.99      34791.32      2469.84 o                         
   8   0   2      90332.17      94721.33      5620.52 o                         
   9   0   2      33557.26      33293.98       669.97 o                         
  10   0   2       6419.83       6415.43       159.20 o                         
  11   0   2       1473.71       1677.41        86.96 o                         
  12   0   2       2896.50       3359.36       114.89 o                         
  13   0   2         14.80         72.06        66.45 o                         
  14   0   2       5353.66       5568.87       197.87 o                         
  15   0   2         59.67         53.55        68.41 o                         
  16   0   2       7622.18       7570.20       272.74 o                         
 -15   1   2       3594.44       3616.89       129.70 o                         
 -14   1   2        229.31        238.65        76.47 o                         
 -13   1   2       1967.00       2066.51       106.98 o                         
 -12   1   2       9997.89      10189.93       270.97 o                         
 -11   1   2      25846.88      25857.42       611.38 o                         
 -10   1   2       2308.80       2332.75        82.88 o                         
  -9   1   2       4958.56       4835.04       109.48 o                         
  -8   1   2      27987.35      27441.50       846.42 o                         
  -7   1   2      13909.88      15235.19       786.28 o                         
  -6   1   2        994.53       1500.37       237.20 o                         
  -5   1   2       1952.32       1752.15       312.18 o                         
  -4   1   2         66.88        184.06       102.07 o                         
  -3   1   2      18747.63      19272.08       485.97 o                         
  -2   1   2       2860.70       3089.57       108.17 o                         
  -1   1   2        152.79         74.57        50.25 o                         
   0   1   2     161920.67     160074.64      5438.15 o                         
   1   1   2     166153.20     163469.33      6825.48 o                         
   2   1   2      14518.14      15765.98       683.50 o                         
   3   1   2       2633.06       2763.47       132.19 o                         
   4   1   2        442.37        513.30        89.94 o                         
   5   1   2        542.45        647.95        80.62 o                         
   6   1   2       6672.28       6142.15       426.55 o                         
   7   1   2      29207.58      29163.54      1247.78 o                         
   8   1   2       2689.54       2863.42       185.06 o                         
   9   1   2      20447.78      20982.82       483.63 o                         
  10   1   2       3715.01       3781.06       114.77 o                         
  11   1   2        168.76        281.63        62.25 o                         
  12   1   2       1147.42       1228.19        83.22 o                         
  13   1   2         28.34         14.10        67.96 o                         
  14   1   2       3242.35       3475.74       127.14 o                         
  15   1   2      19735.32      21220.00       637.43 o                         
  16   1   2       5579.19       5853.06       218.95 o                         
 -15   2   2       2129.08       2035.18       100.26 o                         
 -14   2   2        486.51        517.29        85.37 o                         
 -13   2   2       2349.48       2659.48       124.09 o                         
 -12   2   2        802.51        898.06        90.05 o                         
 -11   2   2       4358.68       4730.32       119.38 o                         
 -10   2   2      13923.16      13937.46       271.41 o                         
  -9   2   2       1132.49       1139.63        54.88 o                         
  -8   2   2         16.50        100.59        50.38 o                         
  -7   2   2       5834.67       5761.14       494.29 o                         
  -6   2   2       2904.42       2356.10       364.70 o                         
  -5   2   2       8797.96       9873.91       463.05 o                         
  -4   2   2      33292.65      33756.22      1218.07 o                         
  -3   2   2        933.68       1065.93       163.79 o                         
  -2   2   2      23444.06      22553.26       835.48 o                         
  -1   2   2      31785.05      32122.27      1361.64 o                         
   0   2   2      50203.52      51951.29      1762.10 o                         
   1   2   2        652.29        643.21       113.94 o                         
   2   2   2      19057.82      20592.36       884.13 o                         
   3   2   2       1574.36       2329.22       174.03 o                         
   4   2   2      26174.89      28597.72       996.92 o                         
   5   2   2       4635.06       4724.69       217.87 o                         
   6   2   2       5061.44       5345.37       206.67 o                         
   7   2   2      25652.07      26342.55      1161.91 o                         
   8   2   2     100020.58      98346.11      4132.87 o                         
   9   2   2      26874.33      26498.34       607.60 o                         
  10   2   2       3982.55       4103.31       113.05 o                         
  11   2   2       1481.87       1693.69        89.90 o                         
  12   2   2        686.90        858.68        91.56 o                         
  13   2   2        440.55        597.11        75.32 o                         
  14   2   2       2093.31       2288.77       114.16 o                         
  15   2   2        764.20        913.30        74.36 o                         
  16   2   2      11677.11      11774.77       511.38 o                         
 -15   3   2       2814.87       2590.90       203.94 o                         
 -14   3   2          7.03         62.27        93.97 o                         
 -13   3   2       2498.99       2551.27        97.83 o                         
 -12   3   2      24930.49      25801.34       560.95 o                         
 -11   3   2      20508.01      20653.15       391.10 o                         
 -10   3   2       2378.99       2496.97        78.88 o                         
  -9   3   2        150.79        149.30        52.11 o                         
  -8   3   2      10355.62      10163.78       204.12 o                         
  -7   3   2      11084.34      12111.04       727.67 o                         
  -6   3   2         67.48        199.55       270.32 o                         
  -5   3   2         39.73         50.89       249.06 o                         
  -4   3   2      29645.66      30573.81       971.31 o                         
  -3   3   2      51347.43      51907.88      1791.73 o                         
  -2   3   2       7974.90       9020.38       375.42 o                         
  -1   3   2      12344.14      12092.82       446.74 o                         
   0   3   2      35204.19      36903.08      2237.21 o                         
   1   3   2      35494.62      35029.92      2108.85 o                         
   2   3   2       3121.21       3248.13       305.35 o                         
   3   3   2      20513.44      19236.83      1184.16 o                         
   4   3   2       2445.06       2828.36       270.81 o                         
   5   3   2      15635.67      16727.41       602.59 o                         
   6   3   2        263.85        282.53       109.81 o                         
   7   3   2        955.57       1093.73       155.69 o                         
   8   3   2       4531.62       4777.58       317.64 o                         
   9   3   2      34849.10      35164.36       948.45 o                         
  10   3   2       2046.01       2043.03        87.74 o                         
  11   3   2       8998.71       9178.59       230.29 o                         
  12   3   2         24.66         26.11        61.05 o                         
  13   3   2       1674.77       1729.95        86.88 o                         
  14   3   2        437.66        413.58        87.09 o                         
  15   3   2       8648.23       9208.21       296.35 o                         
  16   3   2       4263.69       4261.64       173.54 o                         
 -14   4   2       2512.02       2387.51       179.72 o                         
 -13   4   2         53.18        199.96        85.32 o                         
 -12   4   2         62.06         97.98        65.42 o                         
 -11   4   2      13289.41      13365.59       248.71 o                         
 -10   4   2      23833.88      24020.08       453.89 o                         
  -9   4   2       4463.59       4540.88       115.56 o                         
  -8   4   2        229.35        312.53        49.01 o                         
  -7   4   2       3329.31       3292.50       100.77 o                         
  -6   4   2       5259.46       5555.65       473.82 o                         
  -5   4   2      33124.96      31959.89      1205.38 o                         
  -4   4   2      38135.31      37244.81      1333.20 o                         
  -3   4   2       6454.32       6010.04       250.44 o                         
  -2   4   2      10112.13       9803.20       439.18 o                         
  -1   4   2       8043.42       7769.09       405.88 o                         
   0   4   2      23662.45      26126.15      1632.40 o                         
   1   4   2        842.25        999.22       263.04 o                         
   2   4   2      19998.24      20066.27       883.37 o                         
   3   4   2       9703.76       9856.66       471.70 o                         
   4   4   2      43123.61      44929.14      2701.92 o                         
   5   4   2      23120.95      22968.30      1416.04 o                         
   6   4   2       1614.35       1717.41       143.27 o                         
   7   4   2       5764.99       6294.74       252.13 o                         
   8   4   2      46358.77      49861.19      1760.49 o                         
   9   4   2      19777.59      20569.37       573.65 o                         
  10   4   2        224.70        338.17        66.52 o                         
  11   4   2        975.40       1122.74        79.42 o                         
  12   4   2        585.02        745.58        85.80 o                         
  13   4   2       3680.34       3723.15       117.16 o                         
  14   4   2        113.33        181.83        86.87 o                         
  15   4   2       1869.05       1938.14       119.11 o                         
  16   4   2      15273.77      14580.94       442.13 o                         
 -13   5   2       1370.18       1111.49       103.82 o                         
 -12   5   2       9349.21       8935.15       214.53 o                         
 -11   5   2      11576.86      11720.56       219.16 o                         
 -10   5   2        620.29        725.36        65.12 o                         
  -9   5   2       1430.80       1598.55        74.02 o                         
  -8   5   2       2071.42       2213.18        77.81 o                         
  -7   5   2      14137.55      13883.22       273.96 o                         
  -6   5   2         34.48        174.86        59.97 o                         
  -5   5   2        340.07        121.05       311.83 o                         
  -4   5   2      24277.52      24724.63      1105.97 o                         
  -3   5   2      56851.30      56831.50      1922.81 o                         
  -2   5   2      38375.68      37731.67      1568.87 o                         
  -1   5   2       5273.41       5525.00       342.58 o                         
   0   5   2      39146.53      42586.77      2618.04 o                         
   1   5   2      35697.29      35688.23      1544.86 o                         
   2   5   2        566.62        638.66       271.85 o                         
   3   5   2      21643.71      22513.84      1109.83 o                         
   4   5   2        276.17        296.13       255.11 o                         
   5   5   2      26031.58      27640.24      1705.29 o                         
   6   5   2       8040.13       8119.43       581.99 o                         
   7   5   2       1857.80       2130.55       159.56 o                         
   8   5   2      14796.89      15464.49       607.25 o                         
   9   5   2      54500.05      56238.67      1501.50 o                         
  10   5   2        242.43        287.21        63.19 o                         
  11   5   2        480.75        523.82        69.34 o                         
  12   5   2        425.46        496.87        67.53 o                         
  13   5   2       1147.34       1122.43        80.82 o                         
  14   5   2        416.62        511.55       115.99 o                         
  15   5   2       2286.29       2372.57       154.41 o                         
  16   5   2        795.72        802.24        68.23 o                         
 -12   6   2        228.20        227.77        73.66 o                         
 -11   6   2       8929.03       8690.95       187.41 o                         
 -10   6   2      17636.52      16960.91       399.23 o                         
  -9   6   2       2432.95       2371.96        96.90 o                         
  -8   6   2          8.54         30.68        56.22 o                         
  -7   6   2       4079.83       3905.55        98.42 o                         
  -6   6   2      11574.73      10481.65       160.24 o                         
  -5   6   2       4470.61       4278.54       123.64 o                         
  -4   6   2      13204.23      13085.33       736.19 o                         
  -3   6   2         71.77        133.31       151.87 o                         
  -2   6   2      11974.40      11797.70       793.30 o                         
  -1   6   2      10946.77      10414.82       538.81 o                         
   0   6   2        145.06        194.67       228.99 o                         
   1   6   2      11654.45      11806.14       880.81 o                         
   2   6   2      16388.24      15908.13      1046.84 o                         
   3   6   2         52.70        139.47       213.79 o                         
   4   6   2      37620.01      40124.44      2453.19 o                         
   5   6   2      19791.58      20380.58      1304.03 o                         
   6   6   2       1886.48       1480.45       291.02 o                         
   7   6   2       1083.74       1200.76       166.39 o                         
   8   6   2      18774.60      19323.97       564.53 o                         
   9   6   2         42.41        -27.24        68.92 o                         
  10   6   2       7762.10       8095.10       239.80 o                         
  11   6   2        455.73        498.34        71.41 o                         
  12   6   2       6951.88       7626.94       213.14 o                         
  13   6   2       4308.45       4471.05       149.91 o                         
  14   6   2        457.33        408.05        90.34 o                         
  15   6   2       1925.23       1903.96       140.83 o                         
  16   6   2      14910.04      13464.84       824.83 o                         
 -11   7   2       1625.41       1593.30        89.28 o                         
 -10   7   2       1067.12        965.31        64.50 o                         
  -9   7   2       2939.25       2991.32        90.88 o                         
  -8   7   2        305.20        364.56        51.89 o                         
  -7   7   2      10597.82      10469.57       183.24 o                         
  -6   7   2        799.04        862.86        54.01 o                         
  -5   7   2        191.20        200.14        41.20 o                         
  -4   7   2      12091.73      12203.25       232.61 o                         
  -3   7   2      26691.73      28094.00      1052.69 o                         
  -2   7   2      10076.23       9496.46       681.56 o                         
  -1   7   2       3018.37       2892.43       414.07 o                         
   0   7   2       6242.22       6814.38       450.21 o                         
   1   7   2      28760.80      29966.69      1934.33 o                         
   2   7   2        170.14        111.47       256.85 o                         
   3   7   2       6883.39       7214.61       592.98 o                         
   4   7   2       4187.76       5507.34       502.77 o                         
   5   7   2      18981.55      19374.44      1265.56 o                         
   6   7   2      10935.00      11284.66       565.52 o                         
   7   7   2       5868.45       6180.49       335.70 o                         
   8   7   2      18081.36      19069.23       558.30 o                         
   9   7   2      41258.54      43116.73      1065.85 o                         
  10   7   2       8303.67       8497.52       250.64 o                         
  11   7   2       3344.42       3526.96       185.66 o                         
  12   7   2        710.80        790.22        92.63 o                         
  13   7   2       2127.28       2198.55       112.25 o                         
  14   7   2         33.65         37.99        77.78 o                         
  15   7   2        109.12        230.76        76.82 o                         
  16   7   2        434.69        419.63        66.57 o                         
 -11   8   2       4684.25       4213.96       427.13 o                         
 -10   8   2       6529.51       6418.25       260.94 o                         
  -9   8   2        843.61        890.12        77.58 o                         
  -8   8   2        555.92        538.01        70.20 o                         
  -7   8   2       3918.71       3932.84       106.69 o                         
  -6   8   2      16935.05      16165.79       263.14 o                         
  -5   8   2        928.02        907.23        59.18 o                         
  -4   8   2       4056.65       3751.42        93.81 o                         
  -3   8   2       5446.67       5489.09       127.91 o                         
  -2   8   2      21670.00      21946.60       827.69 o                         
  -1   8   2       5995.65       6229.68       410.02 o                         
   0   8   2          6.36         15.07       246.09 o                         
   1   8   2       9356.66       8669.23       778.86 o                         
   2   8   2      23386.87      22697.56      1545.77 o                         
   3   8   2       1372.11       1621.97       463.97 o                         
   4   8   2      25882.17      27758.70      1771.98 o                         
   5   8   2       4472.85       4725.43       323.25 o                         
   6   8   2         25.78        -24.12       132.45 o                         
   7   8   2          4.54         22.18       289.70 o                         
   8   8   2       7122.17       7206.49       257.16 o                         
   9   8   2         60.66        -30.56       109.15 o                         
  10   8   2      11334.93      11797.48       328.06 o                         
  11   8   2       2132.55       2273.17        94.37 o                         
  12   8   2       5371.25       5628.71       202.01 o                         
  13   8   2       5104.09       4960.23       177.43 o                         
  14   8   2       1153.39       1366.00       126.32 o                         
  15   8   2       2990.22       2837.83       218.11 o                         
 -11   9   2        226.20        277.54       159.75 o                         
 -10   9   2       4003.81       4050.36       170.51 o                         
  -9   9   2       5913.17       6359.91       248.86 o                         
  -8   9   2          0.05         12.07        73.00 o                         
  -7   9   2       6236.77       6556.13       165.78 o                         
  -6   9   2       1982.94       2007.17       108.96 o                         
  -5   9   2        152.21        112.67        70.32 o                         
  -4   9   2       9900.13      10078.35       185.24 o                         
  -3   9   2      20805.60      20957.30       392.56 o                         
  -2   9   2       3110.00       3155.64       112.72 o                         
  -1   9   2       2261.60       2605.57       168.61 o                         
   0   9   2       1735.29       1470.09       117.25 o                         
   1   9   2      14336.90      14412.02       570.41 o                         
   2   9   2       3346.93       3275.95       249.31 o                         
   3   9   2         23.56         26.62       111.48 o                         
   4   9   2       2476.32       2846.72       166.53 o                         
   5   9   2      26019.99      27267.95       969.66 o                         
   6   9   2      12216.03      12967.74       432.64 o                         
   7   9   2       4637.79       4894.70       258.19 o                         
   8   9   2      10018.82      10503.43       437.58 o                         
   9   9   2      26965.39      27257.47       780.78 o                         
  10   9   2       6069.40       6308.51       240.86 o                         
  11   9   2       1368.27       1374.53       105.52 o                         
  12   9   2        334.22        431.07        70.49 o                         
  13   9   2       1404.55       1446.83        81.12 o                         
  14   9   2       1643.65       1661.28        95.05 o                         
  15   9   2          5.29        107.39        87.71 o                         
 -10  10   2       7097.74       5936.29       327.60 o                         
  -9  10   2        835.88        841.80       112.88 o                         
  -8  10   2        235.38        234.73       134.35 o                         
  -7  10   2        650.56        706.37       133.21 o                         
  -6  10   2       7994.35       7893.50       186.71 o                         
  -5  10   2       3081.03       3112.25       100.09 o                         
  -4  10   2         31.41        110.02        73.48 o                         
  -3  10   2      12253.92      12370.25       280.16 o                         
  -2  10   2      19371.96      19450.15       407.02 o                         
  -1  10   2      15461.80      15810.69       454.81 o                         
   0  10   2        268.72        287.77       111.41 o                         
   1  10   2       3136.89       2994.85       187.86 o                         
   2  10   2       6354.46       6245.59       247.37 o                         
   3  10   2         48.18        156.59       100.00 o                         
   4  10   2      13558.91      14371.88       508.79 o                         
   5  10   2        299.34        270.73       140.49 o                         
   6  10   2      10570.88      11175.72       420.58 o                         
   7  10   2       4328.89       4795.75       218.69 o                         
   8  10   2          2.42         14.25       137.31 o                         
   9  10   2        937.41        974.61       158.18 o                         
  10  10   2       8694.73       9245.19       313.88 o                         
  11  10   2       1211.41       1276.93       132.11 o                         
  12  10   2       5769.34       5756.23       227.07 o                         
  13  10   2       4841.21       4519.98       225.95 o                         
  14  10   2         37.25        124.50        67.40 o                         
 -10  11   2       2606.47       2014.77       185.32 o                         
  -9  11   2       9080.30       9149.11       383.69 o                         
  -8  11   2        187.66        167.75       141.21 o                         
  -7  11   2       2182.50       2268.47       157.10 o                         
  -6  11   2       2188.39       2354.70       101.65 o                         
  -5  11   2        292.75        289.02        75.27 o                         
  -4  11   2       6922.99       7159.07       164.87 o                         
  -3  11   2      11152.08      11094.52       253.59 o                         
  -2  11   2         44.08         56.40        78.14 o                         
  -1  11   2       5741.74       5846.09       170.80 o                         
   0  11   2       1191.48       1348.95       110.92 o                         
   1  11   2       1954.25       1718.73       207.75 o                         
   2  11   2       2871.61       2666.81       144.29 o                         
   3  11   2        486.79        570.59        90.38 o                         
   4  11   2       7131.52       7929.95       352.73 o                         
   5  11   2      32301.78      33328.80      1078.97 o                         
   6  11   2       5873.89       6874.51       259.63 o                         
   7  11   2        952.72       1261.39       160.95 o                         
   8  11   2       2079.51       2214.51       142.19 o                         
   9  11   2       6528.99       6651.29       374.45 o                         
  10  11   2       1882.00       1912.38       231.91 o                         
  11  11   2       2024.20       2073.25       104.71 o                         
  12  11   2         41.04          7.64        82.54 o                         
  13  11   2       6807.24       6611.84       243.99 o                         
  14  11   2       4094.14       3467.60       231.95 o                         
  -9  12   2         26.15         57.74       128.83 o                         
  -8  12   2        167.86         29.29       176.36 o                         
  -7  12   2        669.87        537.26       167.11 o                         
  -6  12   2       8439.35       8386.34       366.29 o                         
  -5  12   2       2385.49       2553.61       112.00 o                         
  -4  12   2         16.49        180.16        76.10 o                         
  -3  12   2       7741.39       8196.76       239.99 o                         
  -2  12   2      27896.13      28638.21       631.01 o                         
  -1  12   2      10694.75      11003.36       269.91 o                         
   0  12   2          0.41         97.71        77.59 o                         
   1  12   2        187.32        330.87       123.44 o                         
   2  12   2       2244.26       2448.45       170.44 o                         
   3  12   2         22.78        -59.69        77.79 o                         
   4  12   2       4493.73       4752.84       155.94 o                         
   5  12   2       1591.52       1784.54       141.72 o                         
   6  12   2      23121.61      23549.11       770.51 o                         
   7  12   2      13536.72      15479.10       709.87 o                         
   8  12   2       3605.67       3675.62       213.11 o                         
   9  12   2        577.86        739.42       181.50 o                         
  10  12   2       2504.95       2201.35       195.98 o                         
  11  12   2         13.36        102.76       104.75 o                         
  12  12   2       7202.59       7107.04       890.28 o                         
  13  12   2       2321.33       1995.62       168.27 o                         
  -7  13   2        290.06        257.24       100.02 o                         
  -6  13   2        273.53        368.10       105.65 o                         
  -5  13   2        984.62        838.26       112.56 o                         
  -4  13   2        229.82        289.80        75.15 o                         
  -3  13   2       1230.99       1413.33        95.89 o                         
  -2  13   2       1575.35       1584.00        97.54 o                         
  -1  13   2      10795.16      11014.77       297.53 o                         
   0  13   2       1741.65       2009.07       101.40 o                         
   1  13   2       2872.18       2791.25       116.31 o                         
   2  13   2        731.16        748.92       110.83 o                         
   3  13   2         11.53         67.73       135.30 o                         
   4  13   2       2945.57       3511.95       251.67 o                         
   5  13   2      23936.93      25516.52       898.57 o                         
   6  13   2       3967.44       4688.96       211.89 o                         
   7  13   2        342.33        267.08       134.44 o                         
   8  13   2        347.53        244.77       155.52 o                         
   9  13   2       1116.39       1350.40       171.92 o                         
  10  13   2        605.86        700.26       105.18 o                         
  11  13   2        909.12       1107.02       146.09 o                         
  12  13   2         79.59        194.09       105.54 o                         
  -7  14   2        885.80        831.40       107.56 o                         
  -6  14   2       7498.84       6551.11       320.80 o                         
  -5  14   2       5044.88       5251.56       240.95 o                         
  -4  14   2         36.36        153.86        75.23 o                         
  -3  14   2       2350.75       2211.04       144.97 o                         
  -2  14   2       9916.82      10061.48       436.68 o                         
  -1  14   2       2939.93       2900.35       144.42 o                         
   0  14   2        239.86        465.41       100.75 o                         
   1  14   2        246.52        454.13        80.59 o                         
   2  14   2       4524.58       4568.80       160.24 o                         
   3  14   2       2489.59       2572.75       157.98 o                         
   4  14   2         81.34         58.75       180.37 o                         
   5  14   2       2021.93       2015.47       344.31 o                         
   6  14   2      14945.33      15854.42       696.91 o                         
   7  14   2      12807.82      12525.62       585.80 o                         
   8  14   2        506.09        652.47       136.72 o                         
   9  14   2        639.95        541.34        98.27 o                         
  10  14   2       1240.88       1076.25        94.29 o                         
  11  14   2         17.62         44.97        65.65 o                         
  -5  15   2       2406.14       1777.87       148.25 o                         
  -4  15   2       1784.82       1635.54       175.27 o                         
  -3  15   2         46.08         95.27        61.42 o                         
  -2  15   2       2275.93       2222.85       124.60 o                         
  -1  15   2      10377.64       9631.53       603.91 o                         
   0  15   2        388.89        329.32        79.76 o                         
   1  15   2       1816.19       1824.82       139.69 o                         
   2  15   2       2236.55       2291.79       149.70 o                         
   3  15   2          6.36         57.26        98.93 o                         
   4  15   2        131.19        145.90       124.71 o                         
   5  15   2       5339.61       5225.98       261.04 o                         
   6  15   2        670.25        570.12       108.49 o                         
   7  15   2       2556.19       2402.39       133.48 o                         
   8  15   2        660.56        563.65        66.34 o                         
   9  15   2        233.74        289.03       104.10 o                         
  10  15   2        785.28        746.68        69.84 o                         
  -2  16   2       3120.27       2441.58       196.17 o                         
  -1  16   2        203.23         91.74       101.43 o                         
   0  16   2       1090.30       1367.19       156.10 o                         
   1  16   2        290.56        494.56       194.07 o                         
   2  16   2       3723.01       3156.20       365.86 o                         
   3  16   2       8007.41       6036.97       528.24 o                         
   4  16   2        407.34        362.48        75.21 o                         
   5  16   2       1610.35       1515.36        95.39 o                         
   6  16   2       9381.77       8249.33      1134.50 o                         
   7  16   2       3403.16       3051.10       224.14 o                         
   8  16   2         18.48        -88.75        88.75 o                         
   1  17   2        935.52        724.71       185.51 o                         
   2  17   2        727.10        722.38       136.50 o                         
   3  17   2        359.10        319.70        57.60 o                         
   4  17   2        914.13        673.29       243.00 o                         
  -8 -16   3       2372.20       1743.88       136.92 o                         
  -7 -16   3         62.35         56.63        92.30 o                         
  -6 -16   3       3852.08       4031.85       275.26 o                         
  -5 -16   3       2210.36       2496.67       193.84 o                         
  -4 -16   3       1225.20       1171.75        58.99 o                         
  -3 -16   3       2316.07       2305.38        93.20 o                         
  -2 -16   3      12908.42      12743.06       403.90 o                         
  -1 -16   3       4420.46       4408.81       194.45 o                         
   0 -16   3        484.03        582.32        56.09 o                         
   1 -16   3        394.23        431.13        62.24 o                         
   2 -16   3        413.28        277.03        73.82 o                         
 -10 -15   3        263.11        226.20        72.53 o                         
  -9 -15   3       4884.72       4163.97       251.64 o                         
  -8 -15   3        592.59        670.34       200.73 o                         
  -7 -15   3       4610.47       4268.53       184.86 o                         
  -6 -15   3       2679.96       2452.31       179.36 o                         
  -5 -15   3        447.90        548.24        77.69 o                         
  -4 -15   3       1186.51       1242.52       102.86 o                         
  -3 -15   3       2330.64       2447.14       183.56 o                         
  -2 -15   3       1090.37       1102.67       106.72 o                         
  -1 -15   3       4282.88       4368.37       221.45 o                         
   0 -15   3       2726.81       3087.39       111.83 o                         
   1 -15   3       1260.24       1379.72        86.10 o                         
   2 -15   3       2094.63       1959.56       106.97 o                         
   3 -15   3       1488.77       1271.34        97.23 o                         
   4 -15   3       2845.79       2430.46       150.36 o                         
   5 -15   3       8505.44       5320.61       342.88 o                         
 -11 -14   3        681.30        601.39       119.36 o                         
 -10 -14   3       4169.64       3932.26       209.37 o                         
  -9 -14   3        656.86        724.61       204.30 o                         
  -8 -14   3       2664.38       2571.67       328.74 o                         
  -7 -14   3          1.17       -108.57       108.57 o                         
  -6 -14   3       8978.63       9319.76       430.34 o                         
  -5 -14   3       7228.97       7703.93       381.90 o                         
  -4 -14   3       2202.33       2093.75       162.34 o                         
  -3 -14   3       5110.32       5018.00       622.06 o                         
  -2 -14   3      18801.43      19209.00       694.05 o                         
  -1 -14   3       6443.80       6824.44       532.67 o                         
   0 -14   3        570.38        672.92       106.29 o                         
   1 -14   3        462.93        436.65        90.84 o                         
   2 -14   3        968.17       1021.00        84.74 o                         
   3 -14   3       1085.83       1150.87        89.38 o                         
   4 -14   3        422.93        475.03        73.17 o                         
   5 -14   3        163.30        126.37        67.14 o                         
   6 -14   3       6763.24       5425.12       219.00 o                         
 -12 -13   3       3973.66       3466.76       166.25 o                         
 -11 -13   3        110.64         96.25        77.36 o                         
 -10 -13   3        189.84        263.70       130.94 o                         
  -9 -13   3       3282.17       3594.91       232.31 o                         
  -8 -13   3        455.81        509.31       281.19 o                         
  -7 -13   3       3188.49       3544.49       216.48 o                         
  -6 -13   3       2574.60       2828.28       201.64 o                         
  -5 -13   3       1668.81       1720.98       166.40 o                         
  -4 -13   3       1128.29       1202.92       151.01 o                         
  -3 -13   3        996.28       1134.59       153.84 o                         
  -2 -13   3       1036.28        970.74       130.68 o                         
  -1 -13   3       5916.44       6147.99       430.45 o                         
   0 -13   3       9168.37       9401.44       466.07 o                         
   1 -13   3       2820.90       2800.60       155.33 o                         
   2 -13   3       6640.31       6890.13       220.20 o                         
   3 -13   3       1193.62       1204.48       106.65 o                         
   4 -13   3       3433.49       3741.95       164.14 o                         
   5 -13   3      10014.84      10405.60       340.10 o                         
   6 -13   3       5548.05       5382.05       245.27 o                         
   7 -13   3        106.02        108.27        70.18 o                         
   8 -13   3       1105.28        859.29       124.83 o                         
 -13 -12   3       1710.37       1361.09        92.04 o                         
 -12 -12   3        276.35        425.72       104.35 o                         
 -11 -12   3          3.05         87.45        93.70 o                         
 -10 -12   3       2285.94       2509.54       139.48 o                         
  -9 -12   3         36.24         43.05       126.12 o                         
  -8 -12   3       6880.99       6315.31       557.03 o                         
  -7 -12   3        784.78        382.38       352.90 o                         
  -6 -12   3      28775.13      32095.06      1121.92 o                         
  -5 -12   3      20262.23      21586.77       710.17 o                         
  -4 -12   3       3680.88       4066.22       228.32 o                         
  -3 -12   3       6870.49       7460.82       282.24 o                         
  -2 -12   3       3988.92       4368.00       206.02 o                         
  -1 -12   3       6127.69       6056.49       367.75 o                         
   0 -12   3       1309.66       1283.46       137.70 o                         
   1 -12   3       2113.04       2311.19       100.96 o                         
   2 -12   3       3778.98       3902.00       174.36 o                         
   3 -12   3       9118.05       9421.66       254.70 o                         
   4 -12   3       1162.94       1209.03        92.67 o                         
   5 -12   3       2969.03       3068.58       123.22 o                         
   6 -12   3      11272.59      11796.72       404.02 o                         
   7 -12   3      12819.12      13869.67       501.97 o                         
   8 -12   3        805.19        686.05        95.32 o                         
   9 -12   3        225.94        210.11        61.45 o                         
 -13 -11   3      16857.80      17105.53       734.49 o                         
 -12 -11   3      11448.90      11619.34       369.94 o                         
 -11 -11   3        907.88        998.04       115.99 o                         
 -10 -11   3         15.63        -31.24       112.31 o                         
  -9 -11   3       5664.75       5904.35       268.71 o                         
  -8 -11   3       1508.09       1655.57       139.26 o                         
  -7 -11   3       5441.47       4310.12       395.11 o                         
  -6 -11   3       2159.17       2181.38       151.53 o                         
  -5 -11   3      12135.81      12379.08       399.76 o                         
  -4 -11   3       7359.77       7792.92       437.25 o                         
  -3 -11   3       2972.58       3053.21       161.91 o                         
  -2 -11   3        409.99        460.99       108.55 o                         
  -1 -11   3      11719.49      11327.89       367.18 o                         
   0 -11   3       4059.75       3728.76       187.20 o                         
   1 -11   3       6043.49       5453.67       212.42 o                         
   2 -11   3      18217.39      18450.97       606.96 o                         
   3 -11   3        641.57        558.47        83.73 o                         
   4 -11   3        872.93        785.14        68.12 o                         
   5 -11   3       5856.00       5774.76       153.98 o                         
   6 -11   3        572.27        448.58        69.94 o                         
   7 -11   3        846.06        825.42       116.32 o                         
   8 -11   3       4725.14       5344.04       217.29 o                         
   9 -11   3       1442.40       1351.33       118.23 o                         
  10 -11   3       3343.48       2672.13       184.57 o                         
 -14 -10   3       8104.67       8234.83       373.39 o                         
 -13 -10   3       1243.56       1363.03        72.12 o                         
 -12 -10   3       2451.16       2929.56       133.39 o                         
 -11 -10   3       1267.01       1437.78       103.88 o                         
 -10 -10   3          8.83         81.26        85.11 o                         
  -9 -10   3        444.39        649.70       117.97 o                         
  -8 -10   3        510.88        628.87       116.68 o                         
  -7 -10   3        157.03        243.85       127.22 o                         
  -6 -10   3      49229.63      51064.54      3891.42 o                         
  -5 -10   3      40154.22      40717.49      1282.19 o                         
  -4 -10   3       6002.67       6215.39       255.09 o                         
  -3 -10   3       4291.45       4416.49       221.27 o                         
  -2 -10   3       5425.87       5981.70       272.62 o                         
  -1 -10   3        611.29        843.50       104.29 o                         
   0 -10   3      10852.42      10583.10       308.65 o                         
   1 -10   3       1731.35       1597.93        98.09 o                         
   2 -10   3      12962.27      13178.42       355.70 o                         
   3 -10   3      32541.46      33722.14       930.82 o                         
   4 -10   3      11806.63      11998.34       259.19 o                         
   5 -10   3       6077.79       5891.33       165.22 o                         
   6 -10   3      18431.68      18925.04       397.53 o                         
   7 -10   3       7395.77       7749.93       210.97 o                         
   8 -10   3        332.08        215.76        98.52 o                         
   9 -10   3       3281.50       3255.44       198.03 o                         
  10 -10   3       1579.37       1236.92       147.88 o                         
  11 -10   3       2675.58       2264.11       149.45 o                         
 -15  -9   3         77.29        333.98        95.66 o                         
 -14  -9   3       2757.23       2703.94       135.08 o                         
 -13  -9   3      26032.36      27695.26       681.09 o                         
 -12  -9   3      15129.46      16617.91       467.20 o                         
 -11  -9   3          2.42         37.32        89.58 o                         
 -10  -9   3       1523.13       1428.04        97.66 o                         
  -9  -9   3       3875.47       4186.19       158.65 o                         
  -8  -9   3       1114.17       1269.53       152.77 o                         
  -7  -9   3       1516.63       1763.06       197.31 o                         
  -6  -9   3        900.00        706.61       342.55 o                         
  -5  -9   3      33927.95      34434.51      1263.50 o                         
  -4  -9   3      32428.79      32035.05       821.62 o                         
  -3  -9   3       3977.19       4188.40       188.95 o                         
  -2  -9   3       8328.92       8106.29       311.94 o                         
  -1  -9   3       4393.79       4549.36       160.63 o                         
   0  -9   3       2452.35       2636.39       136.23 o                         
   1  -9   3       7961.84       7604.16       202.10 o                         
   2  -9   3      18279.57      17811.13       355.04 o                         
   3  -9   3         28.02         15.83        79.96 o                         
   4  -9   3       1884.77       2004.04        82.54 o                         
   5  -9   3        151.72        197.43        61.68 o                         
   6  -9   3       3178.30       3182.89        92.12 o                         
   7  -9   3       7137.31       7391.95       170.52 o                         
   8  -9   3       9805.60      10307.29       298.01 o                         
   9  -9   3       1229.71       1245.20       103.91 o                         
  10  -9   3       8999.75       9476.39       602.22 o                         
  11  -9   3       1024.40        875.18       109.95 o                         
  12  -9   3        200.37        341.73        74.70 o                         
 -15  -8   3        828.60        837.19       145.60 o                         
 -14  -8   3        393.54        370.07        97.56 o                         
 -13  -8   3        914.23        950.89        72.50 o                         
 -12  -8   3       9186.42       9935.27       300.16 o                         
 -11  -8   3       3400.25       3621.40       159.53 o                         
 -10  -8   3        290.10        335.56        95.04 o                         
  -9  -8   3        480.42        485.98       101.13 o                         
  -8  -8   3        854.64        961.47       144.17 o                         
  -7  -8   3        733.25        696.51       159.27 o                         
  -6  -8   3      43887.86      41551.96      1869.60 o                         
  -5  -8   3      35744.12      35823.44      1104.84 o                         
  -4  -8   3        617.57        628.36        92.60 o                         
  -3  -8   3        389.94        504.68       195.86 o                         
  -2  -8   3        500.57        872.10       244.47 o                         
  -1  -8   3         20.19        132.15       192.28 o                         
   0  -8   3       9709.42      10155.50       547.30 o                         
   1  -8   3       4926.12       5333.37       251.36 o                         
   2  -8   3      34906.81      35213.13       885.42 o                         
   3  -8   3      69895.39      67769.41      1214.04 o                         
   4  -8   3      14105.03      14385.44       290.51 o                         
   5  -8   3       5604.92       5719.00       122.49 o                         
   6  -8   3       8635.69       8583.84       161.34 o                         
   7  -8   3       7450.67       7973.91       147.78 o                         
   8  -8   3       2204.57       2284.01        86.85 o                         
   9  -8   3       5753.32       5823.35       203.83 o                         
  10  -8   3       1091.43       1035.47       121.53 o                         
  11  -8   3      10961.23      11131.54       354.29 o                         
  12  -8   3       2979.16       2801.29       154.08 o                         
 -15  -7   3       1066.01       1137.94        80.54 o                         
 -14  -7   3       3489.87       3714.59       123.27 o                         
 -13  -7   3      20070.43      21609.10       669.91 o                         
 -12  -7   3       6886.72       7406.44       239.66 o                         
 -11  -7   3       1276.80       1423.16       104.86 o                         
 -10  -7   3       4342.11       4201.08       149.63 o                         
  -9  -7   3       1451.58       1521.11        99.87 o                         
  -8  -7   3       7722.79       7631.33       234.25 o                         
  -7  -7   3        558.28        600.60        85.61 o                         
  -6  -7   3       6801.21       6780.98       294.03 o                         
  -5  -7   3      71866.88      69085.18      2403.39 o                         
  -4  -7   3      58142.09      57287.67      1998.23 o                         
  -3  -7   3       2614.81       3149.35       375.94 o                         
  -2  -7   3        357.09        398.72       371.48 o                         
  -1  -7   3       2955.20       3010.25       298.72 o                         
   0  -7   3        361.08        582.94       222.88 o                         
   1  -7   3      11482.23      11240.67       470.00 o                         
   2  -7   3       1588.92       1701.72       165.33 o                         
   3  -7   3       7474.81       6925.48       239.61 o                         
   4  -7   3      33787.96      34087.86       682.98 o                         
   5  -7   3       3919.47       3924.80        85.40 o                         
   6  -7   3       4410.84       4429.74        91.14 o                         
   7  -7   3       8066.42       8104.56       188.67 o                         
   8  -7   3      10139.24      10256.70       266.22 o                         
   9  -7   3        857.86        881.55       100.65 o                         
  10  -7   3      12807.77      12618.46       360.92 o                         
  11  -7   3       2991.90       3049.30       122.56 o                         
  12  -7   3         13.81          1.50        63.02 o                         
  13  -7   3       1081.40       1150.56       183.52 o                         
 -16  -6   3       2227.58       2048.02       175.36 o                         
 -15  -6   3       5618.26       5799.44       231.61 o                         
 -14  -6   3       1388.86       1502.30       117.08 o                         
 -13  -6   3       4311.84       4832.56       203.39 o                         
 -12  -6   3      26278.68      28598.58       717.58 o                         
 -11  -6   3       8660.41       9355.11       341.59 o                         
 -10  -6   3       2341.80       2330.50       111.30 o                         
  -9  -6   3       5380.43       5127.43       171.45 o                         
  -8  -6   3          0.25         22.30        63.87 o                         
  -7  -6   3        707.49        782.77        97.71 o                         
  -6  -6   3      11820.62      11220.06       550.80 o                         
  -5  -6   3       3444.12       3332.33       239.94 o                         
  -4  -6   3      34137.72      32936.05      1431.47 o                         
  -3  -6   3      18563.69      19187.42      1223.43 o                         
  -2  -6   3       1118.38       1170.81       210.09 o                         
  -1  -6   3        741.01        528.45       152.41 o                         
   0  -6   3       1609.25       1737.64       224.93 o                         
   1  -6   3       1191.06       1291.99       168.37 o                         
   2  -6   3      53011.37      49532.68      1697.61 o                         
   3  -6   3     123499.27     127020.30      3358.19 o                         
   4  -6   3       6515.76       6461.36       218.99 o                         
   5  -6   3          0.72        110.05        49.94 o                         
   6  -6   3       3608.89       3599.86        83.73 o                         
   7  -6   3       1561.98       1545.60        66.99 o                         
   8  -6   3       2447.02       2539.06        76.02 o                         
   9  -6   3       1235.89       1293.42        70.37 o                         
  10  -6   3       6447.62       6657.33       223.99 o                         
  11  -6   3      22953.04      23591.17       545.39 o                         
  12  -6   3       8144.05       8273.41       314.33 o                         
  13  -6   3       1060.96       1146.84        81.36 o                         
  14  -6   3       6939.85       6125.38       384.01 o                         
 -16  -5   3       4131.40       4116.27       289.34 o                         
 -15  -5   3        896.69        932.01       104.30 o                         
 -14  -5   3        676.19        743.90       106.48 o                         
 -13  -5   3       8192.58       9263.72       283.92 o                         
 -12  -5   3       1212.78       1447.76        90.55 o                         
 -11  -5   3      10943.41      11390.88       328.56 o                         
 -10  -5   3       3309.43       3370.74       138.93 o                         
  -9  -5   3       3348.21       3532.90       132.85 o                         
  -8  -5   3      14703.29      15243.40       365.74 o                         
  -7  -5   3      19368.97      20297.90       653.61 o                         
  -6  -5   3      20172.46      19889.47      1102.36 o                         
  -5  -5   3      84205.64      81444.39      3441.19 o                         
  -4  -5   3      85417.94      84991.38      3579.20 o                         
  -3  -5   3        606.16        584.03       134.02 o                         
  -2  -5   3      12196.48      12579.74       472.60 o                         
  -1  -5   3        626.53        657.01       129.79 o                         
   0  -5   3       4047.30       4837.71       244.08 o                         
   1  -5   3      17997.64      19494.38       865.86 o                         
   2  -5   3       4325.95       3981.65       234.75 o                         
   3  -5   3      41933.88      39789.36       959.21 o                         
   4  -5   3      93677.36      92239.52      2427.85 o                         
   5  -5   3       7743.10       7570.66       359.25 o                         
   6  -5   3         49.41         87.64        48.48 o                         
   7  -5   3       3522.13       3638.39        97.56 o                         
   8  -5   3       4635.52       4799.37       100.49 o                         
   9  -5   3        204.38        216.16        53.30 o                         
  10  -5   3       7253.13       7522.20       201.82 o                         
  11  -5   3          2.07         58.15        89.09 o                         
  12  -5   3       4480.64       4730.22       147.43 o                         
  13  -5   3         31.43         21.98        69.42 o                         
  14  -5   3        137.63        229.23        92.60 o                         
 -16  -4   3       6232.65       5697.56       364.24 o                         
 -15  -4   3      11447.18      11180.00       349.36 o                         
 -14  -4   3       4433.61       4706.55       167.97 o                         
 -13  -4   3       4579.01       4684.40       194.84 o                         
 -12  -4   3      23994.29      26545.01       755.22 o                         
 -11  -4   3       8747.62       9426.48       239.21 o                         
 -10  -4   3       3137.64       3208.25       115.00 o                         
  -9  -4   3       2160.90       1976.82       100.58 o                         
  -8  -4   3        118.24        214.04        74.93 o                         
  -7  -4   3        499.69        438.12       126.66 o                         
  -6  -4   3        100.05        254.99       106.38 o                         
  -5  -4   3       3542.89       3823.16       240.19 o                         
  -4  -4   3      92585.59      97086.84      4059.53 o                         
  -3  -4   3      46815.09      45851.52      1941.42 o                         
  -2  -4   3        103.22         53.55       156.78 o                         
  -1  -4   3       2226.12       1926.48       158.66 o                         
   0  -4   3       2351.91       3188.42       312.65 o                         
   1  -4   3      32151.54      33460.14      1456.68 o                         
   2  -4   3      99874.34      99550.23      5919.50 o                         
   3  -4   3      52902.40      54930.81      1910.01 o                         
   4  -4   3        773.27        697.10        76.39 o                         
   5  -4   3      25848.67      25191.99       810.44 o                         
   6  -4   3        251.79        322.53       137.78 o                         
   7  -4   3       1138.72       1354.83        86.92 o                         
   8  -4   3        130.60        141.50        45.39 o                         
   9  -4   3         16.34         19.02        51.71 o                         
  10  -4   3      12199.58      12002.52       276.55 o                         
  11  -4   3      35721.51      37105.21       916.78 o                         
  12  -4   3       7449.67       7415.48       273.73 o                         
  13  -4   3         68.13        -15.22        77.94 o                         
  14  -4   3       2347.26       2157.44       107.49 o                         
  15  -4   3       2539.10       2499.63       125.00 o                         
 -16  -3   3        786.44        912.21       118.55 o                         
 -15  -3   3       1202.82       1226.22        72.41 o                         
 -14  -3   3       1050.95       1047.71       105.95 o                         
 -13  -3   3       2355.85       2619.22       136.52 o                         
 -12  -3   3        317.49        373.88        99.19 o                         
 -11  -3   3       3812.01       3547.22       149.05 o                         
 -10  -3   3       2762.70       2847.95       107.89 o                         
  -9  -3   3      22002.70      22132.16       455.35 o                         
  -8  -3   3      18112.46      18328.54       816.57 o                         
  -7  -3   3      26539.96      26606.58      1064.56 o                         
  -6  -3   3       9430.30       9228.88       382.24 o                         
  -5  -3   3      82615.50      84154.29      2452.40 o                         
  -4  -3   3      43814.66      43555.76      1846.54 o                         
  -3  -3   3       2484.74       2709.23       428.08 o                         
  -2  -3   3      11752.87      11784.09       535.36 o                         
  -1  -3   3       3569.34       3502.28       277.83 o                         
   0  -3   3      87215.97      92419.10      3137.37 o                         
   1  -3   3       4208.16       4026.16       200.57 o                         
   2  -3   3       5447.19       4933.81       200.48 o                         
   3  -3   3      85457.93      85666.81      2522.98 o                         
   4  -3   3     104518.26      98223.52      2963.57 o                         
   5  -3   3      16150.97      15542.93       528.50 o                         
   6  -3   3       2326.47       2029.74       176.18 o                         
   7  -3   3        688.94        720.06       358.55 o                         
   8  -3   3       3961.42       4109.99        93.57 o                         
   9  -3   3          8.11        -36.44        49.36 o                         
  10  -3   3        474.63        579.62        62.51 o                         
  11  -3   3       1016.46       1153.05        83.42 o                         
  12  -3   3      19807.65      20730.03       578.58 o                         
  13  -3   3       2094.95       2256.93       134.96 o                         
  14  -3   3          9.14        165.23       105.33 o                         
  15  -3   3       1279.92       1190.31        79.15 o                         
 -16  -2   3      13799.12      13579.04       839.31 o                         
 -15  -2   3      14785.68      15084.75       465.48 o                         
 -14  -2   3       1720.11       1727.58       110.83 o                         
 -13  -2   3       3015.85       3121.97       172.43 o                         
 -12  -2   3      10666.73      11441.15       278.34 o                         
 -11  -2   3       3131.39       3413.10       119.48 o                         
 -10  -2   3       2249.35       2405.11        96.93 o                         
  -9  -2   3       4060.58       3865.22       121.21 o                         
  -8  -2   3      16943.38      16689.32       683.42 o                         
  -7  -2   3      17418.65      16309.85      1365.11 o                         
  -6  -2   3       6521.72       7176.68       315.93 o                         
  -5  -2   3      28364.18      28726.63       852.01 o                         
  -4  -2   3      48300.95      49737.28      1462.41 o                         
  -3  -2   3      46180.28      50447.02      3029.22 o                         
  -2  -2   3       4380.90       4228.85       316.13 o                         
  -1  -2   3      10510.27      10011.04       632.43 o                         
   0  -2   3       7511.20       7740.08       355.08 o                         
   1  -2   3        165.22        -61.56       350.79 o                         
   2  -2   3       9470.72       9283.69       389.08 o                         
   3  -2   3      20438.66      20544.99       572.87 o                         
   4  -2   3       9017.26       8706.76       328.55 o                         
   5  -2   3      59384.96      57993.69      1973.69 o                         
   6  -2   3       4835.08       4829.59       345.14 o                         
   7  -2   3       4823.55       6084.52       708.95 o                         
   8  -2   3       1683.25       1754.35        60.20 o                         
   9  -2   3          7.22        100.03        53.89 o                         
  10  -2   3      13440.05      13779.70       301.00 o                         
  11  -2   3      35515.96      35838.46       840.14 o                         
  12  -2   3       7869.97       8237.17       236.78 o                         
  13  -2   3        598.64        676.53        89.97 o                         
  14  -2   3        290.60        282.77       102.33 o                         
  15  -2   3       2972.53       3110.73       133.82 o                         
 -16  -1   3        295.88        280.52       175.18 o                         
 -15  -1   3       5727.86       5722.11       204.78 o                         
 -14  -1   3       8446.72       8726.93       265.87 o                         
 -13  -1   3         53.46         14.90        77.91 o                         
 -12  -1   3        765.33        832.72        94.82 o                         
 -11  -1   3       2618.36       2559.07       119.68 o                         
 -10  -1   3        420.92        435.37        79.10 o                         
  -9  -1   3      21151.04      21513.96       507.16 o                         
  -8  -1   3      24394.18      24873.03      1140.57 o                         
  -7  -1   3        336.66        312.20        92.37 o                         
  -6  -1   3       3193.49       3725.04       208.77 o                         
  -5  -1   3      19033.63      19035.29       756.33 o                         
  -4  -1   3      48621.97      51205.25      1762.03 o                         
  -3  -1   3       1898.46       1949.17       118.45 o                         
  -2  -1   3      11202.96      10667.53       704.67 o                         
  -1  -1   3       4786.24       4905.41       336.00 o                         
   0  -1   3      14957.06      14220.27       610.39 o                         
   1  -1   3      29831.76      28921.34      1832.52 o                         
   2  -1   3      23398.72      21897.93       655.98 o                         
   3  -1   3      32540.48      33272.02      1010.08 o                         
   4  -1   3     136190.95     142380.22      6010.08 o                         
   5  -1   3       4800.26       4555.20       248.48 o                         
   6  -1   3       7637.22       7974.22       388.61 o                         
   7  -1   3       2766.81       3009.58       229.37 o                         
   8  -1   3       5745.74       5745.38       145.01 o                         
   9  -1   3          6.13         48.02        50.98 o                         
  10  -1   3        140.15        144.16        53.11 o                         
  11  -1   3       7978.29       8352.02       210.83 o                         
  12  -1   3      27465.00      27619.79       657.19 o                         
  13  -1   3       8261.55       8615.04       317.61 o                         
  14  -1   3        299.29        297.27        82.87 o                         
  15  -1   3       1804.17       1868.89       124.75 o                         
 -15   0   3       8971.42       9066.19       263.76 o                         
 -14   0   3        754.09        958.44        94.87 o                         
 -13   0   3         13.35        108.25        76.63 o                         
 -12   0   3       3336.66       3684.45       141.77 o                         
 -11   0   3       3778.41       3731.31       127.83 o                         
 -10   0   3       6493.35       6494.57       184.14 o                         
  -9   0   3        172.83        245.11        55.80 o                         
  -8   0   3      30355.18      29596.42       910.18 o                         
  -7   0   3      51735.44      53137.74      2285.20 o                         
  -6   0   3      26293.88      25239.40      1255.38 o                         
  -5   0   3      14717.52      15651.70       753.73 o                         
  -4   0   3      64671.00      69027.82      2365.98 o                         
  -3   0   3      12999.78      13618.19       627.99 o                         
  -2   0   3       2365.14       2168.01       217.71 o                         
  -1   0   3      37904.33      32817.67      1959.08 o                         
   0   0   3       4450.87       4149.61       291.12 o                         
   1   0   3      13117.92      12256.05       444.16 o                         
   2   0   3      10612.93      10164.03       473.03 o                         
   3   0   3        172.17        171.20       152.12 o                         
   4   0   3       6724.32       6837.36       312.29 o                         
   5   0   3      59929.49      64274.24      5180.92 o                         
   6   0   3         30.55         99.54        63.23 o                         
   7   0   3       4779.32       4595.36       462.02 o                         
   8   0   3        263.60        294.33       152.73 o                         
   9   0   3         11.27         27.69        55.20 o                         
  10   0   3       2727.89       2804.55       102.50 o                         
  11   0   3      18028.66      19432.90       436.73 o                         
  12   0   3       7690.38       8092.36       192.40 o                         
  13   0   3       1961.25       2048.72        88.42 o                         
  14   0   3          1.85         34.03        84.42 o                         
  15   0   3       2776.97       3025.43       119.98 o                         
  16   0   3        438.38        476.92        55.70 o                         
 -15   1   3       8652.01       8141.87       238.74 o                         
 -14   1   3       7045.26       7458.75       215.56 o                         
 -13   1   3        211.58        253.60        84.15 o                         
 -12   1   3        302.63        295.31        87.66 o                         
 -11   1   3       1061.86       1191.16       106.41 o                         
 -10   1   3       4307.75       4293.29       115.18 o                         
  -9   1   3      11757.49      11219.91       248.61 o                         
  -8   1   3      13115.63      12822.66       425.27 o                         
  -7   1   3        426.85        489.19       231.89 o                         
  -6   1   3       1029.64        990.21       143.49 o                         
  -5   1   3          5.02         65.61        94.38 o                         
  -4   1   3       1723.37       1794.13       154.31 o                         
  -3   1   3       7663.37       7677.57       244.26 o                         
  -2   1   3        289.80        383.15        78.36 o                         
  -1   1   3       9771.25       8578.17       330.85 o                         
   0   1   3      65435.49      67364.86      2300.42 o                         
   1   1   3      17897.36      16388.04       705.20 o                         
   2   1   3      25095.46      24418.13      1046.48 o                         
   3   1   3      44205.04      46002.26      1580.42 o                         
   4   1   3      42939.98      43086.20      1266.11 o                         
   5   1   3       2312.70       2254.02       189.60 o                         
   6   1   3      15464.85      15109.95       560.46 o                         
   7   1   3        354.73        535.04       111.37 o                         
   8   1   3      19229.42      18036.47      1202.00 o                         
   9   1   3       4761.25       5101.27       128.99 o                         
  10   1   3        885.17       1066.19        67.47 o                         
  11   1   3      17842.93      17985.92       364.17 o                         
  12   1   3      29445.48      30793.74       676.28 o                         
  13   1   3       5755.46       6198.87       168.20 o                         
  14   1   3         94.50         56.58        67.25 o                         
  15   1   3        679.47        805.18        78.89 o                         
  16   1   3       5178.62       5002.99       235.01 o                         
 -15   2   3       3160.57       2767.15       138.68 o                         
 -14   2   3        239.43        128.83        92.30 o                         
 -13   2   3        545.46        628.32        87.39 o                         
 -12   2   3       6525.94       6454.71       208.74 o                         
 -11   2   3       3493.90       3421.38       117.59 o                         
 -10   2   3       1522.69       1446.25        65.02 o                         
  -9   2   3       1480.98       1288.31        56.95 o                         
  -8   2   3      38162.54      38592.89       731.89 o                         
  -7   2   3      65582.05      71099.88      4430.40 o                         
  -6   2   3      15943.99      17477.23       881.79 o                         
  -5   2   3      12060.58      11796.55       871.02 o                         
  -4   2   3      34084.28      34024.75      1222.19 o                         
  -3   2   3      31688.52      30152.96       819.60 o                         
  -2   2   3      19612.06      18692.11       856.42 o                         
  -1   2   3      58243.02      59466.16      3532.84 o                         
   0   2   3      42090.79      43926.50      1490.39 o                         
   1   2   3      46552.55      48897.40      1656.25 o                         
   2   2   3      24064.05      23907.15      1024.18 o                         
   3   2   3      14834.53      14049.00       718.72 o                         
   4   2   3      30276.59      32260.18      1125.44 o                         
   5   2   3      39339.93      40631.73      1402.16 o                         
   6   2   3       2973.07       2884.14       141.59 o                         
   7   2   3      14694.82      15177.32      1208.66 o                         
   8   2   3        350.31        632.68       122.96 o                         
   9   2   3       2713.85       2938.11        99.04 o                         
  10   2   3       3379.00       3377.18        98.89 o                         
  11   2   3       9856.39       9885.84       241.48 o                         
  12   2   3        214.27        149.99        65.49 o                         
  13   2   3      13678.10      14394.65       408.62 o                         
  14   2   3       1856.31       2056.17       105.43 o                         
  15   2   3        959.97        897.76        77.92 o                         
  16   2   3         45.10         72.36        75.40 o                         
 -14   3   3      10400.99       9497.22       370.98 o                         
 -13   3   3       1001.93       1011.69        85.15 o                         
 -12   3   3        150.00        274.98        81.33 o                         
 -11   3   3       1577.40       1626.98        80.67 o                         
 -10   3   3       4947.97       5198.07       127.05 o                         
  -9   3   3       5358.45       5039.65       107.05 o                         
  -8   3   3       4051.97       3945.29        84.78 o                         
  -7   3   3       4586.23       4436.17       198.19 o                         
  -6   3   3      15033.38      14134.92       771.90 o                         
  -5   3   3        469.29        532.93       243.19 o                         
  -4   3   3        777.30        680.21       223.83 o                         
  -3   3   3      12650.83      11732.81       390.13 o                         
  -2   3   3      81238.30      86422.17      3616.25 o                         
  -1   3   3      37999.14      37322.03      2267.85 o                         
   0   3   3       8675.80       9554.04       465.81 o                         
   1   3   3      44567.52      47802.36      2017.17 o                         
   2   3   3      12012.68      13347.33       598.60 o                         
   3   3   3      12664.55      13694.55       496.03 o                         
   4   3   3       4477.36       5152.48       389.33 o                         
   5   3   3       8042.64       8039.08       282.98 o                         
   6   3   3      21302.05      22495.95       704.10 o                         
   7   3   3       1211.47       1511.17       164.19 o                         
   8   3   3      24408.24      25095.87      1114.02 o                         
   9   3   3      18757.98      18889.75       487.44 o                         
  10   3   3       9529.57      10042.81       228.00 o                         
  11   3   3       8316.99       8942.18       197.50 o                         
  12   3   3      25278.86      26561.81       517.44 o                         
  13   3   3       6056.64       6512.79       174.09 o                         
  14   3   3       3100.16       3528.73       124.05 o                         
  15   3   3         66.56        106.98        79.04 o                         
  16   3   3       3291.61       3330.17       164.14 o                         
 -14   4   3       1244.15       1175.66       126.35 o                         
 -13   4   3        103.57        145.36       103.38 o                         
 -12   4   3       2746.19       2833.21       111.87 o                         
 -11   4   3       3351.77       3341.22        91.68 o                         
 -10   4   3         86.55         76.23        57.80 o                         
  -9   4   3         14.34         33.65        58.55 o                         
  -8   4   3      24377.15      23667.22       379.83 o                         
  -7   4   3      47972.24      46711.63       855.43 o                         
  -6   4   3      11773.09      11905.91       660.78 o                         
  -5   4   3       1647.50       1866.68       270.56 o                         
  -4   4   3      10955.06      11112.38       465.22 o                         
  -3   4   3      10901.28      10381.10       429.39 o                         
  -2   4   3      20475.56      20744.65      1292.15 o                         
  -1   4   3       7267.64       7302.14       298.53 o                         
   0   4   3       9362.21      10718.26       568.52 o                         
   1   4   3      75310.12      75940.48      3194.41 o                         
   2   4   3      64772.27      66334.81      2797.04 o                         
   3   4   3      29543.55      29071.18      1273.03 o                         
   4   4   3      48758.60      52623.04      2234.32 o                         
   5   4   3      60485.89      63546.32      3799.96 o                         
   6   4   3       1133.13       1157.92       130.57 o                         
   7   4   3      17790.94      18348.77       591.68 o                         
   8   4   3       1950.98       1953.86       159.86 o                         
   9   4   3       4645.41       4970.92       285.81 o                         
  10   4   3        112.70        165.45        67.11 o                         
  11   4   3         23.48         45.59        69.69 o                         
  12   4   3       7528.74       7972.73       216.91 o                         
  13   4   3      20091.60      21376.73       496.24 o                         
  14   4   3       4689.48       4981.41       165.87 o                         
  15   4   3        586.57        621.01        87.45 o                         
  16   4   3        447.71        419.46        57.00 o                         
 -13   5   3         15.82        340.27       369.54 o                         
 -12   5   3        583.15        511.12        77.90 o                         
 -11   5   3        212.40        296.63        54.16 o                         
 -10   5   3       2303.92       2282.01        74.14 o                         
  -9   5   3         25.17         74.16        53.08 o                         
  -8   5   3        559.29        660.20        60.96 o                         
  -7   5   3      22988.50      22715.60       348.95 o                         
  -6   5   3      46877.12      46514.90       812.32 o                         
  -5   5   3       7924.84       7449.64       494.09 o                         
  -4   5   3       1530.10       1618.94       454.79 o                         
  -3   5   3       1426.76       1223.73       110.66 o                         
  -2   5   3       8705.37       7909.18       574.43 o                         
  -1   5   3       4063.29       3709.75       220.86 o                         
   0   5   3      21712.96      21710.60      1567.10 o                         
   1   5   3       1108.34        956.34       336.27 o                         
   2   5   3       2147.17       2132.13       313.36 o                         
   3   5   3        910.39       1535.63       286.13 o                         
   4   5   3        937.12        780.01       176.13 o                         
   5   5   3       3939.96       3425.80       248.09 o                         
   6   5   3      18513.73      18535.92      1174.26 o                         
   7   5   3         16.13        191.40       127.15 o                         
   8   5   3      34381.85      36216.86      1097.81 o                         
   9   5   3      15916.43      16774.50       490.61 o                         
  10   5   3       4015.16       4055.60       175.22 o                         
  11   5   3      26135.18      26793.67       581.41 o                         
  12   5   3      19407.29      20200.24       455.20 o                         
  13   5   3       1369.57       1387.06        82.14 o                         
  14   5   3       2029.85       2015.64       179.81 o                         
  15   5   3       1906.70       2166.53       111.15 o                         
  16   5   3       3304.92       3079.43       155.48 o                         
 -12   6   3        343.64        592.54       124.25 o                         
 -11   6   3       2991.58       3245.12       102.95 o                         
 -10   6   3        921.55        979.81        67.01 o                         
  -9   6   3       1368.07       1483.81        73.35 o                         
  -8   6   3      18397.61      18403.06       336.47 o                         
  -7   6   3      27615.86      27345.52       431.33 o                         
  -6   6   3          1.86         64.16        49.11 o                         
  -5   6   3       3951.72       4085.43       120.80 o                         
  -4   6   3        885.26        696.96       213.88 o                         
  -3   6   3       1572.61       1609.27       172.18 o                         
  -2   6   3       1595.70       1732.44       299.21 o                         
  -1   6   3        336.75        173.23       106.81 o                         
   0   6   3      41780.23      43116.76      2052.37 o                         
   1   6   3     123132.08     131235.91      7849.97 o                         
   2   6   3      34506.50      35652.95      2192.13 o                         
   3   6   3      20566.52      21840.88      1388.38 o                         
   4   6   3      33201.00      35330.00      1533.66 o                         
   5   6   3       3848.15       3964.47       272.92 o                         
   6   6   3         17.39         15.14       241.17 o                         
   7   6   3      10021.40      11035.58       543.24 o                         
   8   6   3        237.73        416.97       108.13 o                         
   9   6   3      30562.62      31938.97       872.78 o                         
  10   6   3       8573.84       9138.85       293.33 o                         
  11   6   3       4713.11       4542.99       137.16 o                         
  12   6   3       6817.53       7210.59       235.18 o                         
  13   6   3      15993.47      16840.17       425.72 o                         
  14   6   3       2796.90       3080.22       162.73 o                         
  15   6   3       1976.16       2141.96       128.15 o                         
  16   6   3       1484.10       1301.29        90.51 o                         
 -12   7   3        297.17        312.05       215.31 o                         
 -11   7   3        368.03        374.94       120.83 o                         
 -10   7   3       2586.43       2473.77        92.13 o                         
  -9   7   3        910.94        951.69        70.94 o                         
  -8   7   3       3019.16       3054.72        85.78 o                         
  -7   7   3      32567.81      32013.56       530.11 o                         
  -6   7   3      56576.58      54549.37       817.33 o                         
  -5   7   3       6318.34       6093.70       117.73 o                         
  -4   7   3          7.21         63.17        55.70 o                         
  -3   7   3       1406.21       1517.54       180.07 o                         
  -2   7   3         92.14        101.73       172.05 o                         
  -1   7   3       8075.76       8678.26       369.69 o                         
   0   7   3      10260.28      10320.50       423.29 o                         
   1   7   3       5610.68       5923.72       727.14 o                         
   2   7   3      47213.40      50207.61      2180.49 o                         
   3   7   3      24498.23      25908.65      1642.83 o                         
   4   7   3        622.75        803.21       237.69 o                         
   5   7   3       3970.64       4671.62       402.17 o                         
   6   7   3       3011.31       3190.67       259.54 o                         
   7   7   3       1863.50       1895.19       163.02 o                         
   8   7   3      36583.31      38033.67      1057.99 o                         
   9   7   3      11295.86      11579.49       358.18 o                         
  10   7   3         81.57        206.51        78.39 o                         
  11   7   3        748.22        827.35        74.43 o                         
  12   7   3       2628.26       2705.14       110.92 o                         
  13   7   3        207.39        176.71        62.11 o                         
  14   7   3       3091.27       3241.92       121.13 o                         
  15   7   3        257.73        313.60        74.52 o                         
 -11   8   3       2444.69       2429.36       250.41 o                         
 -10   8   3        279.88        174.16       114.98 o                         
  -9   8   3        421.20        509.23        74.45 o                         
  -8   8   3       4137.06       3896.44       116.86 o                         
  -7   8   3       5517.18       5626.67       140.22 o                         
  -6   8   3       1890.51       1843.41        73.00 o                         
  -5   8   3      13642.00      13453.23       239.23 o                         
  -4   8   3         27.13        205.13        66.19 o                         
  -3   8   3       6298.79       6198.22       148.74 o                         
  -2   8   3       1239.78       1451.62       101.82 o                         
  -1   8   3       1168.42       1518.82       347.18 o                         
   0   8   3      40268.29      40484.09      1439.54 o                         
   1   8   3      72593.53      74094.20      3417.26 o                         
   2   8   3      19255.28      20865.71       790.84 o                         
   3   8   3       4390.91       4668.56       273.16 o                         
   4   8   3        516.54        311.93       186.44 o                         
   5   8   3       1179.32       1273.72       145.61 o                         
   6   8   3        623.14        686.57       110.42 o                         
   7   8   3       1741.96       1896.59       232.77 o                         
   8   8   3       6322.94       6756.23       285.41 o                         
   9   8   3      40432.04      43147.86      1178.71 o                         
  10   8   3      20973.00      22590.70       533.13 o                         
  11   8   3       3299.80       3469.56       158.77 o                         
  12   8   3       3021.81       3269.26       139.70 o                         
  13   8   3       6322.20       6389.95       200.13 o                         
  14   8   3        292.50        285.13        69.97 o                         
  15   8   3       1816.67       2050.86       140.49 o                         
 -10   9   3       6243.52       6790.22       335.94 o                         
  -9   9   3       2749.99       2981.92       146.78 o                         
  -8   9   3       3137.71       3140.63       178.19 o                         
  -7   9   3      20570.84      20672.80       420.48 o                         
  -6   9   3      34724.53      34834.36       601.65 o                         
  -5   9   3       2372.45       2437.07        89.31 o                         
  -4   9   3       1503.57       1649.59        79.69 o                         
  -3   9   3         66.67         75.23        63.10 o                         
  -2   9   3         80.87         74.79        69.66 o                         
  -1   9   3         78.19        127.84       100.38 o                         
   0   9   3         52.07        -18.74       123.00 o                         
   1   9   3      11976.30      12266.07       413.51 o                         
   2   9   3      70301.76      70499.61      2090.61 o                         
   3   9   3      10553.66      11194.77       327.96 o                         
   4   9   3        140.57        208.95       121.02 o                         
   5   9   3         82.88        122.18       113.41 o                         
   6   9   3        885.84        959.80       124.64 o                         
   7   9   3       1418.42       1733.35       175.35 o                         
   8   9   3      15741.18      16130.38       659.39 o                         
   9   9   3       1335.68       1478.91       144.83 o                         
  10   9   3       4501.62       4798.28       196.67 o                         
  11   9   3       3873.55       4107.20       140.44 o                         
  12   9   3         11.98         84.14        68.12 o                         
  13   9   3        360.55        369.50        60.67 o                         
  14   9   3       1922.49       1835.14       110.40 o                         
  15   9   3         96.33        338.46        74.33 o                         
 -10  10   3         22.12        122.63       116.03 o                         
  -9  10   3       4250.73       4198.20       206.32 o                         
  -8  10   3        841.87        840.67       135.96 o                         
  -7  10   3        214.17        252.55        96.88 o                         
  -6  10   3       6795.87       6532.22       172.33 o                         
  -5  10   3      11045.47      10844.48       224.37 o                         
  -4  10   3       2744.10       2959.71        98.07 o                         
  -3  10   3       4794.80       4881.54       141.53 o                         
  -2  10   3        520.66        441.47        74.71 o                         
  -1  10   3         42.72         55.52        73.47 o                         
   0  10   3       5494.09       5429.01       219.42 o                         
   1  10   3      22188.11      22697.41       728.06 o                         
   2  10   3       2652.15       2553.85       152.63 o                         
   3  10   3       4895.24       4970.41       197.55 o                         
   4  10   3        217.84         74.05       147.53 o                         
   5  10   3       1443.84       1591.20       179.52 o                         
   6  10   3         14.48         93.20       143.93 o                         
   7  10   3         28.33        102.18       156.93 o                         
   8  10   3       4382.03       4666.11       229.69 o                         
   9  10   3      39527.39      40912.86      1466.58 o                         
  10  10   3      14783.04      16023.81       506.43 o                         
  11  10   3       1391.73       1494.81        95.80 o                         
  12  10   3       1342.81       1248.48       123.73 o                         
  13  10   3       4031.40       4106.26       151.78 o                         
  14  10   3        312.95        353.57        67.04 o                         
  15  10   3        564.09        314.13        91.08 o                         
 -10  11   3       6530.28       5869.61       376.69 o                         
  -9  11   3       3409.61       3375.28       196.81 o                         
  -8  11   3       2296.03       2368.50       165.74 o                         
  -7  11   3       4123.28       4666.09       315.87 o                         
  -6  11   3       8077.39       8273.47       246.48 o                         
  -5  11   3        502.56        520.79        71.87 o                         
  -4  11   3       4188.15       4275.29       116.12 o                         
  -3  11   3        351.99        365.06        75.43 o                         
  -2  11   3       6174.73       6484.99       172.22 o                         
  -1  11   3       6139.06       6252.81       179.63 o                         
   0  11   3       2734.38       2556.53       126.51 o                         
   1  11   3      16561.31      17057.32       817.96 o                         
   2  11   3      39270.79      39429.84      1230.17 o                         
   3  11   3       8469.97       9051.48       304.76 o                         
   4  11   3       3571.97       3505.23       168.98 o                         
   5  11   3         44.84        301.38       147.73 o                         
   6  11   3       2008.53       2233.54       186.43 o                         
   7  11   3        106.08        286.76       144.14 o                         
   8  11   3        547.95        654.99       111.94 o                         
   9  11   3        319.40        405.06       178.58 o                         
  10  11   3      12404.42      12808.25       474.93 o                         
  11  11   3       4111.41       4242.54       175.39 o                         
  12  11   3         78.83         54.29        61.42 o                         
  13  11   3        311.97        377.36        59.54 o                         
  14  11   3       1054.21       1073.23       159.17 o                         
  -9  12   3       6209.86       5073.67       236.41 o                         
  -8  12   3       1785.80       1563.25       123.97 o                         
  -7  12   3        628.50        558.26       116.70 o                         
  -6  12   3       3689.60       3890.34       251.50 o                         
  -5  12   3       6084.18       6212.66       158.62 o                         
  -4  12   3       1368.50       1260.83        76.64 o                         
  -3  12   3       8230.29       8704.80       206.56 o                         
  -2  12   3        342.30        339.02        77.30 o                         
  -1  12   3        807.43        935.95        84.78 o                         
   0  12   3         88.44         83.35        75.01 o                         
   1  12   3       1843.77       1828.20       114.60 o                         
   2  12   3        815.08        983.82       135.18 o                         
   3  12   3       7517.70       7149.27       362.75 o                         
   4  12   3        189.59        189.38        79.36 o                         
   5  12   3       9177.41       9042.93       313.85 o                         
   6  12   3       1924.91       1859.72       142.33 o                         
   7  12   3        138.92          8.78       227.57 o                         
   8  12   3       3813.25       4150.02       224.40 o                         
   9  12   3      15227.98      16461.05       610.13 o                         
  10  12   3       9063.75       9492.94       465.97 o                         
  11  12   3          2.36         98.90       137.87 o                         
  12  12   3         73.27         50.91        83.13 o                         
  13  12   3       3988.48       3735.27       187.10 o                         
  -8  13   3         74.02         99.30        87.29 o                         
  -7  13   3        396.48        283.47        99.74 o                         
  -6  13   3       2607.48       2566.15       143.58 o                         
  -5  13   3          7.75       -104.37       105.55 o                         
  -4  13   3       3186.49       3369.59       113.16 o                         
  -3  13   3       1192.63       1150.29        87.19 o                         
  -2  13   3      10377.93      10632.83       236.19 o                         
  -1  13   3       7953.34       8268.57       217.29 o                         
   0  13   3       5423.32       5606.13       189.10 o                         
   1  13   3      11488.50      11601.56       460.97 o                         
   2  13   3      15749.42      16425.54       726.01 o                         
   3  13   3       3379.32       3471.17       171.49 o                         
   4  13   3       3414.70       3771.93       153.98 o                         
   5  13   3          6.43         43.39       105.40 o                         
   6  13   3       3639.90       3942.70       189.96 o                         
   7  13   3       1426.48       1534.98       123.10 o                         
   8  13   3        703.40        647.84       124.61 o                         
   9  13   3       2582.91       2779.05       162.68 o                         
  10  13   3      13339.82      13073.88       483.07 o                         
  11  13   3       5527.88       4850.87       257.40 o                         
  12  13   3        546.16        374.36       180.02 o                         
  -6  14   3       2737.01       2433.02       174.14 o                         
  -5  14   3       6812.39       6533.34       375.76 o                         
  -4  14   3        296.79        264.62        90.39 o                         
  -3  14   3       3850.25       3907.14       164.59 o                         
  -2  14   3        163.58        263.16        78.74 o                         
  -1  14   3       2611.55       2530.82       125.22 o                         
   0  14   3        695.98        710.33        92.22 o                         
   1  14   3        268.84        363.16        77.57 o                         
   2  14   3       2161.26       2269.51       152.52 o                         
   3  14   3       7885.47       7391.28       362.09 o                         
   4  14   3        922.87       1096.27       206.48 o                         
   5  14   3       3623.40       3863.68       323.76 o                         
   6  14   3       2056.58       2533.49       173.26 o                         
   7  14   3        666.18        616.95       114.88 o                         
   8  14   3        580.22        558.22       132.27 o                         
   9  14   3       6014.25       6020.66       274.12 o                         
  10  14   3       1571.99       1428.69        99.12 o                         
  11  14   3        982.37        853.30        70.20 o                         
  -5  15   3        172.91        310.76        95.44 o                         
  -4  15   3       1256.93       1027.15        77.21 o                         
  -3  15   3        466.01        529.36        92.38 o                         
  -2  15   3       5488.13       5035.86       149.56 o                         
  -1  15   3       2867.58       2824.05       144.73 o                         
   0  15   3        997.91       1070.26        82.40 o                         
   1  15   3       5780.07       5935.52       204.04 o                         
   2  15   3       7216.44       7047.13       212.92 o                         
   3  15   3       1736.11       1655.85       101.05 o                         
   4  15   3       2352.62       2510.33       149.45 o                         
   5  15   3         20.08        113.47       112.70 o                         
   6  15   3       1956.65       1987.99       129.19 o                         
   7  15   3       1367.96       1395.84       411.05 o                         
   8  15   3        208.00        314.65       106.93 o                         
   9  15   3       4193.60       3102.65       244.97 o                         
  10  15   3      11469.65       8455.46       987.57 o                         
  -2  16   3        123.35        266.07       147.92 o                         
  -1  16   3       2870.46       2436.54       103.37 o                         
   0  16   3        299.07        300.27        67.07 o                         
   1  16   3       1028.16       1252.71       146.60 o                         
   2  16   3        823.49        885.33       318.33 o                         
   3  16   3       4548.11       4453.61       194.15 o                         
   4  16   3       1005.12       1032.56       139.24 o                         
   5  16   3       2618.80       2533.43       249.91 o                         
   6  16   3        695.68        646.01       112.96 o                         
   7  16   3        711.47        687.82       115.02 o                         
   8  16   3         91.67        124.72        99.58 o                         
   2  17   3       1346.30        700.67       114.79 o                         
   3  17   3        578.93        576.85        61.05 o                         
   4  17   3       1015.15        935.47        97.05 o                         
  -7 -16   4         17.83         88.97        80.45 o                         
  -6 -16   4        674.68        738.98        75.70 o                         
  -5 -16   4       2917.63       2667.53       133.08 o                         
  -4 -16   4         79.16          0.89        45.25 o                         
  -3 -16   4       4043.69       4074.93       183.23 o                         
  -2 -16   4       4346.96       3728.89       237.81 o                         
  -1 -16   4        427.42        460.42        50.81 o                         
   0 -16   4       1582.39       1233.51        61.87 o                         
   1 -16   4       3862.23       3313.39       127.34 o                         
   2 -16   4        883.29        820.39       104.05 o                         
  -9 -15   4       6074.52       4808.96       314.18 o                         
  -8 -15   4         16.22         20.57        73.07 o                         
  -7 -15   4       1043.65       1182.48       113.18 o                         
  -6 -15   4       3849.69       3391.74       174.03 o                         
  -5 -15   4        175.72        253.77        62.79 o                         
  -4 -15   4        847.90        747.03        88.95 o                         
  -3 -15   4         91.52        146.80        82.27 o                         
  -2 -15   4       6379.01       7047.50       318.78 o                         
  -1 -15   4       4602.41       4787.92       156.35 o                         
   0 -15   4        126.26        125.61        65.21 o                         
   1 -15   4       3237.85       3215.57       146.89 o                         
   2 -15   4      10171.26       9799.82       351.06 o                         
   3 -15   4       3361.76       3488.28       257.57 o                         
   4 -15   4          3.19         24.15        64.75 o                         
 -11 -14   4       2079.86       1610.52       131.67 o                         
 -10 -14   4         11.05        -57.11        57.11 o                         
  -9 -14   4       7190.58       7147.11       497.94 o                         
  -8 -14   4       8400.07       9066.60       393.25 o                         
  -7 -14   4       2110.82       2241.30       143.13 o                         
  -6 -14   4       3264.79       3770.60       213.36 o                         
  -5 -14   4       2669.03       2961.66       215.86 o                         
  -4 -14   4        856.31        837.23       114.61 o                         
  -3 -14   4       8507.40       8531.31       283.32 o                         
  -2 -14   4      13639.64      13594.09       738.99 o                         
  -1 -14   4        450.06        764.53       259.40 o                         
   0 -14   4        271.26        329.76        98.57 o                         
   1 -14   4        995.08       1200.69        89.94 o                         
   2 -14   4        637.46        603.71        85.84 o                         
   3 -14   4       1517.18       1752.20       187.54 o                         
   4 -14   4        261.36        355.81        89.80 o                         
   5 -14   4       3281.68       2895.20       131.90 o                         
   6 -14   4       5578.70       3538.12       372.44 o                         
 -12 -13   4        255.25        187.04        79.88 o                         
 -11 -13   4       3390.51       2645.24       165.64 o                         
 -10 -13   4      16598.77      16693.62       598.50 o                         
  -9 -13   4       4546.61       4631.13       208.34 o                         
  -8 -13   4       1073.26       1697.89       288.76 o                         
  -7 -13   4        140.24        374.67       129.53 o                         
  -6 -13   4       4150.62       4548.03       258.66 o                         
  -5 -13   4         22.45       -101.77       138.81 o                         
  -4 -13   4       1343.22       1355.19       116.95 o                         
  -3 -13   4       1692.40       1899.00       163.92 o                         
  -2 -13   4      19190.69      18549.23      1881.31 o                         
  -1 -13   4      23082.35      24189.22       738.74 o                         
   0 -13   4       4996.10       4992.03       293.45 o                         
   1 -13   4       6473.29       6787.85       293.83 o                         
   2 -13   4      12071.93      12706.28       336.53 o                         
   3 -13   4       1503.91       1616.79       122.29 o                         
   4 -13   4       1806.46       1695.45       122.44 o                         
   5 -13   4       1285.27       1217.52       106.18 o                         
   6 -13   4        870.76        956.01       101.84 o                         
   7 -13   4       4369.65       3594.05       157.95 o                         
   8 -13   4        146.02        171.19        98.79 o                         
 -12 -12   4        395.48        426.22        72.09 o                         
 -11 -12   4         67.06         67.59        67.56 o                         
 -10 -12   4        574.20        665.07       122.95 o                         
  -9 -12   4      22819.57      24568.30       878.32 o                         
  -8 -12   4      16677.86      18116.71      1181.10 o                         
  -7 -12   4        703.32        874.33       325.10 o                         
  -6 -12   4       2225.74       2770.17       206.26 o                         
  -5 -12   4       6228.15       6431.82       270.13 o                         
  -4 -12   4        303.21        254.55       128.09 o                         
  -3 -12   4       9196.60       9372.15       335.45 o                         
  -2 -12   4       2499.81       2795.03       165.58 o                         
  -1 -12   4       3494.83       3573.93       176.01 o                         
   0 -12   4       5738.37       5746.73       186.25 o                         
   1 -12   4        431.71        235.71        98.11 o                         
   2 -12   4        715.86        844.38        90.95 o                         
   3 -12   4       6872.79       7468.97       215.62 o                         
   4 -12   4        514.69        533.63        75.99 o                         
   5 -12   4       6462.79       6988.38       267.67 o                         
   6 -12   4       9056.57       9413.64       320.35 o                         
   7 -12   4        580.63        539.46        87.26 o                         
   8 -12   4        157.12         50.72        82.35 o                         
   9 -12   4       2170.57       1516.11        95.17 o                         
 -13 -11   4        680.26        685.76        93.69 o                         
 -12 -11   4         29.14         41.90        74.47 o                         
 -11 -11   4       2809.97       2802.56       128.54 o                         
 -10 -11   4       4331.46       4350.78       188.44 o                         
  -9 -11   4       1621.41       1535.95       150.76 o                         
  -8 -11   4       2211.11       2622.59       192.24 o                         
  -7 -11   4       2027.64       2172.10       201.93 o                         
  -6 -11   4       2732.06       2985.14       313.01 o                         
  -5 -11   4        464.99        573.14       125.27 o                         
  -4 -11   4        423.22        429.47       134.68 o                         
  -3 -11   4       4039.99       3979.32       231.30 o                         
  -2 -11   4      29086.48      30472.38       929.63 o                         
  -1 -11   4      19954.15      20555.50       893.55 o                         
   0 -11   4        993.00       1089.94        90.19 o                         
   1 -11   4       1649.32       1794.34       101.08 o                         
   2 -11   4      13220.06      13752.88       371.78 o                         
   3 -11   4       3542.15       3825.61       139.53 o                         
   4 -11   4       2745.69       2678.43       122.35 o                         
   5 -11   4         85.26         72.29        70.24 o                         
   6 -11   4       3857.50       3923.84       123.91 o                         
   7 -11   4       8559.97       8624.37       248.78 o                         
   8 -11   4       1382.36       1678.51       149.52 o                         
   9 -11   4        956.87        905.67        92.49 o                         
  10 -11   4       7906.56       5904.24       367.41 o                         
 -14 -10   4        126.21        297.96        70.93 o                         
 -13 -10   4       8354.35       7787.16       299.07 o                         
 -12 -10   4       7387.36       7311.14       225.17 o                         
 -11 -10   4       3066.52       3419.01       146.79 o                         
 -10 -10   4       7202.68       8069.41       289.43 o                         
  -9 -10   4      22624.45      24577.81       881.99 o                         
  -8 -10   4       7860.79       7991.98       260.45 o                         
  -7 -10   4        737.95        703.55       147.32 o                         
  -6 -10   4        205.15         73.82       257.39 o                         
  -5 -10   4      11869.13      12135.64       652.17 o                         
  -4 -10   4       1521.40       1683.13       142.58 o                         
  -3 -10   4        346.85        139.01       111.71 o                         
  -2 -10   4        546.53        588.03       106.64 o                         
  -1 -10   4      13024.30      12712.54       366.66 o                         
   0 -10   4      13665.71      13540.05       649.00 o                         
   1 -10   4        113.03         79.06        72.61 o                         
   2 -10   4       1100.42       1088.22        89.03 o                         
   3 -10   4      12457.18      13319.57       425.16 o                         
   4 -10   4       1526.79       1653.73        86.11 o                         
   5 -10   4       5410.48       5743.23       186.86 o                         
   6 -10   4       4856.54       5075.67       127.98 o                         
   7 -10   4        358.58        489.74        81.62 o                         
   8 -10   4         32.43        122.01        86.51 o                         
   9 -10   4       2446.24       2083.67       168.52 o                         
  10 -10   4       1899.60       1569.49       128.11 o                         
  11 -10   4        770.79        554.63        84.65 o                         
 -14  -9   4       4692.07       4292.07       337.49 o                         
 -13  -9   4        884.45        959.58        72.20 o                         
 -12  -9   4         35.90        100.22        77.27 o                         
 -11  -9   4         44.65         46.27        88.53 o                         
 -10  -9   4       3294.23       3237.47       142.31 o                         
  -9  -9   4       1814.45       1707.65       107.09 o                         
  -8  -9   4      12783.71      13588.74       492.34 o                         
  -7  -9   4       7556.96       7708.96       288.83 o                         
  -6  -9   4       6803.99       6806.20       375.19 o                         
  -5  -9   4       4108.10       4204.53       308.78 o                         
  -4  -9   4        126.07        100.33       108.04 o                         
  -3  -9   4       7590.36       7562.42       310.14 o                         
  -2  -9   4      23394.56      23245.92       659.56 o                         
  -1  -9   4      17432.96      17554.78       513.29 o                         
   0  -9   4       3903.42       3689.07       168.63 o                         
   1  -9   4       2750.84       2510.90       155.64 o                         
   2  -9   4      10192.20      10117.35       270.93 o                         
   3  -9   4      11471.42      11787.33       330.07 o                         
   4  -9   4        314.12        399.87        78.97 o                         
   5  -9   4       2965.05       2940.93        93.40 o                         
   6  -9   4      14348.02      14539.09       276.13 o                         
   7  -9   4       9340.30       9543.55       230.01 o                         
   8  -9   4       4925.16       5033.07       138.87 o                         
   9  -9   4        282.00        253.33        87.71 o                         
  10  -9   4      13101.25      11995.47       747.39 o                         
  11  -9   4      10223.62       8438.85       529.05 o                         
  12  -9   4        612.65        462.74        78.39 o                         
 -15  -8   4       3852.20       3628.07       257.82 o                         
 -14  -8   4         75.80         43.75        81.22 o                         
 -13  -8   4      15419.32      15669.62       496.37 o                         
 -12  -8   4      10862.65      10799.93       322.22 o                         
 -11  -8   4       3304.17       3328.95       134.87 o                         
 -10  -8   4      12061.81      12657.63       338.04 o                         
  -9  -8   4      18693.61      19917.28       565.47 o                         
  -8  -8   4      10284.24      10504.06       297.03 o                         
  -7  -8   4       1885.80       2095.74       149.81 o                         
  -6  -8   4       1454.81       1335.53       116.01 o                         
  -5  -8   4       9237.08       9391.00       336.70 o                         
  -4  -8   4       3960.24       3847.63       175.85 o                         
  -3  -8   4        524.18        524.63        90.62 o                         
  -2  -8   4       7152.91       7915.85       506.26 o                         
  -1  -8   4      36890.71      36319.45      1316.98 o                         
   0  -8   4      35776.58      34423.55      1526.95 o                         
   1  -8   4       1167.05       1160.48       219.14 o                         
   2  -8   4        529.88        830.48        88.24 o                         
   3  -8   4      16958.13      17777.22       377.13 o                         
   4  -8   4       2105.69       2141.87        85.06 o                         
   5  -8   4       4306.94       4368.94       104.13 o                         
   6  -8   4       2478.05       2623.55        77.17 o                         
   7  -8   4         33.12        107.84        54.51 o                         
   8  -8   4       7730.00       8008.60       176.41 o                         
   9  -8   4          9.82         -0.81        79.88 o                         
  10  -8   4        794.41        944.15       100.28 o                         
  11  -8   4       1344.50       1393.97       114.93 o                         
  12  -8   4       2707.08       2538.36       238.97 o                         
 -15  -7   4        782.72        811.06       140.47 o                         
 -14  -7   4       2378.63       2412.78       179.82 o                         
 -13  -7   4         29.15         56.10        78.62 o                         
 -12  -7   4       6123.57       6409.19       199.82 o                         
 -11  -7   4       1390.12       1484.90       111.22 o                         
 -10  -7   4        360.92        428.71        86.18 o                         
  -9  -7   4       3056.47       3272.97       216.23 o                         
  -8  -7   4      26591.57      27102.22       694.69 o                         
  -7  -7   4      15537.70      16181.41       464.44 o                         
  -6  -7   4       3243.49       3410.40       169.24 o                         
  -5  -7   4      12393.80      11898.98       582.18 o                         
  -4  -7   4          6.97         22.49       189.42 o                         
  -3  -7   4       3983.93       3755.84       355.90 o                         
  -2  -7   4      30654.68      31137.40      1125.17 o                         
  -1  -7   4       7444.85       7447.05       338.24 o                         
   0  -7   4       8355.48       7697.69       419.23 o                         
   1  -7   4      29037.54      28152.63      1235.80 o                         
   2  -7   4       2915.14       2757.32       214.21 o                         
   3  -7   4      16337.78      17316.13       452.90 o                         
   4  -7   4       1250.93       1241.04        74.58 o                         
   5  -7   4       4717.89       4622.62       105.62 o                         
   6  -7   4      23147.26      23161.44       387.16 o                         
   7  -7   4      28428.64      28795.38       488.94 o                         
   8  -7   4       1116.96       1005.11        62.91 o                         
   9  -7   4        915.42        904.28        69.28 o                         
  10  -7   4       8812.83       8902.72       337.56 o                         
  11  -7   4       7933.26       8323.64       317.12 o                         
  12  -7   4         27.59         73.89        66.05 o                         
  13  -7   4        264.56        136.55        66.66 o                         
 -15  -6   4       1985.10       1968.49       116.52 o                         
 -14  -6   4        180.18        212.66        75.67 o                         
 -13  -6   4      20345.41      21161.13       588.21 o                         
 -12  -6   4       9928.38       9972.23       312.96 o                         
 -11  -6   4       1186.21       1192.95        95.28 o                         
 -10  -6   4       5273.30       5342.17       160.49 o                         
  -9  -6   4      15479.03      16216.10       421.60 o                         
  -8  -6   4       8807.77       8523.16       227.61 o                         
  -7  -6   4       2476.90       2518.82       115.02 o                         
  -6  -6   4        604.29        524.48       161.54 o                         
  -5  -6   4      21639.13      21457.69       957.33 o                         
  -4  -6   4      14667.63      13006.70       780.63 o                         
  -3  -6   4       1829.03       1688.40       161.33 o                         
  -2  -6   4       5371.62       5067.44       224.72 o                         
  -1  -6   4      57180.31      55550.85      1674.81 o                         
   0  -6   4      64184.13      63883.52      2707.59 o                         
   1  -6   4      26556.79      27275.46      1212.14 o                         
   2  -6   4          7.65         53.12       100.71 o                         
   3  -6   4       2865.00       2677.01       145.48 o                         
   4  -6   4       1411.91       1498.67       146.54 o                         
   5  -6   4       8164.46       8016.93       171.62 o                         
   6  -6   4        501.41        633.69        50.47 o                         
   7  -6   4       4785.32       4980.83       125.88 o                         
   8  -6   4      23536.22      24014.66       427.56 o                         
   9  -6   4       3650.37       3749.30       119.83 o                         
  10  -6   4       1180.96       1059.13       113.89 o                         
  11  -6   4       5460.15       5608.01       182.15 o                         
  12  -6   4       2159.90       2213.31       123.27 o                         
  13  -6   4       1079.54       1074.06        78.47 o                         
  14  -6   4       3853.69       3749.26       243.69 o                         
 -16  -5   4       3609.96       3428.99       244.26 o                         
 -15  -5   4       1268.42       1271.28       107.81 o                         
 -14  -5   4        458.84        499.73        83.68 o                         
 -13  -5   4       1229.54       1277.25       129.08 o                         
 -12  -5   4      19867.00      21177.24       596.30 o                         
 -11  -5   4       7676.82       7540.22       242.41 o                         
 -10  -5   4         54.13         16.96        70.34 o                         
  -9  -5   4       5704.14       5639.48       191.41 o                         
  -8  -5   4      24232.19      24629.63       536.07 o                         
  -7  -5   4      19354.12      19499.64       631.99 o                         
  -6  -5   4       4229.50       4892.76       233.70 o                         
  -5  -5   4       3603.47       3449.45       247.23 o                         
  -4  -5   4       3345.62       3750.01       288.59 o                         
  -3  -5   4        339.39        180.35       173.11 o                         
  -2  -5   4      16505.32      15707.70       585.25 o                         
  -1  -5   4       2432.82       2411.78       213.63 o                         
   0  -5   4      37876.19      37318.74      1138.07 o                         
   1  -5   4      19824.89      19573.40       904.51 o                         
   2  -5   4       2340.31       2647.11       178.02 o                         
   3  -5   4       2902.21       2853.87       187.06 o                         
   4  -5   4       1105.04       1165.69       141.58 o                         
   5  -5   4        659.28        803.57       178.71 o                         
   6  -5   4      29223.07      28345.08       450.51 o                         
   7  -5   4      26381.77      25912.07       422.99 o                         
   8  -5   4       3548.56       3458.87        83.96 o                         
   9  -5   4       1979.79       1895.83        81.56 o                         
  10  -5   4       3267.34       3373.81       170.27 o                         
  11  -5   4       6954.71       7390.14       228.19 o                         
  12  -5   4        689.88        862.51       128.25 o                         
  13  -5   4        514.29        608.45       102.59 o                         
  14  -5   4       2515.40       2541.93       185.72 o                         
 -16  -4   4        196.34        189.88        84.04 o                         
 -15  -4   4        909.05       1052.65       111.12 o                         
 -14  -4   4        673.14        612.59        92.91 o                         
 -13  -4   4      16025.91      17211.65       542.96 o                         
 -12  -4   4      13385.13      13429.57       344.07 o                         
 -11  -4   4        700.49        615.41        80.33 o                         
 -10  -4   4          6.35          7.41        80.76 o                         
  -9  -4   4       6141.80       6067.94       185.45 o                         
  -8  -4   4        114.01        146.78        73.89 o                         
  -7  -4   4       2517.24       2589.65       196.32 o                         
  -6  -4   4       2939.40       3112.85       160.60 o                         
  -5  -4   4      12620.17      12773.85       483.75 o                         
  -4  -4   4      48383.65      48244.48      2056.61 o                         
  -3  -4   4       6051.97       5820.12       320.70 o                         
  -2  -4   4       4870.48       4855.31       329.53 o                         
  -1  -4   4      23173.17      23067.33      1011.02 o                         
   0  -4   4      79221.04      81045.88      2411.64 o                         
   1  -4   4       1139.23       1093.78       141.04 o                         
   2  -4   4       3052.52       2870.34       155.07 o                         
   3  -4   4      11877.97      12192.63       559.46 o                         
   4  -4   4      18266.27      18051.61       510.53 o                         
   5  -4   4       3787.56       3419.76       211.82 o                         
   6  -4   4         91.92         54.75       137.92 o                         
   7  -4   4      19111.52      18357.92       317.66 o                         
   8  -4   4      31795.63      31714.01       542.84 o                         
   9  -4   4      10498.35      10305.63       218.92 o                         
  10  -4   4       4870.11       4739.37       139.36 o                         
  11  -4   4      10520.98      10423.36       305.20 o                         
  12  -4   4       6244.71       7187.93       339.84 o                         
  13  -4   4       1896.64       2098.97       126.66 o                         
  14  -4   4       5202.36       5065.97       303.59 o                         
  15  -4   4          4.69        -65.32        65.32 o                         
 -16  -3   4       1390.02       1291.25       125.68 o                         
 -15  -3   4        642.01        616.85        83.53 o                         
 -14  -3   4        942.95       1009.94        78.05 o                         
 -13  -3   4       2408.92       2510.14       136.88 o                         
 -12  -3   4      28949.98      30048.59       707.93 o                         
 -11  -3   4      25821.37      25727.98       666.14 o                         
 -10  -3   4       2046.58       2036.19        98.70 o                         
  -9  -3   4       6236.90       5698.92       159.56 o                         
  -8  -3   4      20697.00      19975.04       503.67 o                         
  -7  -3   4       3397.53       3184.77       204.40 o                         
  -6  -3   4       5402.06       5850.52       275.93 o                         
  -5  -3   4      22664.80      22968.23       630.91 o                         
  -4  -3   4      37653.71      41625.51      1963.59 o                         
  -2  -3   4       2951.93       2613.70       255.64 o                         
  -1  -3   4       3578.22       2980.46       262.72 o                         
   0  -3   4      50945.79      49529.49      2085.02 o                         
   1  -3   4      26180.95      24960.30       883.24 o                         
   2  -3   4        537.81        416.71       108.18 o                         
   3  -3   4      21121.10      21026.47       602.70 o                         
   4  -3   4        729.28        879.31        68.40 o                         
   5  -3   4        206.56        150.55       141.00 o                         
   6  -3   4      22426.84      20861.13       791.97 o                         
   7  -3   4      10657.58      10692.62       294.95 o                         
   8  -3   4        594.81        490.65        52.11 o                         
   9  -3   4       3793.25       3921.47       127.65 o                         
  10  -3   4          0.98        108.86        65.37 o                         
  11  -3   4       5104.14       5671.98       170.67 o                         
  12  -3   4        502.18        528.64        93.52 o                         
  13  -3   4       2322.76       2508.54       181.43 o                         
  14  -3   4       6135.13       6434.22       334.51 o                         
  15  -3   4      11085.03      10299.16       362.49 o                         
 -15  -2   4       2362.15       2287.53       105.32 o                         
 -14  -2   4          7.51        -20.18        74.14 o                         
 -13  -2   4      12405.41      12181.47       327.74 o                         
 -12  -2   4       4966.25       5395.82       151.94 o                         
 -11  -2   4       1484.95       1529.25        93.33 o                         
 -10  -2   4       4877.49       4974.75       165.45 o                         
  -9  -2   4        309.90        345.46        67.84 o                         
  -8  -2   4       1009.60        837.38        88.23 o                         
  -7  -2   4      17718.81      17641.87       653.29 o                         
  -6  -2   4      17260.28      20459.65       929.88 o                         
  -5  -2   4      61638.57      64215.43      1873.93 o                         
  -4  -2   4      90828.27      94015.80      3222.61 o                         
  -3  -2   4      16494.56      16187.09      1042.72 o                         
  -2  -2   4      12076.93      11021.03       701.26 o                         
  -1  -2   4      25025.40      24745.06      1496.77 o                         
   0  -2   4      18322.03      19108.23       820.91 o                         
   1  -2   4        162.44        242.37       181.11 o                         
   2  -2   4       5373.98       4364.20       190.69 o                         
   3  -2   4        483.89        489.35        92.45 o                         
   4  -2   4      69590.59      68108.20      1819.67 o                         
   5  -2   4      10374.71      10644.38       455.12 o                         
   6  -2   4      10769.89      10840.99       486.73 o                         
   7  -2   4      50830.85      52695.47      3341.43 o                         
   8  -2   4      41507.50      41337.70       780.37 o                         
   9  -2   4       9229.89       9213.70       221.79 o                         
  10  -2   4        466.34        433.95        62.58 o                         
  11  -2   4       3050.14       3435.65       113.13 o                         
  12  -2   4      12410.00      13051.57       341.85 o                         
  13  -2   4        827.31        734.60        95.78 o                         
  14  -2   4       1848.37       1943.85       132.70 o                         
  15  -2   4       1251.39       1275.89        87.80 o                         
 -16  -1   4       1448.67       1228.68       189.00 o                         
 -15  -1   4        898.43        891.60        89.19 o                         
 -14  -1   4         14.21        108.55        84.32 o                         
 -13  -1   4       4846.16       5098.57       204.55 o                         
 -12  -1   4      27191.26      26591.28       629.58 o                         
 -11  -1   4      41756.40      41282.75       888.56 o                         
 -10  -1   4       3422.91       3687.62       124.74 o                         
  -9  -1   4       2280.40       2481.56        90.15 o                         
  -8  -1   4      12107.33      11483.13       284.86 o                         
  -7  -1   4       3290.61       2877.15       209.19 o                         
  -6  -1   4       2234.64       1923.76       145.22 o                         
  -5  -1   4       4498.44       4190.22       231.19 o                         
  -4  -1   4      39805.20      42442.49      1469.66 o                         
  -3  -1   4      49549.92      52280.96      1808.20 o                         
  -2  -1   4      32978.97      32636.45      1956.92 o                         
  -1  -1   4      24592.28      24001.81      1449.10 o                         
   0  -1   4      61787.61      51261.06      2729.22 o                         
   1  -1   4      55291.87      48390.64      1659.24 o                         
   2  -1   4       5304.03       5399.96       202.40 o                         
   3  -1   4      37843.75      36863.98      1266.35 o                         
   4  -1   4        734.35       1103.30       242.31 o                         
   5  -1   4       2396.97       2683.99       188.27 o                         
   6  -1   4       3388.43       3382.63       170.22 o                         
   7  -1   4        738.30        754.43       279.29 o                         
   8  -1   4      17120.57      17104.07       373.33 o                         
   9  -1   4      21872.74      21769.23       407.83 o                         
  10  -1   4        164.06        165.01        55.58 o                         
  11  -1   4       7676.51       8077.53       179.47 o                         
  12  -1   4       1290.94       1548.42        81.13 o                         
  13  -1   4         18.70         89.40        99.69 o                         
  14  -1   4       4649.13       5311.60       211.51 o                         
  15  -1   4       9863.94      10545.08       460.94 o                         
  16  -1   4        542.66        529.33        59.54 o                         
 -15   0   4       2367.57       2273.70       115.97 o                         
 -14   0   4        232.15        378.55        92.91 o                         
 -13   0   4         85.28         43.99        81.10 o                         
 -12   0   4        189.81        298.90        80.33 o                         
 -11   0   4      11217.68      11363.84       315.56 o                         
 -10   0   4      12646.43      13059.08       329.18 o                         
  -9   0   4         74.11        121.72        63.10 o                         
  -8   0   4       1074.42       1121.07        87.21 o                         
  -7   0   4       7376.20       7257.01       496.37 o                         
  -6   0   4       1319.66       1254.56       114.88 o                         
  -5   0   4      39342.67      39070.73      1366.14 o                         
  -4   0   4      76188.70      78956.57      2713.31 o                         
  -3   0   4      14045.60      14883.47       666.23 o                         
  -2   0   4       1048.56       1119.19       108.01 o                         
  -1   0   4      20016.46      18710.43      1125.97 o                         
   0   0   4       6586.44       7460.99       491.58 o                         
   1   0   4      39526.96      33820.97      1172.44 o                         
   2   0   4      12470.17      11528.36       523.55 o                         
   3   0   4      16308.14      16191.86       598.18 o                         
   4   0   4      99260.72     100133.34      3383.62 o                         
   5   0   4      17051.37      15469.23      1467.05 o                         
   6   0   4      18620.84      19041.54       849.34 o                         
   7   0   4      35936.11      36102.41      1578.72 o                         
   8   0   4      26608.65      26447.16       714.16 o                         
   9   0   4       1683.35       1680.96        71.72 o                         
  10   0   4        740.87        748.74        75.97 o                         
  11   0   4        109.07         77.59        65.96 o                         
  12   0   4       4826.01       5172.85       146.23 o                         
  13   0   4        497.07        545.16        75.00 o                         
  14   0   4          0.80        -48.44        83.29 o                         
  15   0   4       5066.16       5275.16       202.19 o                         
  16   0   4      10968.35      10033.27       608.65 o                         
 -15   1   4       2109.98       1996.60       104.73 o                         
 -14   1   4       1319.18       1393.94        92.81 o                         
 -13   1   4       3720.82       3892.56       169.87 o                         
 -12   1   4      33367.38      32481.67      1051.82 o                         
 -11   1   4      21624.32      21008.44       528.60 o                         
 -10   1   4        796.31        751.88        81.56 o                         
  -9   1   4        384.07        468.53        52.29 o                         
  -8   1   4       6977.27       7060.32       160.39 o                         
  -7   1   4       6870.51       6385.60       672.23 o                         
  -6   1   4        491.17        715.79       123.87 o                         
  -5   1   4       2939.50       2680.94       113.96 o                         
  -4   1   4      54048.05      54667.34      1444.71 o                         
  -3   1   4      52854.66      54891.71      1556.95 o                         
  -2   1   4      11264.37      10402.28       535.49 o                         
  -1   1   4        277.97        467.08       122.09 o                         
   0   1   4      19000.19      18384.09       781.38 o                         
   1   1   4      15054.11      15508.17       679.66 o                         
   2   1   4        355.37        238.52       119.48 o                         
   3   1   4      13562.18      13239.93       612.52 o                         
   4   1   4       1789.66       2037.27       159.83 o                         
   5   1   4      18064.01      17821.91       788.67 o                         
   6   1   4         20.86         45.46       127.64 o                         
   7   1   4        630.74        489.17       108.72 o                         
   8   1   4      29205.27      30371.21      1261.19 o                         
   9   1   4      36633.29      37092.72       834.04 o                         
  10   1   4        369.64        443.06        64.10 o                         
  11   1   4      14739.07      15564.98       380.89 o                         
  12   1   4       1261.70       1389.36        81.47 o                         
  13   1   4       2453.70       2449.45       100.07 o                         
  14   1   4       3221.43       3365.81       119.28 o                         
  15   1   4       7170.58       7694.41       282.08 o                         
  16   1   4        161.25        129.64        87.62 o                         
 -15   2   4       1676.75       1388.12        95.74 o                         
 -14   2   4       4377.70       4114.32       147.19 o                         
 -13   2   4        681.91        765.92       104.70 o                         
 -12   2   4       5930.82       5730.18       164.58 o                         
 -11   2   4      18206.96      17437.47       427.82 o                         
 -10   2   4      20883.07      19499.75       415.96 o                         
  -9   2   4        218.69        279.96        51.02 o                         
  -8   2   4         25.05         83.37        44.39 o                         
  -7   2   4        894.25        523.80       456.36 o                         
  -6   2   4        912.64       1065.12       471.30 o                         
  -5   2   4      19907.43      20588.73       761.99 o                         
  -4   2   4      20385.34      19731.85       559.41 o                         
  -3   2   4       1942.61       2050.75       153.55 o                         
  -2   2   4      26879.46      25731.74       791.24 o                         
  -1   2   4       7118.56       7607.89       346.87 o                         
   0   2   4      82699.29      81988.76      2780.29 o                         
   1   2   4      30621.15      31795.12      1340.71 o                         
   2   2   4      13101.02      13123.89       599.42 o                         
   3   2   4      38511.77      39950.07      1688.61 o                         
   4   2   4      63120.01      63605.66      2192.76 o                         
   5   2   4      13248.54      12786.54       587.25 o                         
   6   2   4        274.34        397.00       127.23 o                         
   7   2   4       8453.53       8917.78       612.60 o                         
   8   2   4      12037.90      11586.15       466.51 o                         
   9   2   4        517.67        597.29        61.64 o                         
  10   2   4        136.78        114.16        66.26 o                         
  11   2   4        278.57        289.70        71.27 o                         
  12   2   4      11058.94      11557.44       297.00 o                         
  13   2   4       5959.22       6432.63       187.15 o                         
  14   2   4         94.21        164.93        65.34 o                         
  15   2   4       6493.06       6518.56       208.58 o                         
  16   2   4      13951.64      13578.55       585.94 o                         
 -14   3   4        749.18        907.69       222.22 o                         
 -13   3   4       4766.87       4596.74       191.34 o                         
 -12   3   4      10818.31      10681.34       290.27 o                         
 -11   3   4       4407.65       4546.63       140.13 o                         
 -10   3   4       4278.76       3937.76       118.05 o                         
  -9   3   4      15113.91      14213.43       267.60 o                         
  -8   3   4        589.59        624.32        53.03 o                         
  -7   3   4       5874.50       5555.32       144.15 o                         
  -6   3   4       4946.14       6266.08       467.39 o                         
  -5   3   4      15936.74      16146.95       522.25 o                         
  -4   3   4      67509.09      64256.00      1895.82 o                         
  -3   3   4      77312.93      73813.73      2196.20 o                         
  -2   3   4       8890.70       9448.65       348.46 o                         
  -1   3   4      13288.44      13777.07       891.56 o                         
   0   3   4      35332.67      38292.99      1633.99 o                         
   1   3   4       2981.88       2850.83       198.02 o                         
   2   3   4       2208.77       2251.83       186.31 o                         
   3   3   4       1665.84       1598.13       167.27 o                         
   4   3   4      46798.72      48266.17      2046.08 o                         
   5   3   4      71520.19      76199.93      2617.33 o                         
   6   3   4      11023.06      10959.73       366.17 o                         
   7   3   4         40.06         48.32       135.43 o                         
   8   3   4      17342.94      18017.48       833.47 o                         
   9   3   4      29820.03      28926.12       659.63 o                         
  10   3   4       1358.16       1443.30        87.59 o                         
  11   3   4       1326.26       1500.40        84.18 o                         
  12   3   4        366.15        413.93        67.65 o                         
  13   3   4       2000.50       2189.48        90.30 o                         
  14   3   4         38.25         31.87        68.56 o                         
  15   3   4       2616.01       2745.62       152.84 o                         
  16   3   4        358.18        387.62        94.11 o                         
 -14   4   4       6854.94       6035.83       424.48 o                         
 -13   4   4       2204.75       2032.27       174.39 o                         
 -12   4   4       4775.33       4635.68       140.93 o                         
 -11   4   4      20075.73      20073.98       379.37 o                         
 -10   4   4      15607.68      14970.48       273.84 o                         
  -9   4   4        173.22        131.61        50.46 o                         
  -8   4   4       2475.73       2461.81        72.99 o                         
  -7   4   4       1743.70       1576.71        61.80 o                         
  -6   4   4       1866.20       1892.83       129.77 o                         
  -5   4   4       4393.56       4156.75       204.47 o                         
  -4   4   4         97.11        249.42       159.82 o                         
  -3   4   4       8632.75       8839.67       575.17 o                         
  -2   4   4      79827.56      80843.35      6698.41 o                         
  -1   4   4       7706.44       7509.86       574.84 o                         
   0   4   4         13.59        143.77       120.26 o                         
   1   4   4       6033.05       6197.06       272.87 o                         
   2   4   4         44.70         92.90       146.61 o                         
   3   4   4      11245.45      10935.00       513.07 o                         
   4   4   4      38125.69      37500.34      1291.17 o                         
   5   4   4      12755.36      12689.49       822.96 o                         
   6   4   4       7022.03       6966.14       265.23 o                         
   7   4   4        528.62        626.37       117.55 o                         
   8   4   4       6649.98       8010.13       354.92 o                         
   9   4   4       1620.58       1439.14        94.23 o                         
  10   4   4       2074.62       2168.20       122.39 o                         
  11   4   4       3476.00       3797.78       134.29 o                         
  12   4   4      14506.17      15681.38       382.45 o                         
  13   4   4       4449.34       4715.58       138.57 o                         
  14   4   4         20.96         73.37        68.45 o                         
  15   4   4       2712.81       3004.28       141.78 o                         
  16   4   4       8766.42       8023.16       286.42 o                         
 -13   5   4         74.71        287.92       164.36 o                         
 -12   5   4       1148.92       1176.89       126.41 o                         
 -11   5   4        195.63        244.47        66.87 o                         
 -10   5   4       7561.55       6971.50       169.50 o                         
  -9   5   4       8983.70       8787.58       166.26 o                         
  -8   5   4       1297.14       1223.98        58.96 o                         
  -7   5   4       5755.06       5752.61       110.80 o                         
  -6   5   4       2767.44       2677.33        86.31 o                         
  -5   5   4      13941.39      14318.46       748.36 o                         
  -4   5   4      57737.40      60444.64      3118.82 o                         
  -3   5   4      55847.39      54716.71      2207.92 o                         
  -2   5   4       2702.12       2850.90       185.41 o                         
  -1   5   4      11102.53      10465.43       561.53 o                         
   0   5   4       7076.57       6976.38       359.25 o                         
   1   5   4      15515.90      16012.08       593.73 o                         
   2   5   4       3013.80       3284.95       233.43 o                         
   3   5   4       3543.39       4190.80       268.15 o                         
   4   5   4      43236.23      44908.52      1921.61 o                         
   5   5   4      79429.83      82128.29      3465.67 o                         
   6   5   4      17090.98      17326.91       780.27 o                         
   7   5   4        153.16        192.47       121.24 o                         
   8   5   4       9527.30       9897.03       342.82 o                         
   9   5   4      18342.80      20162.10       573.33 o                         
  10   5   4         33.33        -24.12       101.25 o                         
  11   5   4        605.78        656.78        85.53 o                         
  12   5   4        258.50        334.88        82.92 o                         
  13   5   4       8535.07       9157.82       276.27 o                         
  14   5   4        993.54        978.17       103.30 o                         
  15   5   4        210.79        252.53        78.37 o                         
  16   5   4        659.78        609.50        68.98 o                         
 -12   6   4       3548.63       3183.84       258.27 o                         
 -11   6   4       5824.74       6071.49       205.57 o                         
 -10   6   4       5858.74       5742.69       157.47 o                         
  -9   6   4         16.75          3.15        56.48 o                         
  -8   6   4       2746.08       2700.70        78.72 o                         
  -7   6   4       7856.00       7474.81       141.57 o                         
  -6   6   4      13751.66      12727.84       217.53 o                         
  -5   6   4       2372.52       2403.86        77.02 o                         
  -4   6   4       3651.45       4275.43       304.09 o                         
  -3   6   4      29459.12      32869.96      1264.05 o                         
  -2   6   4      53651.55      55666.88      3030.59 o                         
  -1   6   4        763.10        806.31       117.70 o                         
   0   6   4        145.45        262.71       133.91 o                         
   1   6   4       2864.63       3053.09       198.04 o                         
   2   6   4       4622.36       4979.28       258.81 o                         
   3   6   4      10184.64      10998.90       533.16 o                         
   4   6   4      25847.68      27722.20      1218.05 o                         
   5   6   4        139.90         28.03       173.66 o                         
   6   6   4      13685.98      15034.55       702.60 o                         
   7   6   4       4068.57       4025.92       164.16 o                         
   8   6   4       2741.18       2803.85       170.55 o                         
   9   6   4       4368.49       4868.12       201.22 o                         
  10   6   4       1680.24       1979.25       220.42 o                         
  11   6   4       1725.14       1800.29        88.00 o                         
  12   6   4      14011.33      15360.80       400.85 o                         
  13   6   4       6903.80       7259.06       205.05 o                         
  14   6   4         14.76        -38.90        78.68 o                         
  15   6   4        305.11        332.57       105.76 o                         
  16   6   4       5714.81       5057.29       324.24 o                         
 -12   7   4         17.62        -38.12       158.83 o                         
 -11   7   4        591.68        695.97       172.52 o                         
 -10   7   4       2990.64       2718.20       137.02 o                         
  -9   7   4       2926.02       2575.50        92.62 o                         
  -8   7   4       5804.42       5556.65       126.76 o                         
  -7   7   4      11609.48      11587.07       233.00 o                         
  -6   7   4         58.76        127.61        55.62 o                         
  -5   7   4         70.63        143.65        50.77 o                         
  -4   7   4      10806.62       9879.75       232.12 o                         
  -3   7   4      16354.96      16301.24       601.86 o                         
  -2   7   4        253.91        473.72       158.64 o                         
  -1   7   4       5783.92       5593.32       629.47 o                         
   0   7   4       1558.04       1655.60       578.14 o                         
   1   7   4      20503.34      20588.67       936.40 o                         
   2   7   4       4245.12       4037.72       239.22 o                         
   3   7   4        117.50        104.88       170.93 o                         
   4   7   4      23378.71      25485.84      1137.00 o                         
   5   7   4      51469.78      53686.02      2309.16 o                         
   6   7   4       9499.42       9885.35       398.99 o                         
   7   7   4        290.21        437.86       135.92 o                         
   8   7   4       7236.57       7480.42       294.60 o                         
   9   7   4       8957.80      10139.26       405.49 o                         
  10   7   4       1461.92       1616.08        93.70 o                         
  11   7   4       1865.40       1922.35        96.91 o                         
  12   7   4        563.56        548.17        70.99 o                         
  13   7   4       7557.18       8239.40       209.77 o                         
  14   7   4       4095.29       4270.98       144.06 o                         
  15   7   4        448.64        529.80        74.18 o                         
 -11   8   4       2575.72       2472.98       155.92 o                         
 -10   8   4       2415.85       2320.11       158.45 o                         
  -9   8   4       1476.47       1483.88       170.72 o                         
  -8   8   4        763.64        728.79       118.07 o                         
  -7   8   4       6999.87       6969.48       188.67 o                         
  -6   8   4      26707.97      25573.40       431.66 o                         
  -5   8   4       5720.39       5931.41       144.54 o                         
  -4   8   4       5900.74       6116.13       138.46 o                         
  -3   8   4      13286.61      12918.52       267.36 o                         
  -2   8   4      15732.54      15884.63       421.47 o                         
  -1   8   4       2415.83       2352.28       138.18 o                         
   0   8   4       3023.10       2978.18       202.11 o                         
   1   8   4        930.75       1316.31       285.57 o                         
   2   8   4      14144.33      14788.67       585.18 o                         
   3   8   4        131.73        309.89       162.47 o                         
   4   8   4       1815.45       1684.40       149.84 o                         
   5   8   4       4072.40       4326.69       310.42 o                         
   6   8   4      11188.53      11110.98       374.17 o                         
   7   8   4       4171.96       4070.76       222.98 o                         
   8   8   4        153.27        261.89       139.23 o                         
   9   8   4        725.20        876.05       153.65 o                         
  10   8   4       6224.04       6429.35       205.96 o                         
  11   8   4        252.86        168.97        85.05 o                         
  12   8   4       9281.03      10050.38       297.76 o                         
  13   8   4       2488.70       2624.84       105.89 o                         
  14   8   4         99.29        140.56        56.18 o                         
  15   8   4         69.43         59.96       116.35 o                         
 -10   9   4       1765.13       1852.72       148.56 o                         
  -9   9   4       5017.80       5970.90       389.25 o                         
  -8   9   4       1607.86       1617.20       129.58 o                         
  -7   9   4      10809.30      11470.52       281.05 o                         
  -6   9   4         10.87        189.01        80.55 o                         
  -5   9   4        779.43        798.61        67.03 o                         
  -4   9   4       3461.98       3635.42       109.55 o                         
  -3   9   4       1911.62       1827.77        83.64 o                         
  -2   9   4       5088.30       5316.82       166.72 o                         
  -1   9   4       8507.32       8195.22       232.71 o                         
   0   9   4         12.24          9.87       122.93 o                         
   1   9   4      13239.55      12743.72       379.65 o                         
   2   9   4       3818.12       3885.98       136.17 o                         
   3   9   4         15.30         17.13        86.13 o                         
   4   9   4      17811.83      18375.97       532.98 o                         
   5   9   4      18148.02      18805.98       596.52 o                         
   6   9   4       4045.83       4314.73       238.57 o                         
   7   9   4        324.04        364.77       122.10 o                         
   8   9   4       1466.65       1313.48       172.21 o                         
   9   9   4      13527.28      14462.56       490.06 o                         
  10   9   4        795.40        967.49       123.05 o                         
  11   9   4        561.59        617.09        86.65 o                         
  12   9   4       2118.71       2241.99       103.30 o                         
  13   9   4       9290.51       9403.10       248.67 o                         
  14   9   4       5381.26       5275.98       178.94 o                         
  15   9   4        428.13        288.32        69.01 o                         
 -10  10   4        212.74        431.82       114.99 o                         
  -9  10   4        115.65         73.71       187.27 o                         
  -8  10   4        480.53        548.99       119.33 o                         
  -7  10   4       6533.12       6612.50       189.43 o                         
  -6  10   4      22140.73      22461.64       496.66 o                         
  -5  10   4       7946.63       7945.79       277.09 o                         
  -4  10   4       3736.60       4217.55       121.14 o                         
  -3  10   4      13126.50      13014.32       291.48 o                         
  -2  10   4      11367.35      11299.74       271.48 o                         
  -1  10   4        630.99        697.88        69.23 o                         
   0  10   4       2364.36       2347.45       237.19 o                         
   1  10   4       1219.59       1358.17       152.77 o                         
   2  10   4      17671.64      16907.61       551.71 o                         
   3  10   4       2455.39       2245.79       122.20 o                         
   4  10   4       1168.29       1259.18       106.14 o                         
   5  10   4      11680.02      11911.16       400.06 o                         
   6  10   4      17548.39      19481.95       744.19 o                         
   7  10   4       5229.69       5761.69       240.98 o                         
   8  10   4         84.91        163.36       158.76 o                         
   9  10   4        565.07        483.77       161.61 o                         
  10  10   4       3858.55       4020.27       212.47 o                         
  11  10   4         43.71         16.36        90.36 o                         
  12  10   4       4029.34       4112.56       169.03 o                         
  13  10   4        301.26        367.81        63.23 o                         
  14  10   4        746.43        475.99        66.58 o                         
  -9  11   4       2366.14       2379.61       158.11 o                         
  -8  11   4        232.92        354.42       111.83 o                         
  -7  11   4       2885.14       3111.02       173.92 o                         
  -6  11   4        599.63        528.40        95.96 o                         
  -5  11   4       4774.81       4712.63       145.85 o                         
  -4  11   4        101.59        204.47        68.96 o                         
  -3  11   4        404.67        499.35        75.68 o                         
  -2  11   4       6620.71       6707.90       163.19 o                         
  -1  11   4      12484.48      12546.11       316.65 o                         
   0  11   4        760.26        832.51       202.23 o                         
   1  11   4       5857.48       5658.62       328.51 o                         
   2  11   4       3999.13       3481.93       218.21 o                         
   3  11   4         25.61         97.37       105.29 o                         
   4  11   4      16720.47      17514.51       619.99 o                         
   5  11   4       8323.95       9235.83       364.71 o                         
   6  11   4         72.33        266.71       149.26 o                         
   7  11   4       5210.41       5599.78       262.28 o                         
   8  11   4       1407.59       1402.51       118.55 o                         
   9  11   4       5561.29       5691.92       333.77 o                         
  10  11   4       2365.34       2270.02       157.53 o                         
  11  11   4          3.71         97.27        72.38 o                         
  12  11   4       4216.82       4162.04       155.20 o                         
  13  11   4      16095.51      14204.51       528.29 o                         
  14  11   4       2264.63       1961.30       180.70 o                         
  -9  12   4        115.34         35.01        99.85 o                         
  -8  12   4        289.95        116.22       104.80 o                         
  -7  12   4       2021.59       1852.93       129.25 o                         
  -6  12   4      15787.47      17324.71       655.66 o                         
  -5  12   4       2768.64       3087.19       161.35 o                         
  -4  12   4       1811.15       1749.18        77.26 o                         
  -3  12   4       4032.60       4228.85       120.66 o                         
  -2  12   4       5823.41       6110.70       166.60 o                         
  -1  12   4         18.45         47.12        77.47 o                         
   0  12   4       2929.23       2787.69       161.38 o                         
   1  12   4        354.62        320.48       189.54 o                         
   2  12   4      14275.08      14597.97       677.60 o                         
   3  12   4       5493.03       5554.38       267.12 o                         
   4  12   4       1737.63       1770.84       128.38 o                         
   5  12   4      13168.41      13747.13       670.18 o                         
   6  12   4      15081.25      17060.98       545.43 o                         
   7  12   4       3492.52       4114.54       362.09 o                         
   8  12   4        427.81        383.10       142.35 o                         
   9  12   4        165.65        192.14       131.25 o                         
  10  12   4       3518.40       3772.70       207.01 o                         
  11  12   4          1.36         94.83        75.24 o                         
  12  12   4       1844.00       1838.63       109.71 o                         
  13  12   4        252.45        329.53       105.80 o                         
  -7  13   4         48.11        -47.30       130.46 o                         
  -6  13   4       3099.65       2673.76       359.09 o                         
  -5  13   4       9260.03       9309.17       344.45 o                         
  -4  13   4       2179.88       2326.60       106.94 o                         
  -3  13   4        218.29        223.29        89.53 o                         
  -2  13   4       3809.45       4017.01       133.11 o                         
  -1  13   4       7622.98       7880.29       301.17 o                         
   0  13   4          1.06          6.00       121.54 o                         
   1  13   4       6344.98       6198.21       236.34 o                         
   2  13   4        700.83        647.75       145.01 o                         
   3  13   4        482.65        526.18       106.78 o                         
   4  13   4        975.47       1088.03       116.02 o                         
   5  13   4       3351.60       3510.44       174.43 o                         
   6  13   4       1365.84       1382.87       126.85 o                         
   7  13   4       4361.67       4737.77       194.90 o                         
   8  13   4       1697.89       1902.78       279.41 o                         
   9  13   4        923.39        999.77       146.10 o                         
  10  13   4       2264.51       2376.48       133.81 o                         
  11  13   4        172.37        192.29       114.84 o                         
  12  13   4       4176.78       2966.13       256.89 o                         
  -6  14   4       6783.82       5080.51       331.32 o                         
  -5  14   4        989.67        964.15        91.56 o                         
  -4  14   4        336.95        352.37       121.10 o                         
  -3  14   4        589.73        721.11        77.16 o                         
  -2  14   4       1015.69       1119.24       105.99 o                         
  -1  14   4        177.95        214.23        84.36 o                         
   0  14   4        761.19        801.59        93.13 o                         
   1  14   4       1398.67       1454.62       101.39 o                         
   2  14   4      14657.29      14847.21       504.98 o                         
   3  14   4       5889.68       6296.32       388.44 o                         
   4  14   4       1225.26       1282.70       213.22 o                         
   5  14   4       6091.00       6376.35       456.68 o                         
   6  14   4       8288.72       8687.91       582.01 o                         
   7  14   4       1141.35        925.20       112.77 o                         
   8  14   4        756.63        693.51       124.00 o                         
   9  14   4         93.80        147.51        86.64 o                         
  10  14   4       2952.82       2570.52       127.85 o                         
  11  14   4       1656.78       1151.61        73.26 o                         
  -4  15   4       3370.22       2699.85       117.31 o                         
  -3  15   4         66.01         86.22        68.66 o                         
  -2  15   4       1769.03       1801.71       112.32 o                         
  -1  15   4       1396.48       1296.93        99.65 o                         
   0  15   4         41.15         93.15        73.69 o                         
   1  15   4        696.87        686.55        83.55 o                         
   2  15   4         15.70        -48.82        70.26 o                         
   3  15   4       4906.82       4665.62       155.56 o                         
   4  15   4       1366.97       1423.37        98.57 o                         
   5  15   4        306.08        320.18        83.91 o                         
   6  15   4       1915.13       1842.88       159.76 o                         
   7  15   4       4157.89       3947.30       671.61 o                         
   8  15   4        448.71        195.65       130.76 o                         
   9  15   4       2940.14       2788.46       252.03 o                         
  10  15   4        864.76        565.33        69.63 o                         
  -2  16   4         80.16        128.57        89.23 o                         
  -1  16   4        621.85        633.27        59.42 o                         
   0  16   4        167.04        125.52        55.74 o                         
   1  16   4       4785.70       4286.28       151.84 o                         
   2  16   4      10232.20       9583.88       403.55 o                         
   3  16   4       6497.02       6183.52       381.36 o                         
   4  16   4         26.16        120.91        87.19 o                         
   5  16   4        518.13        620.98       174.29 o                         
   6  16   4       1080.92        807.96        95.81 o                         
   7  16   4        142.03        101.25        61.92 o                         
   8  16   4        147.51        162.05        77.92 o                         
  -6 -16   5       7276.87       6114.49       383.06 o                         
  -5 -16   5       6982.55       5809.83       341.07 o                         
  -4 -16   5       1919.53       1563.79       136.65 o                         
  -3 -16   5       3862.03       2950.89       107.21 o                         
  -2 -16   5       9275.22       7559.37       235.11 o                         
  -1 -16   5        323.57        295.09        50.05 o                         
   0 -16   5       1574.94       1277.49        90.54 o                         
   1 -16   5          2.72        101.50        55.95 o                         
  -9 -15   5        999.40        816.92        99.87 o                         
  -8 -15   5         96.25         72.83       119.71 o                         
  -7 -15   5        385.67        369.24        89.36 o                         
  -6 -15   5         29.89        -20.89        91.18 o                         
  -5 -15   5       1350.55       1431.24       120.71 o                         
  -4 -15   5        886.69        911.76        72.63 o                         
  -3 -15   5        334.04        428.50        70.74 o                         
  -2 -15   5         43.95         84.72        68.33 o                         
  -1 -15   5       5712.41       5150.44       168.85 o                         
   0 -15   5         40.55        -30.28        62.37 o                         
   1 -15   5       3521.69       3129.88       133.05 o                         
   2 -15   5       1858.45       1797.83       105.51 o                         
   3 -15   5        453.11        187.69       110.75 o                         
 -10 -14   5       5089.19       3728.46       189.42 o                         
  -9 -14   5         10.54        240.75        87.60 o                         
  -8 -14   5       1018.81        985.04       168.04 o                         
  -7 -14   5       3776.05       3360.90       186.76 o                         
  -6 -14   5      13087.40      11756.04       935.19 o                         
  -5 -14   5       7502.89       7575.32       895.33 o                         
  -4 -14   5        846.38        926.76       133.27 o                         
  -3 -14   5       3615.94       4036.14       159.70 o                         
  -2 -14   5       7184.90       7811.10       262.55 o                         
  -1 -14   5       1293.78       1428.60       105.14 o                         
   0 -14   5       3678.58       3819.90       158.90 o                         
   1 -14   5          0.98         12.64        87.65 o                         
   2 -14   5       4690.15       4398.97       228.58 o                         
   3 -14   5       4836.36       4467.13       242.32 o                         
   4 -14   5       3085.04       2992.13       183.34 o                         
   5 -14   5       1567.77       1431.01       134.36 o                         
   6 -14   5       9492.19       7372.85       736.83 o                         
 -11 -13   5         24.17         98.42        57.38 o                         
 -10 -13   5          6.98       -111.56       154.69 o                         
  -9 -13   5       5039.49       5136.22       214.79 o                         
  -8 -13   5       1284.00       1861.51       262.67 o                         
  -7 -13   5       1068.41       1324.30       210.37 o                         
  -6 -13   5        560.46        649.66       131.00 o                         
  -5 -13   5      10174.57      10851.29       614.95 o                         
  -4 -13   5       2639.37       2796.14       127.62 o                         
  -3 -13   5         61.42        103.24       131.74 o                         
  -2 -13   5        237.18        294.43        96.05 o                         
  -1 -13   5       3439.11       3884.20       161.62 o                         
   0 -13   5        505.23        542.59       131.05 o                         
   1 -13   5       5490.06       6097.70       271.53 o                         
   2 -13   5       1983.81       2149.88       102.43 o                         
   3 -13   5          3.53         69.58        68.84 o                         
   4 -13   5         77.60        113.04        76.90 o                         
   5 -13   5       2664.27       2554.32       105.22 o                         
   6 -13   5        518.13        586.98       106.45 o                         
   7 -13   5       4089.94       3429.80       175.10 o                         
 -12 -12   5       3096.53       2645.69       178.80 o                         
 -11 -12   5        171.91        139.62        80.28 o                         
 -10 -12   5       2214.33       2417.61       143.33 o                         
  -9 -12   5       1058.33        881.94       114.04 o                         
  -8 -12   5        108.93        150.52       166.74 o                         
  -7 -12   5       3700.12       4104.25       752.69 o                         
  -6 -12   5      18581.18      21086.81      1311.89 o                         
  -5 -12   5       5960.46       6401.99       339.29 o                         
  -4 -12   5         16.76         44.88       174.44 o                         
  -3 -12   5       1514.98       1477.45       109.38 o                         
  -2 -12   5       2880.03       3096.90       185.58 o                         
  -1 -12   5       1721.83       1668.10        88.85 o                         
   0 -12   5       4205.59       4075.78       143.44 o                         
   1 -12   5         77.11         57.60        92.40 o                         
   2 -12   5      12569.20      13309.34       346.57 o                         
   3 -12   5      12749.69      12753.57       289.14 o                         
   4 -12   5       3228.72       3227.03       128.09 o                         
   5 -12   5       4190.15       4352.78       129.35 o                         
   6 -12   5       9439.35       9456.15       273.79 o                         
   7 -12   5       6622.55       6212.25       281.03 o                         
   8 -12   5        554.07        585.20        77.39 o                         
   9 -12   5        281.23        259.63        70.16 o                         
 -13 -11   5      10448.71       8837.14       566.87 o                         
 -12 -11   5       3677.62       3660.74       128.82 o                         
 -11 -11   5         28.47         11.62        71.13 o                         
 -10 -11   5         59.50        123.98       115.91 o                         
  -9 -11   5       6704.10       7585.12       312.12 o                         
  -8 -11   5         75.56        118.52       137.69 o                         
  -7 -11   5       1570.53       1463.34       144.77 o                         
  -6 -11   5       5278.22       6296.62       614.61 o                         
  -5 -11   5      31993.24      35070.79      1217.91 o                         
  -4 -11   5      10595.99      12142.56       536.22 o                         
  -3 -11   5       5527.58       5628.38       225.67 o                         
  -2 -11   5         35.48        153.49        91.87 o                         
  -1 -11   5       4609.84       4877.78       230.36 o                         
   0 -11   5         20.38         13.72        71.56 o                         
   1 -11   5       6154.38       6212.13       185.91 o                         
   2 -11   5       1364.99       1503.10       102.44 o                         
   3 -11   5       3676.06       3989.62       121.45 o                         
   4 -11   5       2211.33       2379.53       113.51 o                         
   5 -11   5        933.20       1045.83        83.04 o                         
   6 -11   5        689.58        716.63        75.92 o                         
   7 -11   5       5529.55       5814.04       169.45 o                         
   8 -11   5       1845.18       1843.82       193.06 o                         
   9 -11   5       2559.60       2414.22       124.68 o                         
  10 -11   5       1715.25       1517.96       241.25 o                         
 -14 -10   5         24.16        266.33       111.88 o                         
 -13 -10   5       2669.21       2875.49       115.77 o                         
 -12 -10   5       7015.41       7371.58       222.56 o                         
 -11 -10   5        957.15       1073.34        79.21 o                         
 -10 -10   5       1563.05       1386.67       137.32 o                         
  -9 -10   5        697.30        766.26       160.21 o                         
  -8 -10   5       3458.70       3606.55       169.08 o                         
  -7 -10   5       5006.29       5284.26       247.87 o                         
  -6 -10   5      22611.12      23792.72      1023.84 o                         
  -5 -10   5        202.47        245.70       163.82 o                         
  -4 -10   5        167.50        278.27       114.69 o                         
  -3 -10   5       3521.01       3952.47       204.38 o                         
  -2 -10   5       3766.22       4074.42       189.55 o                         
  -1 -10   5       1225.64       1323.29       122.09 o                         
   0 -10   5       5147.43       5285.56       217.69 o                         
   1 -10   5        246.30        324.61        77.02 o                         
   2 -10   5      26732.73      27763.81       575.34 o                         
   3 -10   5      30918.49      32687.32       766.11 o                         
   4 -10   5       6952.06       6757.32       183.05 o                         
   5 -10   5       2540.10       2704.33       104.02 o                         
   6 -10   5       6458.85       6764.17       169.85 o                         
   7 -10   5       3574.15       3795.48       133.42 o                         
   8 -10   5       3119.99       3368.64       133.74 o                         
   9 -10   5       1218.86       1309.96       164.85 o                         
  10 -10   5       3819.29       3438.26       200.24 o                         
  11 -10   5       5925.03       4933.95       309.40 o                         
 -14  -9   5       1472.16       1593.56        92.13 o                         
 -13  -9   5       7669.09       8406.02       432.00 o                         
 -12  -9   5       1336.10       1461.94        84.20 o                         
 -11  -9   5        583.97        481.03        78.45 o                         
 -10  -9   5        362.92        316.15        95.01 o                         
  -9  -9   5       8637.74       8897.65       288.29 o                         
  -8  -9   5       4497.75       4646.57       193.66 o                         
  -7  -9   5         74.25        -20.42       118.41 o                         
  -6  -9   5      10282.14      10435.72       449.30 o                         
  -5  -9   5      58960.67      56518.79      1759.22 o                         
  -4  -9   5      29638.74      29327.72       906.51 o                         
  -3  -9   5       6247.48       5908.63       240.55 o                         
  -2  -9   5        383.04        557.90       114.29 o                         
  -1  -9   5       4124.51       4462.36       182.75 o                         
   0  -9   5         74.45        212.81        95.29 o                         
   1  -9   5       8021.72       7911.05       248.51 o                         
   2  -9   5       1059.45       1118.78        74.78 o                         
   3  -9   5      30770.19      30968.16       725.77 o                         
   4  -9   5      14486.87      14537.84       318.21 o                         
   5  -9   5       4592.77       4562.55       134.42 o                         
   6  -9   5       2503.59       2444.92        78.11 o                         
   7  -9   5       3258.26       3470.10       120.10 o                         
   8  -9   5        609.14        736.11        79.13 o                         
   9  -9   5       2970.35       3480.80       199.28 o                         
  10  -9   5       8035.33       8037.92       390.18 o                         
 -14  -8   5         75.98         79.21        79.86 o                         
 -13  -8   5       6932.52       7287.52       222.02 o                         
 -12  -8   5      11368.48      11735.08       309.74 o                         
 -11  -8   5       1581.25       1715.58       117.58 o                         
 -10  -8   5       5163.05       4802.60       217.23 o                         
  -9  -8   5       1263.99       1350.97       102.14 o                         
  -8  -8   5       3110.64       3512.69       141.12 o                         
  -7  -8   5        814.95        781.13       103.12 o                         
  -6  -8   5      10668.40      10785.29       334.53 o                         
  -5  -8   5        960.45        980.39       126.13 o                         
  -4  -8   5      25577.66      23498.88      1029.96 o                         
  -3  -8   5       4913.97       4948.20       291.42 o                         
  -2  -8   5        320.88        356.57        96.13 o                         
  -1  -8   5       3870.59       3875.77       269.09 o                         
   0  -8   5         67.11        208.57       356.00 o                         
   1  -8   5       1291.63        801.10       214.93 o                         
   2  -8   5      48705.32      48871.96      1028.22 o                         
   3  -8   5      40681.64      41515.03       846.14 o                         
   4  -8   5       2491.81       2562.97        96.09 o                         
   5  -8   5        176.51        206.45        57.75 o                         
   6  -8   5        533.90        569.20        67.80 o                         
   7  -8   5         37.85        153.76        56.87 o                         
   8  -8   5       2856.19       3042.44        94.11 o                         
   9  -8   5       2410.75       2486.18       137.33 o                         
  10  -8   5      13372.40      14612.25       522.88 o                         
  11  -8   5      17146.90      18428.14      1114.26 o                         
  12  -8   5       3852.99       3264.69       221.13 o                         
 -15  -7   5        802.99        855.12       150.81 o                         
 -14  -7   5         97.70        214.23        62.64 o                         
 -13  -7   5       2665.02       2902.34       111.30 o                         
 -12  -7   5        174.38        189.26        79.56 o                         
 -11  -7   5        827.01        864.95        94.16 o                         
 -10  -7   5       1076.01       1209.76       102.03 o                         
  -9  -7   5      21107.98      22392.78       572.30 o                         
  -8  -7   5      15907.76      16414.56       405.23 o                         
  -7  -7   5       3934.29       3711.65       131.30 o                         
  -6  -7   5      20030.79      19341.95       613.29 o                         
  -5  -7   5      42608.98      41453.74      1476.66 o                         
  -4  -7   5      14579.07      13888.35      1382.66 o                         
  -3  -7   5       2113.55       2265.93       198.63 o                         
  -2  -7   5        430.64        309.78       158.40 o                         
  -1  -7   5       6582.41       6900.67       360.31 o                         
   0  -7   5       5844.36       5537.16       779.59 o                         
   1  -7   5       2330.91       2322.91       253.15 o                         
   2  -7   5       5600.63       5643.87       279.58 o                         
   3  -7   5      39130.89      37097.97       793.24 o                         
   4  -7   5      33424.78      32881.14       664.92 o                         
   5  -7   5       5933.22       6037.72       137.17 o                         
   6  -7   5        269.81        195.57        61.58 o                         
   7  -7   5        485.36        508.86        61.84 o                         
   8  -7   5       1794.19       2038.49        71.83 o                         
   9  -7   5       9733.33      10247.82       237.34 o                         
  10  -7   5       4248.09       4665.37       178.23 o                         
  11  -7   5       1754.85       1843.71       141.28 o                         
  12  -7   5       3073.53       3492.61       174.42 o                         
  13  -7   5        110.46        115.92        80.42 o                         
 -15  -6   5      10362.30       9430.82       387.28 o                         
 -14  -6   5       1449.39       1606.62       111.46 o                         
 -13  -6   5       4501.61       4845.49       174.96 o                         
 -12  -6   5      12142.95      13283.37       388.53 o                         
 -11  -6   5         22.43          0.89        87.49 o                         
 -10  -6   5       8144.65       7950.50       258.41 o                         
  -9  -6   5       3264.98       3026.98       135.51 o                         
  -8  -6   5       4368.09       4831.46       151.96 o                         
  -7  -6   5      14603.76      14948.52       395.19 o                         
  -6  -6   5         63.81         96.81        79.34 o                         
  -5  -6   5      10004.27       8915.43       462.97 o                         
  -4  -6   5      42084.94      39661.16      1406.54 o                         
  -3  -6   5      17552.33      15802.81       596.48 o                         
  -2  -6   5      18440.19      18464.85       596.31 o                         
  -1  -6   5      11655.91      11164.58       395.13 o                         
   0  -6   5       1098.45       1444.53       154.48 o                         
   1  -6   5      14745.93      15962.75       755.30 o                         
   2  -6   5      24192.02      24524.67       769.30 o                         
   3  -6   5       4526.64       4788.15       245.96 o                         
   4  -6   5       8343.88       7880.58       290.16 o                         
   5  -6   5       2807.28       2660.44        77.15 o                         
   6  -6   5        124.94        148.27        45.02 o                         
   7  -6   5       5953.04       5857.11       188.30 o                         
   8  -6   5       1405.93       1323.42        67.08 o                         
   9  -6   5         20.55         44.31        67.79 o                         
  10  -6   5      14372.46      15060.81       357.48 o                         
  11  -6   5      20268.01      21637.36       759.85 o                         
  12  -6   5       3134.12       3294.05       150.33 o                         
  13  -6   5       1172.86       1312.72        96.28 o                         
 -15  -5   5       4038.81       4208.22       184.02 o                         
 -14  -5   5        918.09        961.24       111.10 o                         
 -13  -5   5       1319.63       1599.25       133.30 o                         
 -12  -5   5         88.64        172.99       110.57 o                         
 -11  -5   5       2390.28       2439.57       138.65 o                         
 -10  -5   5       2520.84       2412.53       127.15 o                         
  -9  -5   5      21338.04      20532.46       522.42 o                         
  -8  -5   5      21210.05      21203.03       435.70 o                         
  -7  -5   5       1862.91       1802.57       127.52 o                         
  -6  -5   5       4942.94       4188.69       193.86 o                         
  -5  -5   5      30240.19      28072.64      1235.11 o                         
  -4  -5   5       2758.31       2541.48       256.04 o                         
  -3  -5   5       5900.17       5592.63       328.33 o                         
  -2  -5   5        820.54        953.81       144.61 o                         
  -1  -5   5      12280.93      13375.27       450.19 o                         
   0  -5   5       6948.30       6470.12       315.82 o                         
   1  -5   5      17588.79      17678.67       951.48 o                         
   2  -5   5       9490.76       8178.11       305.78 o                         
   3  -5   5     102992.28     102999.90      3559.72 o                         
   4  -5   5      40459.26      40089.86      1239.75 o                         
   5  -5   5         26.31         68.74        98.57 o                         
   6  -5   5        230.43        202.62        46.50 o                         
   7  -5   5        467.78        548.49        54.48 o                         
   8  -5   5       3878.71       4104.97       107.63 o                         
   9  -5   5        230.17        288.52        62.04 o                         
  10  -5   5         39.36        -31.52        62.57 o                         
  11  -5   5      12006.39      12699.63       360.05 o                         
  12  -5   5      15206.62      16563.58       726.79 o                         
  13  -5   5        902.56        977.75       104.74 o                         
  14  -5   5         15.93         77.41        82.42 o                         
 -15  -4   5       5243.98       4790.02       206.69 o                         
 -14  -4   5        321.53        314.57        79.12 o                         
 -13  -4   5       1736.29       1746.70       109.18 o                         
 -12  -4   5      12182.39      13294.41       383.13 o                         
 -11  -4   5        323.84        468.20        93.57 o                         
 -10  -4   5       2807.87       2861.71       113.26 o                         
  -9  -4   5        320.93        315.58        69.79 o                         
  -8  -4   5      15891.93      15821.19       455.18 o                         
  -7  -4   5      25679.07      26250.26       796.07 o                         
  -6  -4   5       4097.53       3461.76       169.93 o                         
  -5  -4   5      23376.96      23386.18       723.97 o                         
  -4  -4   5      81076.82      76146.36      3249.34 o                         
  -3  -4   5       4227.83       3579.27       270.42 o                         
  -2  -4   5      12145.24      11739.34       789.59 o                         
  -1  -4   5      12783.91      12091.99       559.66 o                         
   0  -4   5        187.60        325.54       126.11 o                         
   1  -4   5      24052.05      26402.80      1156.05 o                         
   2  -4   5        166.94        380.63       110.09 o                         
   3  -4   5       1078.95       1387.41       105.32 o                         
   4  -4   5      42916.96      40309.77      1221.75 o                         
   5  -4   5      17062.64      15220.54       601.40 o                         
   6  -4   5       2373.41       2366.14        97.86 o                         
   7  -4   5       3798.93       3771.98        83.97 o                         
   8  -4   5        772.07        722.73        56.97 o                         
   9  -4   5         65.60        193.58        63.09 o                         
  10  -4   5       9873.08       9960.35       221.15 o                         
  11  -4   5      16741.05      17081.40       516.21 o                         
  12  -4   5        332.90        232.18       103.77 o                         
  13  -4   5         13.69        -37.00        77.90 o                         
  14  -4   5        934.84        843.39        62.83 o                         
 -16  -3   5       1343.62       1277.71        99.52 o                         
 -15  -3   5       8575.63       8430.11       325.91 o                         
 -14  -3   5       3468.96       3441.86       142.93 o                         
 -13  -3   5       1209.94       1269.47       103.66 o                         
 -12  -3   5        171.48        225.41        96.84 o                         
 -11  -3   5       1613.47       1633.59       130.08 o                         
 -10  -3   5        725.40        879.38        84.64 o                         
  -9  -3   5      12644.39      11640.23       312.82 o                         
  -8  -3   5       8192.18       7544.11       201.83 o                         
  -7  -3   5        697.75        983.84       203.85 o                         
  -6  -3   5       5292.31       6218.74       309.59 o                         
  -5  -3   5      14151.74      14792.84       422.72 o                         
  -4  -3   5       5506.53       5635.76       325.19 o                         
  -3  -3   5      13175.11      12918.12       830.00 o                         
  -2  -3   5        134.95        182.66       185.67 o                         
  -1  -3   5      31454.09      31415.15      1344.28 o                         
   0  -3   5      22170.97      21454.25       931.85 o                         
   1  -3   5       3926.50       3557.70       245.17 o                         
   2  -3   5      12253.00      12056.46       466.89 o                         
   3  -3   5      79434.85      80859.51      2790.44 o                         
   4  -3   5      37282.70      35454.86       972.92 o                         
   5  -3   5        118.60        291.28       148.66 o                         
   6  -3   5       2981.40       2774.43       240.25 o                         
   7  -3   5       2417.22       2482.07        76.33 o                         
   8  -3   5       3750.73       3855.79       115.81 o                         
   9  -3   5        962.30       1024.51        64.20 o                         
  10  -3   5       1786.58       1923.95        81.55 o                         
  11  -3   5      23651.92      23622.98       567.90 o                         
  12  -3   5      29116.26      31083.50       932.42 o                         
  13  -3   5       1482.53       1653.42       124.51 o                         
  14  -3   5         61.53         73.01        99.18 o                         
  15  -3   5        366.95        329.83        62.68 o                         
 -16  -2   5       6246.84       4871.80       310.03 o                         
 -15  -2   5        562.80        505.97       131.69 o                         
 -14  -2   5       2710.92       2978.62       171.06 o                         
 -13  -2   5        386.60        436.43        78.63 o                         
 -12  -2   5       7346.77       7782.64       226.08 o                         
 -11  -2   5      12498.79      12837.73       351.10 o                         
 -10  -2   5         55.83         65.39        72.38 o                         
  -9  -2   5       8537.80       8480.59       210.81 o                         
  -8  -2   5      48094.08      45562.40      1033.38 o                         
  -7  -2   5      28056.68      28306.08      1273.44 o                         
  -6  -2   5       1650.69       1580.24       197.25 o                         
  -5  -2   5       7876.51       7716.02       414.79 o                         
  -4  -2   5      48794.84      52113.95      1807.48 o                         
  -3  -2   5      19759.81      19645.73       875.96 o                         
  -2  -2   5       5691.43       5021.15       377.63 o                         
  -1  -2   5        487.34        709.25       189.78 o                         
   0  -2   5      15246.76      15822.85       690.91 o                         
   1  -2   5      12732.10      12362.98       655.99 o                         
   2  -2   5         34.61         18.64        98.84 o                         
   3  -2   5         43.66          1.56        95.36 o                         
   4  -2   5      48107.96      42095.59      2080.07 o                         
   5  -2   5      37406.97      36719.40      1630.95 o                         
   6  -2   5        496.57        515.70       171.36 o                         
   7  -2   5       9034.31       9572.43       853.20 o                         
   8  -2   5         13.76         69.45        52.02 o                         
   9  -2   5         25.42         78.79        56.42 o                         
  10  -2   5       6032.24       5923.59       158.34 o                         
  11  -2   5      11724.44      12168.18       349.21 o                         
  12  -2   5       1536.66       1623.19        94.86 o                         
  13  -2   5       4693.50       4846.89       177.13 o                         
  14  -2   5         62.21        125.68        83.25 o                         
  15  -2   5        254.23        286.85        55.22 o                         
 -15  -1   5      13431.51      12484.78       459.56 o                         
 -14  -1   5       4593.34       4255.98       220.71 o                         
 -13  -1   5        502.91        615.59        90.22 o                         
 -12  -1   5        100.62        187.61        93.72 o                         
 -11  -1   5        729.02        815.79        79.21 o                         
 -10  -1   5          9.05        114.68        68.95 o                         
  -9  -1   5       7454.93       7370.71       177.43 o                         
  -8  -1   5         32.27         86.81        55.15 o                         
  -7  -1   5      13117.74      12998.16       500.59 o                         
  -6  -1   5      12655.36      12418.11       428.56 o                         
  -5  -1   5        117.67        189.69       158.54 o                         
  -4  -1   5        674.41        495.49       113.91 o                         
  -3  -1   5        369.00        442.85       122.30 o                         
  -2  -1   5        139.44        173.96       135.93 o                         
  -1  -1   5      45986.27      39405.27      1647.00 o                         
   0  -1   5      30451.92      23220.26      1411.03 o                         
   1  -1   5       2860.79       2094.50       119.01 o                         
   2  -1   5       1958.84       1763.47       132.25 o                         
   3  -1   5      26451.17      27837.28       914.27 o                         
   4  -1   5      32919.00      32642.12       987.77 o                         
   5  -1   5       4711.32       4827.05       281.71 o                         
   6  -1   5        152.99       -144.31       392.01 o                         
   7  -1   5       4597.25       4300.28       554.99 o                         
   8  -1   5      15123.29      15125.20       302.83 o                         
   9  -1   5       1828.31       1909.59        82.03 o                         
  10  -1   5       3550.76       3652.31       120.44 o                         
  11  -1   5      25810.26      27127.95       596.61 o                         
  12  -1   5      28871.88      30213.97       742.19 o                         
  13  -1   5       1388.42       1668.98        94.61 o                         
  14  -1   5        192.52        169.14        70.98 o                         
  15  -1   5       1932.57       2000.51       135.41 o                         
 -15   0   5        137.25        199.68       106.08 o                         
 -14   0   5       2285.56       2187.17       138.61 o                         
 -13   0   5        136.07         91.20       121.53 o                         
 -12   0   5       8833.18       8759.49       313.33 o                         
 -11   0   5      16044.18      15185.36       360.28 o                         
 -10   0   5        288.00        339.86        74.12 o                         
  -9   0   5       7567.20       7516.77       188.46 o                         
  -8   0   5      38420.23      38075.39       818.57 o                         
  -7   0   5      27005.23      26092.87      1063.10 o                         
  -6   0   5        275.59        330.60        89.33 o                         
  -5   0   5        905.48       1042.22        93.40 o                         
  -4   0   5      44181.49      43761.32      1504.46 o                         
  -3   0   5      11108.09      11166.78       518.30 o                         
  -2   0   5       2405.07       1999.10       200.79 o                         
   0   0   5      54430.80      53066.73      3164.99 o                         
   1   0   5      68125.24      60904.73      2554.57 o                         
   2   0   5       4429.71       3718.37       225.71 o                         
   3   0   5        248.55        249.29       155.25 o                         
   4   0   5      35100.49      38478.80      1505.59 o                         
   5   0   5      49605.45      48895.25      2144.76 o                         
   6   0   5       2374.00       2241.02       197.41 o                         
   7   0   5       2915.43       2498.48       308.48 o                         
   8   0   5        638.87        683.58        60.11 o                         
   9   0   5       4468.07       4676.82       122.25 o                         
  10   0   5       1280.19       1293.21        82.27 o                         
  11   0   5      11103.98      11700.35       259.11 o                         
  12   0   5       5034.17       5066.29       172.27 o                         
  13   0   5      15146.90      16798.45       514.36 o                         
  14   0   5        161.21        223.77        80.26 o                         
  15   0   5        107.07        118.41        81.87 o                         
  16   0   5        119.90        252.77        54.03 o                         
 -15   1   5       8539.95       6688.83       342.25 o                         
 -14   1   5       4207.27       3898.89       156.82 o                         
 -13   1   5       1011.97        916.30       115.04 o                         
 -12   1   5       2759.70       2708.71       194.98 o                         
 -11   1   5       8912.01       8451.53       221.52 o                         
 -10   1   5        799.04        804.99        67.26 o                         
  -9   1   5       9004.44       8390.02       163.78 o                         
  -8   1   5        618.22        746.11        52.46 o                         
  -7   1   5      25362.66      23112.33      1598.18 o                         
  -6   1   5      25363.90      24095.58      1605.94 o                         
  -5   1   5         58.30          1.81        74.50 o                         
  -4   1   5        459.60        335.02        72.53 o                         
  -3   1   5      11300.20      11669.45       419.29 o                         
  -2   1   5         79.13        113.06        89.42 o                         
  -1   1   5      13260.11      10162.66       474.45 o                         
   0   1   5      24466.97      19770.79       834.17 o                         
   1   1   5        103.15        125.04        79.16 o                         
   2   1   5       3762.40       3548.94       199.92 o                         
   3   1   5       4982.71       4999.07       371.85 o                         
   4   1   5      19675.99      19301.63       702.93 o                         
   5   1   5       8120.77       8426.65       371.60 o                         
   6   1   5        352.00        642.95        99.60 o                         
   7   1   5       6806.97       6284.18       281.13 o                         
   8   1   5      24092.47      22757.60       655.19 o                         
   9   1   5       6464.80       6556.76       177.72 o                         
  10   1   5       3608.29       3595.57       121.11 o                         
  11   1   5      12175.95      12757.55       343.53 o                         
  12   1   5      22882.96      24221.74       506.05 o                         
  13   1   5       2496.57       2728.29       103.25 o                         
  14   1   5        431.55        553.52        65.57 o                         
  15   1   5        880.61        896.08        74.05 o                         
  16   1   5       1947.74       1633.10       139.64 o                         
 -15   2   5         41.63        142.47       139.29 o                         
 -14   2   5        968.37        916.51        94.64 o                         
 -13   2   5         11.47        -36.61        97.17 o                         
 -12   2   5       9720.70       9784.17       274.86 o                         
 -11   2   5       8842.66       8819.45       206.81 o                         
 -10   2   5        348.81        420.95        67.93 o                         
  -9   2   5       1068.60       1101.32        61.08 o                         
  -8   2   5      29059.85      27434.97       488.39 o                         
  -7   2   5      16615.43      16051.83       388.84 o                         
  -6   2   5        687.10        701.13       107.05 o                         
  -5   2   5       1125.22       1077.10       101.90 o                         
  -4   2   5      13143.04      12112.47       391.39 o                         
  -3   2   5      12644.76      11309.94       345.55 o                         
  -2   2   5       2781.75       2684.65       142.07 o                         
  -1   2   5      21170.69      20255.22       841.57 o                         
   0   2   5      84464.87      85364.43      2911.84 o                         
   1   2   5      69353.08      64669.84      3724.86 o                         
   2   2   5      55450.86      53411.94      3192.91 o                         
   3   2   5      15318.75      15233.03       678.80 o                         
   4   2   5      79243.66      84627.27      3564.99 o                         
   5   2   5      32018.96      33017.21      1167.14 o                         
   6   2   5       2096.44       2241.35       211.98 o                         
   7   2   5      27788.17      27830.48      1006.04 o                         
   8   2   5       1267.13       1322.34        87.91 o                         
   9   2   5      14438.51      14042.18       352.07 o                         
  10   2   5       2014.42       2401.44       106.53 o                         
  11   2   5       1456.83       1620.18        95.70 o                         
  12   2   5       8693.39       9172.54       293.71 o                         
  13   2   5      15930.73      16598.03       420.17 o                         
  14   2   5        222.78        299.65        64.16 o                         
  15   2   5       2928.17       3238.37       159.20 o                         
  16   2   5          3.18          8.73        65.51 o                         
 -14   3   5       2333.54       2306.09       189.32 o                         
 -13   3   5        249.55        269.40       116.98 o                         
 -12   3   5        104.79        105.04       106.50 o                         
 -11   3   5      10338.48      10152.65       246.06 o                         
 -10   3   5       8973.62       8461.75       231.22 o                         
  -9   3   5       2082.13       1945.30        82.25 o                         
  -8   3   5        772.73        803.27        70.67 o                         
  -7   3   5      25001.40      23151.19       478.79 o                         
  -6   3   5      43350.70      42085.57      1825.03 o                         
  -5   3   5       4254.10       4052.22       216.65 o                         
  -4   3   5        576.96        553.51        78.53 o                         
  -3   3   5       8016.28       7313.24       308.32 o                         
  -2   3   5       8953.28       8462.55       479.44 o                         
  -1   3   5      25115.43      24447.61      1475.95 o                         
   0   3   5      24629.65      25846.12       906.76 o                         
   1   3   5       2646.55       2976.23       223.85 o                         
   2   3   5       3963.27       4002.87       369.59 o                         
   3   3   5       9425.80      11423.73       621.10 o                         
   4   3   5        224.01        365.34       137.30 o                         
   5   3   5       1201.88       1072.29       122.17 o                         
   6   3   5       7731.38       7665.75       274.74 o                         
   7   3   5      10507.19      10898.23       435.38 o                         
   8   3   5      38211.84      36129.93      1084.19 o                         
   9   3   5       6475.80       6249.14       172.39 o                         
  10   3   5       1956.93       1849.58        97.15 o                         
  11   3   5      18488.50      19288.00       461.27 o                         
  12   3   5      12993.95      13648.81       315.82 o                         
  13   3   5        198.04        159.76        64.23 o                         
  14   3   5       4441.78       4852.90       174.27 o                         
  15   3   5         13.04         11.86        74.70 o                         
  16   3   5       3034.59       2833.83       146.05 o                         
 -13   4   5        472.15        456.56       121.91 o                         
 -12   4   5       6840.33       6486.22       255.11 o                         
 -11   4   5       7208.47       7227.86       173.21 o                         
 -10   4   5        108.87        122.81        78.53 o                         
  -9   4   5         18.08        -11.61        65.72 o                         
  -8   4   5      12577.21      11577.79       312.68 o                         
  -7   4   5       5856.18       5618.68       147.37 o                         
  -6   4   5       1902.25       1726.38        74.89 o                         
  -5   4   5       5108.47       4636.02       232.11 o                         
  -4   4   5       9147.57       9345.63       418.06 o                         
  -3   4   5      15359.25      15196.87       672.26 o                         
  -2   4   5       1084.97        940.66        99.52 o                         
  -1   4   5        927.59        921.68       158.58 o                         
   0   4   5      32611.30      33488.25      1450.57 o                         
   1   4   5      71967.94      74132.16      2563.48 o                         
   2   4   5      20761.07      21901.02       965.83 o                         
   3   4   5      14286.72      15194.66       690.78 o                         
   4   4   5      25262.52      28072.34       991.66 o                         
   5   4   5      10301.26      11046.85       515.14 o                         
   6   4   5       2317.51       2529.05       174.14 o                         
   7   4   5      12646.11      13253.04       633.89 o                         
   8   4   5       3267.00       3666.33       160.66 o                         
   9   4   5      19812.01      20447.27       582.10 o                         
  10   4   5      10005.20       9513.08       272.64 o                         
  11   4   5       9112.00       9141.38       246.28 o                         
  12   4   5      18233.35      18474.85       446.11 o                         
  13   4   5      20834.52      22443.57       560.08 o                         
  14   4   5         34.51         48.68        66.37 o                         
  15   4   5       6153.40       6602.86       306.17 o                         
  16   4   5        417.78        414.00        59.91 o                         
 -13   5   5        255.19        306.75       200.65 o                         
 -12   5   5        304.54        358.85       115.89 o                         
 -11   5   5       5688.83       5194.04       158.07 o                         
 -10   5   5      13018.02      13001.66       248.76 o                         
  -9   5   5       2256.79       2355.09        83.51 o                         
  -8   5   5       4789.87       4401.01       105.31 o                         
  -7   5   5      27753.39      24784.27       447.55 o                         
  -6   5   5      26812.42      25103.56       428.30 o                         
  -5   5   5         56.29        265.38        70.53 o                         
  -4   5   5       1634.33       1728.51       239.37 o                         
  -3   5   5       5759.36       5422.65       242.71 o                         
  -2   5   5        279.82        303.64       198.22 o                         
  -1   5   5      19741.60      20214.70      1221.17 o                         
   0   5   5        399.07        287.34       271.98 o                         
   1   5   5      22107.22      22602.08       818.71 o                         
   2   5   5      30982.43      31585.04      1371.37 o                         
   3   5   5       5696.78       5547.07       321.11 o                         
   4   5   5         14.98        107.25       127.52 o                         
   5   5   5       4696.33       5659.41       326.88 o                         
   6   5   5       4483.36       4663.19       242.11 o                         
   7   5   5       6555.85       6683.05       266.61 o                         
   8   5   5      34173.15      34049.71      1032.70 o                         
   9   5   5       3011.89       3184.47       174.50 o                         
  10   5   5       1402.73       1733.55       123.63 o                         
  11   5   5        508.02        530.27        96.83 o                         
  12   5   5       3357.82       3598.75       139.09 o                         
  13   5   5        920.49        931.40        88.05 o                         
  14   5   5       5662.48       6037.08       190.55 o                         
  15   5   5          6.57         51.44        84.92 o                         
  16   5   5       6268.90       5279.71       236.11 o                         
 -12   6   5       2599.70       2734.82       204.87 o                         
 -11   6   5       5347.82       5675.36       200.59 o                         
 -10   6   5        184.33        155.75        93.83 o                         
  -9   6   5        879.69        932.52        72.93 o                         
  -8   6   5       1494.15       1388.15        69.31 o                         
  -7   6   5       1242.15       1239.03        64.15 o                         
  -6   6   5      15230.29      14391.19       245.14 o                         
  -5   6   5       7078.51       6639.13       119.80 o                         
  -4   6   5       5671.39       5543.26       166.46 o                         
  -3   6   5      23867.57      24319.42       868.37 o                         
  -2   6   5      16702.03      17998.01       848.37 o                         
  -1   6   5        337.25        431.74       219.32 o                         
   0   6   5      30535.43      29803.06      1313.90 o                         
   1   6   5      34664.81      34994.00      1246.76 o                         
   2   6   5        236.49        393.55       147.33 o                         
   3   6   5        401.94        616.65       176.33 o                         
   4   6   5        371.85        322.34       171.17 o                         
   5   6   5       8191.12       8553.33       442.57 o                         
   6   6   5        208.95        500.94       269.08 o                         
   7   6   5       1639.46       1765.50       155.50 o                         
   8   6   5      18727.00      19354.97       619.81 o                         
   9   6   5      52075.38      55911.25      1486.50 o                         
  10   6   5       6447.58       6622.31       270.61 o                         
  11   6   5       7885.73       8287.75       246.68 o                         
  12   6   5       7370.43       7821.73       207.12 o                         
  13   6   5      10947.02      11508.71       302.07 o                         
  14   6   5        162.09        206.51        86.59 o                         
  15   6   5       4390.74       4798.49       230.23 o                         
  16   6   5          0.86        -70.04        70.04 o                         
 -12   7   5        312.46        289.68       159.49 o                         
 -11   7   5       5775.31       5632.52       333.28 o                         
 -10   7   5      13493.20      13690.84       378.66 o                         
  -9   7   5       2390.85       2627.37       149.27 o                         
  -8   7   5       2525.18       2485.81        98.41 o                         
  -7   7   5      32639.73      31088.10       581.27 o                         
  -6   7   5      10564.96      10056.46       189.77 o                         
  -5   7   5         73.65        167.98        55.58 o                         
  -4   7   5       1035.88       1212.12        65.15 o                         
  -3   7   5         82.75        212.67        84.84 o                         
  -2   7   5       7687.86       7943.70       434.87 o                         
  -1   7   5       1255.81       1301.90       332.37 o                         
   0   7   5       2035.89       2173.64       191.40 o                         
   1   7   5      59037.58      59325.70      2067.79 o                         
   2   7   5      55828.78      57059.08      2005.34 o                         
   3   7   5       5364.31       5581.96       286.96 o                         
   4   7   5       1940.02       2250.62       321.07 o                         
   5   7   5         14.63         20.68        99.13 o                         
   6   7   5       1495.67       1621.78       129.17 o                         
   7   7   5       1036.33       1079.11       105.88 o                         
   8   7   5       8804.05       9175.32       396.16 o                         
   9   7   5      10243.33      11081.60       529.80 o                         
  10   7   5       6277.74       6469.25       229.95 o                         
  11   7   5       4195.98       4160.66       154.95 o                         
  12   7   5        160.09        248.11        68.97 o                         
  13   7   5         37.41         66.07        62.39 o                         
  14   7   5       2298.66       2378.98        99.04 o                         
  15   7   5        445.99        587.83        62.64 o                         
 -11   8   5        631.00        760.96       119.44 o                         
 -10   8   5        972.33        989.26       142.19 o                         
  -9   8   5       9190.19       8699.24       400.51 o                         
  -8   8   5        137.87        239.62        95.29 o                         
  -7   8   5          8.99         21.84        94.66 o                         
  -6   8   5      14156.37      13695.72       285.59 o                         
  -5   8   5       9823.13       9131.30       214.64 o                         
  -4   8   5       3471.31       3391.74        96.93 o                         
  -3   8   5      11371.92      11169.27       249.65 o                         
  -2   8   5       2310.01       2055.73       118.76 o                         
  -1   8   5        187.01        276.48       125.09 o                         
   0   8   5      15468.86      15703.20       574.93 o                         
   1   8   5      12290.02      12771.01       633.60 o                         
   2   8   5       1847.96       1843.76       145.49 o                         
   3   8   5      13554.01      13923.98       475.00 o                         
   4   8   5        243.18        362.82        91.33 o                         
   5   8   5       4824.28       4937.61       181.45 o                         
   6   8   5       3293.06       3396.45       171.10 o                         
   7   8   5        266.25        329.47       130.56 o                         
   8   8   5      22535.13      22710.62       857.99 o                         
   9   8   5      29353.74      31132.73      1130.79 o                         
  10   8   5      14088.00      14874.46       403.09 o                         
  11   8   5        133.79        148.92        76.59 o                         
  12   8   5       1458.17       1539.22        94.75 o                         
  13   8   5       3651.26       3690.65       124.87 o                         
  14   8   5        226.70        216.06        55.88 o                         
  15   8   5       1190.48       1379.08        98.99 o                         
 -11   9   5       4494.76       4220.74       309.45 o                         
 -10   9   5       6784.24       7178.97       432.06 o                         
  -9   9   5       1640.84       1765.89       173.06 o                         
  -8   9   5        243.08        337.81       116.13 o                         
  -7   9   5       5132.11       5353.01       192.70 o                         
  -6   9   5       4164.99       4513.73       139.26 o                         
  -5   9   5        467.81        405.98        70.74 o                         
  -4   9   5         28.44         99.59        68.58 o                         
  -3   9   5       3961.14       3648.36       120.76 o                         
  -2   9   5      11821.43      11674.56       334.61 o                         
  -1   9   5       8313.64       8322.27       244.12 o                         
   0   9   5       2392.30       2488.34       187.07 o                         
   1   9   5      28405.37      27836.43       903.19 o                         
   2   9   5      46103.58      47217.38      1233.48 o                         
   3   9   5       2086.63       2216.66       106.57 o                         
   4   9   5        678.09        701.38       114.93 o                         
   5   9   5        146.73         78.35       113.73 o                         
   6   9   5       1928.94       1954.45       148.21 o                         
   7   9   5        808.46        784.74       121.27 o                         
   8   9   5       1011.62       1129.63       139.33 o                         
   9   9   5       4989.63       5317.45       423.46 o                         
  10   9   5      23420.25      24124.23       700.36 o                         
  11   9   5       4729.71       4856.28       229.25 o                         
  12   9   5        365.73        523.36        92.47 o                         
  13   9   5        526.61        566.01        71.86 o                         
  14   9   5         87.64        149.06        69.84 o                         
  15   9   5       1111.95       1149.82       108.02 o                         
 -10  10   5       6286.47       6345.09       439.76 o                         
  -9  10   5      11077.41      10027.74       642.41 o                         
  -8  10   5         61.20        140.75       164.74 o                         
  -7  10   5        278.73        287.44        96.54 o                         
  -6  10   5       5207.03       5159.97       155.89 o                         
  -5  10   5       3538.24       3589.36       113.17 o                         
  -4  10   5       3359.35       3471.54       112.08 o                         
  -3  10   5       6377.49       6645.49       183.15 o                         
  -2  10   5         64.21         49.12       103.74 o                         
  -1  10   5       3666.35       3787.58       150.89 o                         
   0  10   5        605.61        747.38       159.21 o                         
   1  10   5       5643.73       5107.11       301.10 o                         
   2  10   5       7154.59       7143.36       360.10 o                         
   3  10   5       7584.75       7440.36       235.10 o                         
   4  10   5       2600.20       2576.33       131.94 o                         
   5  10   5       7667.84       7657.99       275.70 o                         
   6  10   5       5154.20       5586.00       226.28 o                         
   7  10   5         56.61        -60.22       114.23 o                         
   8  10   5       6666.67       6621.97       279.36 o                         
   9  10   5      19433.19      18912.33       727.35 o                         
  10  10   5       2460.80       2615.93       158.31 o                         
  11  10   5        787.32        848.55       120.44 o                         
  12  10   5        191.17        126.33        75.99 o                         
  13  10   5       2622.87       2778.76       106.38 o                         
  14  10   5         72.07        134.96       159.05 o                         
  -9  11   5          2.89        105.24       132.88 o                         
  -8  11   5       2798.66       2748.98       227.72 o                         
  -7  11   5        238.41        268.65        99.29 o                         
  -6  11   5       1937.58       2056.34       103.90 o                         
  -5  11   5         28.29        -65.22        91.02 o                         
  -4  11   5       1022.11       1053.81        90.39 o                         
  -3  11   5       9951.41       9814.46       259.36 o                         
  -2  11   5      18172.84      18743.44       496.87 o                         
  -1  11   5       4651.68       4711.21       159.73 o                         
   0  11   5        831.86        964.22       238.48 o                         
   1  11   5       8979.97       9432.11       477.81 o                         
   2  11   5      15608.30      15280.79       697.90 o                         
   3  11   5        435.55        439.97       107.67 o                         
   4  11   5        331.38        296.65       108.29 o                         
   5  11   5       1358.75       1544.45       162.11 o                         
   6  11   5       5255.61       5382.46       300.26 o                         
   7  11   5       2227.57       2090.25       168.74 o                         
   8  11   5        234.10        629.76       192.59 o                         
   9  11   5       3981.66       3982.95       269.71 o                         
  10  11   5      21878.40      21680.75       668.36 o                         
  11  11   5       3059.52       3195.61       181.10 o                         
  12  11   5          2.13         85.25        61.15 o                         
  13  11   5        190.34        215.94        55.33 o                         
  14  11   5        756.91        548.18        80.56 o                         
  -8  12   5        410.38        284.50        98.61 o                         
  -7  12   5         20.27        145.33       135.23 o                         
  -6  12   5       3684.09       3696.13       149.00 o                         
  -5  12   5       1296.23       1507.51        98.52 o                         
  -4  12   5       2443.45       2242.10       105.38 o                         
  -3  12   5       1270.12       1413.25       105.67 o                         
  -2  12   5        783.94        781.25        92.20 o                         
  -1  12   5      10889.00      10612.82       314.66 o                         
   0  12   5       1952.48       1929.50       180.57 o                         
   1  12   5         23.39         24.94       191.91 o                         
   2  12   5       3657.45       3165.22       648.88 o                         
   3  12   5       8901.92       9229.77       368.96 o                         
   4  12   5       1247.69       1125.95       131.54 o                         
   5  12   5       8775.93       9046.75       383.45 o                         
   6  12   5       2177.81       2114.20       274.78 o                         
   7  12   5        254.07        243.88       184.62 o                         
   8  12   5         31.83        107.80       137.75 o                         
   9  12   5       3399.23       3987.27       206.53 o                         
  10  12   5        110.92        404.76       126.49 o                         
  11  12   5       2014.33       1944.07       116.18 o                         
  12  12   5         56.32        115.15       107.09 o                         
  13  12   5       2247.80       1873.55       113.64 o                         
  -7  13   5        220.69        105.16        88.73 o                         
  -6  13   5       1309.64       1028.74       177.59 o                         
  -5  13   5        114.61        -42.16       104.84 o                         
  -4  13   5        130.28         95.63        85.74 o                         
  -3  13   5       6867.84       6972.51       189.10 o                         
  -2  13   5      11092.85      11821.92       316.92 o                         
  -1  13   5       2809.19       3276.59       171.72 o                         
   0  13   5          1.86         67.49       121.61 o                         
   1  13   5       1233.70       1234.78       122.11 o                         
   2  13   5       7092.06       7524.11       371.18 o                         
   3  13   5          4.77         70.21       104.34 o                         
   4  13   5       1513.78       1644.76       129.98 o                         
   5  13   5       3092.70       3031.92       161.86 o                         
   6  13   5       6845.42       7331.50       294.51 o                         
   7  13   5       2490.11       3110.62       209.12 o                         
   8  13   5        796.51        852.71       168.36 o                         
   9  13   5       4270.47       4140.25       286.23 o                         
  10  13   5      13305.56      12119.04       458.95 o                         
  11  13   5       2756.48       2549.57       124.15 o                         
  12  13   5        447.27        434.31        86.83 o                         
  -6  14   5       2488.10       1681.36       147.40 o                         
  -5  14   5       4937.39       3381.37       257.77 o                         
  -4  14   5          2.04         28.47       108.66 o                         
  -3  14   5        288.30        349.07        82.93 o                         
  -2  14   5       2034.21       2270.02       101.88 o                         
  -1  14   5       4975.71       4819.24       166.89 o                         
   0  14   5       3274.55       3609.10       178.38 o                         
   1  14   5        977.87        964.00       101.92 o                         
   2  14   5       3839.82       4286.97       177.85 o                         
   3  14   5       5567.12       5826.31       393.93 o                         
   4  14   5          5.27        140.21       117.61 o                         
   5  14   5       3278.78       3563.48       372.11 o                         
   6  14   5        628.96        773.35       118.88 o                         
   7  14   5       1192.87       1443.34       125.16 o                         
   8  14   5        251.11        143.63       124.65 o                         
   9  14   5       1016.28       1002.03        86.19 o                         
  10  14   5        263.68        222.72        69.00 o                         
  11  14   5       4286.00       2895.71       146.62 o                         
  -4  15   5        373.75        254.74        71.02 o                         
  -3  15   5       1670.00       1498.79       138.83 o                         
  -2  15   5       4264.93       3426.80       159.37 o                         
  -1  15   5        158.30        186.31        61.88 o                         
   0  15   5         17.58        146.28        71.37 o                         
   1  15   5       1291.26       1341.48       127.51 o                         
   2  15   5       3522.47       3433.10       131.63 o                         
   3  15   5         11.29         31.40       137.65 o                         
   4  15   5       1199.95       1391.29        83.58 o                         
   5  15   5        793.33        770.13        95.26 o                         
   6  15   5       3801.89       2692.52       203.49 o                         
   7  15   5       3742.07       4026.16       299.03 o                         
   8  15   5        750.37        561.06       132.64 o                         
   9  15   5       3524.58       2397.34       212.33 o                         
  -1  16   5       6905.99       4509.56       368.12 o                         
   0  16   5       1300.51       1089.41        72.17 o                         
   1  16   5         99.48        164.63        49.90 o                         
   2  16   5        941.91        762.25        70.59 o                         
   3  16   5       6608.32       5110.69       868.05 o                         
   4  16   5          0.32         70.31        80.28 o                         
   5  16   5       1051.39        900.60       155.23 o                         
   6  16   5         19.99        155.02        70.71 o                         
   7  16   5       1370.01       1175.63        85.69 o                         
   8  16   5        673.60        408.70        74.05 o                         
  -5 -16   6       1553.31       1532.49       121.05 o                         
  -4 -16   6         78.08        157.98        76.66 o                         
  -3 -16   6       7304.08       6830.55       425.94 o                         
  -2 -16   6       1343.04       1163.77       118.53 o                         
  -1 -16   6        375.57        401.04        59.27 o                         
   0 -16   6          0.41         93.36        53.28 o                         
   1 -16   6        461.18        275.07        64.05 o                         
  -8 -15   6       1149.50       1043.22       113.05 o                         
  -7 -15   6         77.06        197.95       162.34 o                         
  -6 -15   6        712.94        496.18        92.86 o                         
  -5 -15   6          0.76        109.11        68.53 o                         
  -4 -15   6         70.63        234.69        69.61 o                         
  -3 -15   6       4115.12       3663.62       218.83 o                         
  -2 -15   6      23381.11      22676.19       821.21 o                         
  -1 -15   6       8908.86       8402.87       408.89 o                         
   0 -15   6       1136.54        950.10        85.77 o                         
   1 -15   6       1442.73       1179.37        93.37 o                         
   2 -15   6       2036.29       1773.33        93.25 o                         
   3 -15   6        670.67        507.77       114.34 o                         
 -10 -14   6       6128.45       5663.02       290.77 o                         
  -9 -14   6      18223.00      16099.88       890.56 o                         
  -8 -14   6       5932.30       5720.81       284.67 o                         
  -7 -14   6          0.43        -13.94        82.23 o                         
  -6 -14   6        303.79        318.72       120.48 o                         
  -5 -14   6        895.42        839.97       110.29 o                         
  -4 -14   6        953.41       1042.80        86.84 o                         
  -3 -14   6       6732.51       7169.34       265.22 o                         
  -2 -14   6        180.12        143.32        70.80 o                         
  -1 -14   6       7330.99       7327.58       250.96 o                         
   0 -14   6       2555.18       2735.06       130.09 o                         
   1 -14   6        890.47        872.85        90.48 o                         
   2 -14   6       1790.30       1916.68       154.18 o                         
   3 -14   6       1477.60       1510.13        92.49 o                         
   4 -14   6         34.41         23.39        84.35 o                         
   5 -14   6      10327.29       9602.96      2328.34 o                         
   6 -14   6       5660.03       4738.93       295.23 o                         
 -11 -13   6       2410.92       1839.89       121.49 o                         
 -10 -13   6       8856.52       7365.70       273.04 o                         
  -9 -13   6         12.43        107.68       112.18 o                         
  -8 -13   6       4433.38       4675.61       375.16 o                         
  -7 -13   6       1407.87       1604.65       238.12 o                         
  -6 -13   6         24.90        -73.24        97.71 o                         
  -5 -13   6        385.65        541.33       110.04 o                         
  -4 -13   6        143.21        147.18        82.44 o                         
  -3 -13   6      11814.35      12402.71       583.94 o                         
  -2 -13   6      32120.59      33961.89      1103.79 o                         
  -1 -13   6      17531.53      18364.56       600.93 o                         
   0 -13   6        198.34        209.89       142.25 o                         
   1 -13   6         12.02         31.80        74.55 o                         
   2 -13   6        138.20        157.16        62.97 o                         
   3 -13   6          0.37        -29.68        64.45 o                         
   4 -13   6        170.43        237.31        67.68 o                         
   5 -13   6        307.39        310.18        66.50 o                         
   6 -13   6      14004.06      16271.96       877.98 o                         
   7 -13   6      10029.96       8098.15       505.96 o                         
 -12 -12   6       3764.03       3007.78       152.87 o                         
 -11 -12   6       1701.96       1398.54        91.24 o                         
 -10 -12   6       6617.86       6567.35       302.35 o                         
  -9 -12   6      20633.21      22136.95       785.61 o                         
  -8 -12   6       2360.53       2627.78       324.85 o                         
  -7 -12   6         51.57        -23.60       322.30 o                         
  -6 -12   6         11.95         98.44       176.28 o                         
  -5 -12   6       1404.58       1620.00       248.61 o                         
  -4 -12   6         97.78        147.03        89.52 o                         
  -3 -12   6       2367.36       2528.76       133.90 o                         
  -2 -12   6       3072.90       3220.88       115.40 o                         
  -1 -12   6      19836.51      21025.08       533.99 o                         
   0 -12   6      10706.98      11349.16       367.06 o                         
   1 -12   6       1351.66       1491.92        90.04 o                         
   2 -12   6       2519.71       2773.30       108.74 o                         
   3 -12   6       4324.26       4696.39       129.01 o                         
   4 -12   6        441.12        424.83        69.44 o                         
   5 -12   6       8339.11       8980.92       240.04 o                         
   6 -12   6       5749.29       6368.99       176.65 o                         
   7 -12   6        546.81        506.73        88.31 o                         
   8 -12   6        454.82        585.64       140.37 o                         
 -13 -11   6         10.08         97.96       117.73 o                         
 -12 -11   6       1415.11       1505.82       133.21 o                         
 -11 -11   6        253.88        342.65        98.85 o                         
 -10 -11   6        949.89        998.03       126.77 o                         
  -9 -11   6       1402.44       1564.95       180.06 o                         
  -8 -11   6      10943.77      11977.01       500.89 o                         
  -7 -11   6        597.60       1035.64       280.24 o                         
  -6 -11   6       3312.16       3182.89       231.03 o                         
  -5 -11   6        474.27        414.02       172.08 o                         
  -4 -11   6        213.74        170.94        98.88 o                         
  -3 -11   6       8071.66       8572.73       271.17 o                         
  -2 -11   6      17564.78      17425.27       442.92 o                         
  -1 -11   6       9130.23       9565.86       268.48 o                         
   0 -11   6       2311.85       2336.76       121.50 o                         
   1 -11   6       1333.98       1598.27       129.60 o                         
   2 -11   6       1532.44       1586.37        92.25 o                         
   3 -11   6        320.85        387.51        74.63 o                         
   4 -11   6        180.14        187.90        75.45 o                         
   5 -11   6       3124.59       3274.53       122.81 o                         
   6 -11   6      17317.60      18660.68       495.02 o                         
   7 -11   6      18999.64      20294.88       532.36 o                         
   8 -11   6       1237.70       1123.54       147.50 o                         
   9 -11   6        573.84        895.73       158.47 o                         
  10 -11   6       3817.18       2961.82       210.03 o                         
 -13 -10   6      10591.03      10415.43       681.39 o                         
 -12 -10   6       7876.88       8234.48       347.46 o                         
 -11 -10   6       2566.79       2761.13       134.45 o                         
 -10 -10   6       6072.59       6345.33       415.31 o                         
  -9 -10   6      13345.03      14647.45       472.17 o                         
  -8 -10   6        487.66        359.82       134.37 o                         
  -7 -10   6       3600.17       3775.22       219.88 o                         
  -6 -10   6          8.15          6.36       159.72 o                         
  -5 -10   6       6890.94       7656.99       351.84 o                         
  -4 -10   6       1087.82        927.70       138.38 o                         
  -3 -10   6       9575.41       9766.69       359.37 o                         
  -2 -10   6       2965.20       3084.25       161.50 o                         
  -1 -10   6      37577.06      37040.30      1102.76 o                         
   0 -10   6       9985.71      10435.31       348.01 o                         
   1 -10   6        273.33        445.65        82.16 o                         
   2 -10   6       3797.38       4067.14       124.31 o                         
   3 -10   6       6106.20       6385.90       166.14 o                         
   4 -10   6          6.91         92.34        81.71 o                         
   5 -10   6       3796.54       4052.03       162.20 o                         
   6 -10   6        509.05        496.81        72.76 o                         
   7 -10   6       2904.38       3002.93       117.44 o                         
   8 -10   6       5933.70       6392.50       214.35 o                         
   9 -10   6         13.20        175.46       142.22 o                         
  10 -10   6        218.66        399.61       150.98 o                         
 -14  -9   6       1925.40       2008.80       141.44 o                         
 -13  -9   6       1022.18       1309.80       108.13 o                         
 -12  -9   6       7116.00       7815.92       337.61 o                         
 -11  -9   6       6334.18       6426.77       218.38 o                         
 -10  -9   6        452.66        548.66        97.14 o                         
  -9  -9   6       6018.55       6676.22       219.36 o                         
  -8  -9   6      14075.95      14855.07       461.91 o                         
  -7  -9   6        607.67        652.23       110.44 o                         
  -6  -9   6      10568.05      10367.67       693.04 o                         
  -5  -9   6       4405.20       3998.75       196.95 o                         
  -4  -9   6       1889.81       1927.56       148.87 o                         
  -3  -9   6        251.98        218.24       111.79 o                         
  -2  -9   6      11101.28      11500.46       365.75 o                         
  -1  -9   6       1079.37        992.45        92.91 o                         
   0  -9   6      23355.93      22636.69       786.60 o                         
   1  -9   6       6846.09       6990.39       225.13 o                         
   2  -9   6       9871.45       9710.88       212.20 o                         
   3  -9   6       4375.94       4751.49       131.40 o                         
   4  -9   6        304.40        354.12        86.24 o                         
   5  -9   6       4694.79       4843.94       138.11 o                         
   6  -9   6      20315.35      20325.00       684.27 o                         
   7  -9   6      17956.62      18092.12       585.06 o                         
   8  -9   6         10.01         72.62        64.39 o                         
   9  -9   6        125.54        214.14       169.48 o                         
  10  -9   6       4721.17       5301.32       394.74 o                         
  11  -9   6       1666.27       1863.77       202.64 o                         
 -14  -8   6       1223.94       1305.48       104.56 o                         
 -13  -8   6      13266.23      13525.08       588.73 o                         
 -12  -8   6       6032.73       5674.83       242.86 o                         
 -11  -8   6       1394.42       1372.76        88.19 o                         
 -10  -8   6       6698.62       6786.61       243.58 o                         
  -9  -8   6       7283.85       8029.14       236.40 o                         
  -8  -8   6         47.38        -65.99        81.67 o                         
  -7  -8   6      10335.21       9936.40       398.92 o                         
  -6  -8   6          3.74         11.40        94.27 o                         
  -5  -8   6      16010.24      15970.81       540.73 o                         
  -4  -8   6      17995.26      16464.51       544.40 o                         
  -3  -8   6      12569.59      12145.71       483.36 o                         
  -2  -8   6      23585.48      23385.21       665.51 o                         
  -1  -8   6      56703.22      56256.32      1531.68 o                         
   0  -8   6      13892.28      14014.12       404.49 o                         
   1  -8   6       1616.76       1341.91        95.85 o                         
   2  -8   6        169.89        181.54        73.20 o                         
   3  -8   6        896.90        858.69        66.03 o                         
   4  -8   6       1933.82       2010.54        84.29 o                         
   5  -8   6        829.50        901.30        76.31 o                         
   6  -8   6       1222.31       1160.95        80.18 o                         
   7  -8   6      17403.05      17729.02       450.95 o                         
   8  -8   6      16234.30      16999.69       371.06 o                         
   9  -8   6        781.83        829.38        65.19 o                         
  10  -8   6        605.97        543.58        72.15 o                         
  11  -8   6       3111.14       3191.38       179.27 o                         
  12  -8   6        680.70        572.65        75.43 o                         
 -15  -7   6        498.22        518.37       141.51 o                         
 -14  -7   6       1230.56       1309.29        87.34 o                         
 -13  -7   6       3320.81       3674.33       139.23 o                         
 -12  -7   6      18324.97      18837.32       514.53 o                         
 -11  -7   6       6091.33       6296.88       184.26 o                         
 -10  -7   6       3269.82       3196.94       144.29 o                         
  -9  -7   6       8056.31       8064.48       241.03 o                         
  -8  -7   6      12227.12      12381.06       318.06 o                         
  -7  -7   6       1543.86       1518.51        92.64 o                         
  -6  -7   6       7635.90       7903.32       255.16 o                         
  -5  -7   6       6301.29       5910.89       275.02 o                         
  -4  -7   6       1421.19       1938.44       162.73 o                         
  -3  -7   6         17.40         89.02       102.20 o                         
  -2  -7   6       1428.99       1573.59       161.87 o                         
  -1  -7   6       3573.15       3566.77       204.95 o                         
   0  -7   6      45249.38      44240.60      1661.48 o                         
   1  -7   6       8908.80       7762.99       558.93 o                         
   2  -7   6       6444.48       6426.43       218.83 o                         
   3  -7   6       2132.38       2058.25        87.34 o                         
   4  -7   6         34.78         19.23        57.63 o                         
   5  -7   6      12099.89      12013.06       268.69 o                         
   6  -7   6      18433.95      18494.58       384.56 o                         
   7  -7   6      17084.74      17369.44       390.94 o                         
   8  -7   6       3704.89       3969.84       110.77 o                         
   9  -7   6       6264.40       6250.97       149.00 o                         
  10  -7   6        450.51        629.81        84.26 o                         
  11  -7   6       2688.00       3016.28       127.28 o                         
  12  -7   6          2.27        128.77        60.50 o                         
  13  -7   6        847.36        727.16        84.29 o                         
 -15  -6   6       1779.43       1672.51       208.22 o                         
 -14  -6   6        697.73        814.53        90.97 o                         
 -13  -6   6       8346.33       8724.47       333.16 o                         
 -12  -6   6         94.87         42.59        89.59 o                         
 -11  -6   6         30.36        152.78        85.87 o                         
 -10  -6   6        439.82        495.72        72.54 o                         
  -9  -6   6       7274.20       7391.11       293.71 o                         
  -8  -6   6         23.53         13.40        73.25 o                         
  -7  -6   6      10352.50      10168.65       283.89 o                         
  -6  -6   6        747.37        766.78        72.10 o                         
  -5  -6   6      17050.90      16487.10       479.16 o                         
  -4  -6   6      27651.73      27270.29       995.49 o                         
  -3  -6   6      22525.54      21684.83       697.56 o                         
  -2  -6   6      26442.62      25934.54       819.34 o                         
  -1  -6   6      48819.77      48595.69      1481.88 o                         
   0  -6   6      21159.76      21038.74       681.37 o                         
   1  -6   6       7947.96       8996.34       484.62 o                         
   2  -6   6       8078.55       8349.07       301.22 o                         
   3  -6   6       7864.90       7519.21       332.42 o                         
   4  -6   6       4258.93       4291.55       157.52 o                         
   5  -6   6       4268.39       3717.89        96.23 o                         
   6  -6   6       6474.23       6302.83       134.29 o                         
   7  -6   6      41987.24      42158.80       853.79 o                         
   8  -6   6      25369.50      26531.50       572.05 o
[truncated: 644,439 more chars]
