# Supplementary material for: Crystal structures of the (η2:η2-cyclo­octa-1,5-diene)(η6-toluene)­iridium(I) cation and μ-chlorido-iridium(III) complexes of 2-(phosphinito)- and 2-(phosphinometh­yl)anthra­quinone ligands
Source: Acta Crystallogr E Crystallogr Commun. 2024 Sep 30;80(Pt 10):1101–9. doi: 10.1107/S2056989024008922 (PMC11451491; doi:10.1107/S2056989024008922)
Supplement: Supplementary file 3 [file e-80-01101-2sup3.hkl]

data_2                                                                          
_shelx_title ' npmwm02_a.res in P-1'                                            
_shelx_refln_list_code          4                                               
_shelx_F_calc_maximum      309.69                                               
_exptl_crystal_F_000       608.00                                               
_reflns_d_resolution_high  0.7890                                               
                                                                                
loop_                                                                           
 _space_group_symop_operation_xyz                                               
 'x, y, z'                                                                      
 '-x, -y, -z'                                                                   
                                                                                
_cell_length_a     8.8215                                                       
_cell_length_b    12.1331                                                       
_cell_length_c    14.4895                                                       
_cell_angle_alpha  81.575                                                       
_cell_angle_beta   84.576                                                       
_cell_angle_gamma  76.465                                                       
                                                                                
_shelx_F_squared_multiplier     1.000                                           
                                                                                
loop_                                                                           
 _refln_index_h                                                                 
 _refln_index_k                                                                 
 _refln_index_l                                                                 
 _refln_F_squared_calc                                                          
 _refln_F_squared_meas                                                          
 _refln_F_squared_sigma                                                         
 _refln_observed_status                                                         
   1   0   0      26986.92      28859.25       809.55 o                         
   2   0   0      25028.11      27506.90       782.84 o                         
   3   0   0       5550.48       6276.70       206.90 o                         
   4   0   0       3415.51       3433.79       271.71 o                         
   5   0   0       9102.34       9158.06       506.59 o                         
   6   0   0       7672.40       7302.77       246.42 o                         
   7   0   0       2959.72       3013.07       115.08 o                         
   8   0   0       1664.63       1779.36       124.02 o                         
   9   0   0       1355.14       1541.49       161.38 o                         
  10   0   0        943.93       1037.71        94.96 o                         
 -10   1   0          8.79         32.37        53.19 o                         
  -9   1   0        109.45        117.64        43.18 o                         
  -8   1   0         37.24        143.53        35.09 o                         
  -7   1   0         11.17          5.60        42.66 o                         
  -6   1   0        221.57        157.01        34.55 o                         
  -5   1   0       4363.08       4504.82       154.93 o                         
  -4   1   0       1066.02        995.06        52.85 o                         
  -3   1   0       5160.38       4912.60       148.56 o                         
  -2   1   0       3921.89       3660.44       144.42 o                         
  -1   1   0      13235.68      13064.86       650.12 o                         
   0   1   0      18144.64      17159.99       852.42 o                         
   1   1   0       7735.20       6911.17       246.92 o                         
   2   1   0       4547.26       4949.06       286.01 o                         
   3   1   0         69.31         54.12        72.97 o                         
   4   1   0       6321.18       6119.89       391.08 o                         
   5   1   0      11044.27      11152.19       722.20 o                         
   6   1   0      13545.99      12974.41       318.04 o                         
   7   1   0       8751.85       8401.47       251.75 o                         
   8   1   0       3627.82       3683.33       132.70 o                         
   9   1   0       1444.49       1552.98       125.02 o                         
  10   1   0       1704.83       1962.68        95.71 o                         
 -10   2   0        684.61        662.90        42.25 o                         
  -9   2   0       1715.68       1724.51        93.56 o                         
  -8   2   0       2247.84       2647.06       148.81 o                         
  -7   2   0       3753.90       3855.49       157.54 o                         
  -6   2   0       1014.05       1016.27        77.26 o                         
  -5   2   0       1540.20       1309.52        70.45 o                         
  -4   2   0        321.28        344.71        43.90 o                         
  -3   2   0       1728.46       1928.64       114.29 o                         
  -2   2   0       1831.26       1667.04       198.41 o                         
  -1   2   0       1891.59       2166.47        94.57 o                         
   0   2   0         76.91         40.36        93.64 o                         
   1   2   0       1519.14       1405.73        86.04 o                         
   2   2   0        165.54         83.54        29.84 o                         
   3   2   0        949.60       1160.97        77.70 o                         
   4   2   0       5678.06       6108.27       262.29 o                         
   5   2   0       3176.45       3231.90       313.49 o                         
   6   2   0       3168.60       3231.55       102.40 o                         
   7   2   0       1883.00       1951.55        76.34 o                         
   8   2   0       1146.18       1237.07       102.38 o                         
   9   2   0         37.93         34.77        52.62 o                         
  10   2   0        472.59        501.91        47.37 o                         
  11   2   0       1099.94       1065.38        68.95 o                         
  -9   3   0       1250.41       1199.00        71.46 o                         
  -8   3   0       3492.15       3638.86       167.41 o                         
  -7   3   0       4414.06       4824.58       205.90 o                         
  -6   3   0       3335.94       3312.69       102.38 o                         
  -5   3   0       3144.41       3267.39        81.08 o                         
  -4   3   0       8297.77       7715.43       347.33 o                         
  -3   3   0      10725.25      10301.56       409.06 o                         
  -2   3   0      19937.26      18884.00       979.14 o                         
  -1   3   0        723.20        686.03        71.70 o                         
   0   3   0       7568.22       8607.18       478.94 o                         
   1   3   0       2823.75       2586.79       156.20 o                         
   2   3   0      10752.25      10839.81       396.15 o                         
   3   3   0       3176.07       3519.13       160.30 o                         
   4   3   0        861.77       1085.63       124.53 o                         
   5   3   0       1080.31       1138.62       137.82 o                         
   6   3   0         20.63         23.24        25.82 o                         
   7   3   0        616.72        597.22        42.47 o                         
   8   3   0        690.13        708.78        55.55 o                         
   9   3   0        635.34        677.09        61.07 o                         
  10   3   0          1.98        -18.67        41.08 o                         
  -9   4   0        106.53         83.56        18.05 o                         
  -8   4   0        653.39        611.79        46.34 o                         
  -7   4   0       1294.33       1275.45        87.43 o                         
  -6   4   0       2104.56       1948.11        79.64 o                         
  -5   4   0       1424.21       1398.56        50.82 o                         
  -4   4   0       1760.13       1660.13        69.27 o                         
  -3   4   0       8179.30       8041.13       279.08 o                         
  -2   4   0      23445.42      21593.86      1147.66 o                         
  -1   4   0       6041.51       5948.67       619.61 o                         
   0   4   0      24399.77      24936.70      1266.54 o                         
   1   4   0        607.21        720.08        80.10 o                         
   2   4   0       7201.15       7214.22       387.79 o                         
   3   4   0      11530.65      11840.82       601.05 o                         
   4   4   0       9592.61       9967.79       483.91 o                         
   5   4   0      10199.10      11051.89       447.62 o                         
   6   4   0       6185.16       6039.61       204.59 o                         
   7   4   0       3878.30       3866.15       124.42 o                         
   8   4   0       4188.40       4172.48       166.70 o                         
   9   4   0       2662.82       2679.12       186.64 o                         
  10   4   0       1045.21       1087.02        93.28 o                         
  -9   5   0       1022.91       1010.41        68.63 o                         
  -8   5   0        311.65        314.20        49.29 o                         
  -7   5   0         65.18        105.18        32.89 o                         
  -6   5   0          1.95          2.42        27.24 o                         
  -5   5   0         77.06         43.83        30.25 o                         
  -4   5   0        194.16        177.22        25.83 o                         
  -3   5   0         24.22         64.28        38.30 o                         
  -2   5   0        738.06        737.82       206.73 o                         
  -1   5   0       1440.87       1390.24       110.78 o                         
   0   5   0       1070.28       1151.85       148.01 o                         
   1   5   0       1421.85       1089.77       182.77 o                         
   2   5   0        550.85        654.08        49.75 o                         
   3   5   0        912.77        745.07        52.63 o                         
   4   5   0      12603.18      13094.22       512.21 o                         
   5   5   0       9256.65       9532.34       284.24 o                         
   6   5   0       6474.10       6594.29       239.78 o                         
   7   5   0       2624.82       2833.25       114.09 o                         
   8   5   0       3953.42       3959.63       142.57 o                         
   9   5   0       1852.70       2042.50       110.11 o                         
  10   5   0       3391.16       3490.37       119.43 o                         
  -8   6   0       2021.14       2116.77       115.86 o                         
  -7   6   0        990.21       1035.45        63.05 o                         
  -6   6   0        820.42        776.45        73.43 o                         
  -5   6   0       3475.28       3415.14       138.17 o                         
  -4   6   0       3473.38       3466.47        89.94 o                         
  -3   6   0       5665.88       5277.07       123.38 o                         
  -2   6   0       3105.52       3240.04       330.08 o                         
  -1   6   0       1290.29       1357.40        97.60 o                         
   0   6   0        982.07        934.85       157.14 o                         
   1   6   0        423.96        601.52       149.01 o                         
   2   6   0         46.01         41.45        51.03 o                         
   3   6   0        984.89       1056.45        73.60 o                         
   4   6   0         42.11         96.70        26.04 o                         
   5   6   0        141.07         98.56        35.41 o                         
   6   6   0         17.52         10.82        43.31 o                         
   7   6   0          4.24         16.07        36.01 o                         
   8   6   0        454.44        444.69        53.89 o                         
   9   6   0        436.92        464.18        42.40 o                         
  10   6   0       1308.73       1306.84        71.81 o                         
  -8   7   0       1344.64       1288.53        96.50 o                         
  -7   7   0        570.51        517.16        53.58 o                         
  -6   7   0       1613.72       1693.81        80.19 o                         
  -5   7   0       4329.78       4395.59       137.36 o                         
  -4   7   0       7526.46       7190.30       158.23 o                         
  -3   7   0       4983.36       4959.68       110.63 o                         
  -2   7   0       4467.83       4662.18       134.14 o                         
  -1   7   0       2589.44       2423.68        73.38 o                         
   0   7   0       3388.49       3522.55       188.38 o                         
   1   7   0       9361.88       9949.52       604.99 o                         
   2   7   0       8974.37       8928.64       599.32 o                         
   3   7   0       8363.58       7790.39       277.54 o                         
   4   7   0       1601.38       1486.69        59.36 o                         
   5   7   0       4838.10       4569.38       142.58 o                         
   6   7   0       1048.28       1126.19        62.91 o                         
   7   7   0        685.87        677.60        47.18 o                         
   8   7   0        523.52        717.84        73.20 o                         
   9   7   0         14.44          9.31        26.83 o                         
  10   7   0          3.28          8.45        42.02 o                         
  -7   8   0         39.34         27.51        62.46 o                         
  -6   8   0        474.79        433.98        41.31 o                         
  -5   8   0       1408.60       1523.65        64.68 o                         
  -4   8   0       2336.05       2314.17        78.13 o                         
  -3   8   0       2682.30       2781.22        86.18 o                         
  -2   8   0       2522.93       2514.20       112.65 o                         
  -1   8   0        305.11        274.83        30.38 o                         
   0   8   0       4617.55       4500.50       131.74 o                         
   1   8   0       7067.54       7034.08       215.42 o                         
   2   8   0       8899.10       9040.40       298.54 o                         
   3   8   0      10933.65      10436.30       436.39 o                         
   4   8   0       4931.07       4787.24       154.87 o                         
   5   8   0       1755.53       1659.08        79.63 o                         
   6   8   0       2656.69       2499.52       116.65 o                         
   7   8   0       2523.32       2536.55       107.76 o                         
   8   8   0       2530.32       2628.20        98.35 o                         
   9   8   0       1766.50       1752.05        70.60 o                         
  10   8   0       1308.98       1176.97       100.60 o                         
  -7   9   0         92.53        132.13        40.31 o                         
  -6   9   0        312.64        334.75        77.11 o                         
  -5   9   0         83.41         57.58        46.58 o                         
  -4   9   0          8.00         -2.98        31.91 o                         
  -3   9   0         49.74         68.12        26.72 o                         
  -2   9   0         21.38          3.45        39.47 o                         
  -1   9   0        166.19        165.39        40.78 o                         
   0   9   0         66.84        114.37        29.40 o                         
   1   9   0        366.89        362.85        29.52 o                         
   2   9   0       2262.09       2388.27       136.74 o                         
   3   9   0       1679.15       1746.03        92.20 o                         
   4   9   0       1685.12       1754.69       169.23 o                         
   5   9   0        825.04        779.55        69.59 o                         
   6   9   0        877.27        888.83        70.62 o                         
   7   9   0       1797.39       1738.66        97.29 o                         
   8   9   0       2626.35       2333.64        94.30 o                         
   9   9   0       2148.11       1889.63       110.95 o                         
  10   9   0       1487.61       1371.53        64.02 o                         
  -6  10   0       1145.94       1193.10        58.39 o                         
  -5  10   0       2004.15       2109.23       152.94 o                         
  -4  10   0       1278.28       1365.09        86.61 o                         
  -3  10   0       2200.35       2256.55        96.87 o                         
  -2  10   0       1448.33       1534.62        75.76 o                         
  -1  10   0        798.79        814.39        65.92 o                         
   0  10   0       1479.53       1497.94        62.60 o                         
   1  10   0       1555.21       1548.58        60.23 o                         
   2  10   0        140.72        159.65        30.88 o                         
   3  10   0        749.75        753.93        53.42 o                         
   4  10   0        510.07        546.47        51.22 o                         
   5  10   0        133.93        106.37        34.89 o                         
   6  10   0         89.46        115.02        38.68 o                         
   7  10   0         27.24          4.04        61.70 o                         
   8  10   0        377.04        355.44        45.35 o                         
   9  10   0        383.66        392.01        41.03 o                         
  -5  11   0        934.82        965.94        51.62 o                         
  -4  11   0       1176.12       1180.94        68.51 o                         
  -3  11   0        751.36        821.72        57.63 o                         
  -2  11   0        933.61       1003.44        62.66 o                         
  -1  11   0       2280.73       2544.05        74.81 o                         
   0  11   0       4068.30       4341.23       125.63 o                         
   1  11   0       4277.42       4525.72       169.41 o                         
   2  11   0       4604.90       4872.48       147.53 o                         
   3  11   0       3674.16       3843.12       125.89 o                         
   4  11   0       1699.63       1860.15        84.18 o                         
   5  11   0       2781.01       2815.61       124.82 o                         
   6  11   0       1399.63       1435.46       107.94 o                         
   7  11   0        789.56        679.35        69.43 o                         
   8  11   0        478.46        466.65        45.48 o                         
   9  11   0        265.95        226.88        33.98 o                         
  -4  12   0        111.28        108.38        24.47 o                         
  -3  12   0        160.74        206.51        65.55 o                         
  -2  12   0        343.61        390.95        54.80 o                         
  -1  12   0       1279.82       1294.11        57.73 o                         
   0  12   0       2888.13       3074.07       173.50 o                         
   1  12   0       2724.48       2874.54       142.87 o                         
   2  12   0       1987.07       2159.75        97.35 o                         
   3  12   0        898.41       1030.86        70.42 o                         
   4  12   0        773.38        777.21        74.97 o                         
   5  12   0       1044.07       1138.54        71.22 o                         
   6  12   0       2173.83       2124.37       160.91 o                         
   7  12   0       1826.94       1721.69        89.27 o                         
   8  12   0       1697.47       1573.96        74.31 o                         
  -3  13   0         76.63         75.70        39.46 o                         
  -2  13   0         28.82         14.51        53.34 o                         
  -1  13   0         10.80         10.90        39.33 o                         
   0  13   0         27.28         54.69        32.74 o                         
   1  13   0         98.57         98.24        42.76 o                         
   2  13   0         87.36        108.03        38.33 o                         
   3  13   0         20.68         50.80        41.66 o                         
   4  13   0        134.89         91.22        34.54 o                         
   5  13   0        392.19        378.76        76.76 o                         
   6  13   0        782.25        714.38        52.45 o                         
   7  13   0       1172.03       1068.42        56.99 o                         
  -1  14   0        692.04        907.68        78.90 o                         
   0  14   0        956.79       1026.65        60.55 o                         
   1  14   0        714.93        759.85        44.93 o                         
   2  14   0        400.28        421.66        44.95 o                         
   3  14   0        238.30        257.62        40.13 o                         
   4  14   0        134.38        176.62        27.90 o                         
   5  14   0         39.51         23.74        37.84 o                         
   6  14   0          7.39          8.46        17.10 o                         
   1  15   0        553.98        621.37        54.41 o                         
   2  15   0        554.16        606.61        37.79 o                         
   3  15   0        371.88        359.61        32.94 o                         
  -6 -14   1        163.02        173.01        28.06 o                         
  -5 -14   1          0.54        -18.27        31.93 o                         
  -4 -14   1        138.00        135.82        28.93 o                         
  -3 -14   1         74.21         90.07        30.33 o                         
  -2 -14   1          6.97          6.78        38.48 o                         
  -1 -14   1         94.39        110.98        39.92 o                         
   0 -14   1        387.60        427.15        52.16 o                         
   1 -14   1        494.42        509.85        46.15 o                         
  -7 -13   1       1443.95       1288.11        82.20 o                         
  -6 -13   1        544.82        472.46        42.22 o                         
  -5 -13   1        143.50        133.04        55.34 o                         
  -4 -13   1         49.39         65.55        37.42 o                         
  -3 -13   1        174.56        214.24        59.40 o                         
  -2 -13   1        993.56       1073.09        70.50 o                         
  -1 -13   1        800.88        857.95        81.63 o                         
   0 -13   1        273.04        310.79        35.56 o                         
   1 -13   1        134.30        205.10        51.53 o                         
  -8 -12   1        516.89        437.62        25.46 o                         
  -7 -12   1       1343.27       1289.07        58.73 o                         
  -6 -12   1       1340.95       1262.47       113.27 o                         
  -5 -12   1        941.51       1045.09        78.28 o                         
  -4 -12   1       1380.69       1439.74       130.97 o                         
  -3 -12   1       2435.74       2586.94       205.60 o                         
  -2 -12   1       3305.16       3556.62       165.25 o                         
  -1 -12   1       3310.94       3595.07       230.54 o                         
   0 -12   1       2253.05       2396.76       115.82 o                         
   1 -12   1        904.80       1121.91        61.04 o                         
   2 -12   1        683.52        751.49        46.79 o                         
   3 -12   1        555.14        578.10        61.73 o                         
   4 -12   1        380.79        320.54        40.01 o                         
  -9 -11   1          2.74         -3.70        20.96 o                         
  -8 -11   1          2.35          1.73        23.22 o                         
  -7 -11   1        156.39        139.13        43.73 o                         
  -6 -11   1       1134.09       1122.75       122.98 o                         
  -5 -11   1       2033.80       1984.97       237.14 o                         
  -4 -11   1       1264.01       1444.45        84.20 o                         
  -3 -11   1       3230.32       3542.74       133.90 o                         
  -2 -11   1       2725.51       2971.02       117.36 o                         
  -1 -11   1       2116.83       2357.70       113.69 o                         
   0 -11   1       2417.34       2759.38       104.73 o                         
   1 -11   1       1679.06       2262.83       157.44 o                         
   2 -11   1       1618.37       1718.41       103.79 o                         
   3 -11   1       1401.60       1480.30        80.98 o                         
   4 -11   1       2496.18       2630.43       170.58 o                         
  -9 -10   1       1418.10       1446.04        71.99 o                         
  -8 -10   1        800.15        841.48        63.17 o                         
  -7 -10   1        155.95         94.68        56.52 o                         
  -6 -10   1         30.26         46.69        87.50 o                         
  -5 -10   1          1.76         29.08        37.04 o                         
  -4 -10   1          3.23          5.68        34.24 o                         
  -3 -10   1        126.37        147.54        31.86 o                         
  -2 -10   1        359.62        321.48        47.09 o                         
  -1 -10   1         73.15         61.70        27.64 o                         
   0 -10   1         57.65         89.06        54.40 o                         
   1 -10   1        397.38        410.50        44.47 o                         
   2 -10   1        843.58        835.72        66.68 o                         
   3 -10   1        565.65        609.20        74.19 o                         
   4 -10   1       1549.13       1609.16       142.58 o                         
   5 -10   1       1313.65       1334.66       115.44 o                         
   6 -10   1        588.51        578.88        62.39 o                         
 -10  -9   1       2131.33       2047.70       117.73 o                         
  -9  -9   1       2444.13       2197.64       128.75 o                         
  -8  -9   1       1949.28       1824.16        80.35 o                         
  -7  -9   1       1975.37       1642.17        94.28 o                         
  -6  -9   1        494.58        501.14        62.43 o                         
  -5  -9   1       1829.90       1737.44       139.98 o                         
  -4  -9   1       4865.45       4918.70       203.71 o                         
  -3  -9   1       6864.69       7427.55       263.03 o                         
  -2  -9   1       5749.62       5640.87       325.36 o                         
  -1  -9   1       2146.60       2109.08       105.81 o                         
   0  -9   1        673.32        692.53        74.92 o                         
   1  -9   1         78.67         91.69        48.54 o                         
   2  -9   1        229.19        215.77        58.68 o                         
   3  -9   1        420.00        449.96        57.15 o                         
   4  -9   1        244.11        271.66       100.95 o                         
   5  -9   1        102.71        114.20        83.63 o                         
   6  -9   1         37.65         58.34        62.94 o                         
   7  -9   1          7.88         -3.13        33.61 o                         
  -9  -8   1        868.67        831.76        56.03 o                         
  -8  -8   1       1814.31       1887.13        79.70 o                         
  -7  -8   1       2284.08       2264.24       127.33 o                         
  -6  -8   1       1920.70       1800.31       101.05 o                         
  -5  -8   1       3506.61       3365.50       149.36 o                         
  -4  -8   1       9535.27       9255.86       494.69 o                         
  -3  -8   1      11228.18      11560.30       381.99 o                         
  -2  -8   1       7456.85       7650.73       283.00 o                         
  -1  -8   1       3583.05       3637.76       267.35 o                         
   0  -8   1       2159.62       2150.08       107.12 o                         
   1  -8   1       1256.30       1221.38        89.03 o                         
   2  -8   1       4187.20       4166.74       121.46 o                         
   3  -8   1       5004.01       5055.01       123.28 o                         
   4  -8   1       2292.40       2468.56        87.17 o                         
   5  -8   1       1822.16       1874.58        71.69 o                         
   6  -8   1        890.35        982.82       115.03 o                         
   7  -8   1        589.09        524.57        72.89 o                         
 -10  -7   1        346.50        301.83        55.39 o                         
  -9  -7   1          8.12         14.64        33.69 o                         
  -8  -7   1        706.82        670.78        48.92 o                         
  -7  -7   1        301.94        288.94        36.03 o                         
  -6  -7   1        697.70        715.07        69.73 o                         
  -5  -7   1       1269.22       1099.94        58.85 o                         
  -4  -7   1        988.17       1019.28        62.51 o                         
  -3  -7   1       2237.20       2035.47        93.01 o                         
  -2  -7   1       5988.30       6071.12       343.40 o                         
  -1  -7   1       1848.61       1892.40       150.99 o                         
   0  -7   1       2765.66       2674.16       193.80 o                         
   1  -7   1       4343.77       4368.66       133.19 o                         
   2  -7   1       9101.63       8924.37       206.44 o                         
   3  -7   1       6160.48       6280.45       133.50 o                         
   4  -7   1       6710.81       6602.53       147.69 o                         
   5  -7   1       2426.16       2381.06        72.78 o                         
   6  -7   1        859.00        823.40        55.13 o                         
   7  -7   1       1166.31       1089.72        55.08 o                         
   8  -7   1        859.62        767.01        73.68 o                         
 -10  -6   1       1666.56       1664.74        82.58 o                         
  -9  -6   1       1043.65       1126.21       120.50 o                         
  -8  -6   1        537.09        643.95        57.99 o                         
  -7  -6   1        911.61       1011.87        74.19 o                         
  -6  -6   1       1195.59       1239.06       130.34 o                         
  -5  -6   1       1691.92       1662.80       215.02 o                         
  -4  -6   1       1222.44       1208.99        53.76 o                         
  -3  -6   1       1389.78       1289.20        77.29 o                         
  -2  -6   1        129.06         85.06        48.47 o                         
  -1  -6   1         46.01          1.09        88.12 o                         
   0  -6   1        102.70         98.82       107.74 o                         
   1  -6   1        318.72        244.70        44.07 o                         
   2  -6   1        676.79        578.32        39.33 o                         
   3  -6   1        527.59        551.77        32.77 o                         
   4  -6   1       1801.16       1677.44        61.70 o                         
   5  -6   1        763.90        746.95        52.49 o                         
   6  -6   1        238.02        268.41        64.27 o                         
   7  -6   1        557.11        547.90        39.07 o                         
   8  -6   1        865.68        855.60        72.42 o                         
 -10  -5   1       2251.04       2472.45       110.98 o                         
  -9  -5   1       1943.78       2282.78       166.60 o                         
  -8  -5   1       2020.19       2247.95        99.33 o                         
  -7  -5   1       5412.25       5368.43       180.62 o                         
  -6  -5   1       7160.37       7206.77       254.89 o                         
  -5  -5   1      12781.03      12982.59       418.80 o                         
  -4  -5   1      12951.10      14158.61       620.16 o                         
  -3  -5   1       5788.08       5995.17       342.63 o                         
  -2  -5   1       9429.71       8540.68       333.54 o                         
  -1  -5   1       4094.82       4052.80       310.56 o                         
   0  -5   1       1880.67       1978.02       185.09 o                         
   1  -5   1       7563.83       7094.92       244.15 o                         
   2  -5   1       5035.92       4724.32       380.61 o                         
   3  -5   1       2739.03       2693.69        99.96 o                         
   4  -5   1       2318.94       2154.51        74.79 o                         
   5  -5   1        468.42        438.01        36.19 o                         
   6  -5   1        187.89        228.33        33.43 o                         
   7  -5   1        114.35        137.08        32.89 o                         
   8  -5   1         16.55         22.36        19.71 o                         
   9  -5   1        361.03        373.66        62.16 o                         
 -10  -4   1        645.62        708.21        73.72 o                         
  -8  -4   1       1271.58       1517.85        88.80 o                         
  -7  -4   1       1273.05       1350.77        73.26 o                         
  -6  -4   1       4547.76       4247.52       129.14 o                         
  -5  -4   1       7259.70       7318.98       349.26 o                         
  -4  -4   1      18687.68      20322.86       742.37 o                         
  -3  -4   1       9903.67      10481.59       398.80 o                         
  -2  -4   1       6754.41       7557.06       300.02 o                         
   0  -4   1      15119.29      15493.88       813.84 o                         
   1  -4   1      11531.65      10831.38       428.74 o                         
   2  -4   1       7041.71       6612.94       429.44 o                         
   3  -4   1      10862.47      10099.56       473.17 o                         
   4  -4   1       2170.75       2244.79        83.88 o                         
   5  -4   1       3758.75       3541.95       114.87 o                         
   6  -4   1       1831.20       2045.14       145.39 o                         
   7  -4   1       3259.85       3460.40       131.33 o                         
   8  -4   1       1293.93       1238.79        66.64 o                         
   9  -4   1        610.59        591.88        36.85 o                         
 -10  -3   1         72.45         90.27        45.50 o                         
  -9  -3   1          0.99        -20.41        54.03 o                         
  -8  -3   1        246.55        226.90        51.27 o                         
  -7  -3   1        187.79        189.55        33.07 o                         
  -6  -3   1        186.62        157.71        28.40 o                         
  -5  -3   1        117.42         96.76        40.90 o                         
  -4  -3   1       1651.06       1952.94       113.14 o                         
  -3  -3   1         47.28         39.63        28.66 o                         
  -2  -3   1       5099.91       5210.76       206.79 o                         
  -1  -3   1       1566.58       1327.24        97.23 o                         
   0  -3   1       2643.83       2840.54       208.74 o                         
   1  -3   1      11139.17      10429.96       374.45 o                         
   2  -3   1      19581.16      17855.61       930.76 o                         
   3  -3   1       3586.84       3739.79       222.49 o                         
   4  -3   1       7198.33       7293.56       811.82 o                         
   5  -3   1       1898.59       1973.04        66.02 o                         
   6  -3   1       5749.49       5972.32       167.30 o                         
   7  -3   1       7901.59       8200.34       225.91 o                         
   8  -3   1       3804.27       3966.68       344.54 o                         
   9  -3   1       1356.50       1261.02        76.25 o                         
  10  -3   1        781.85        777.14        67.46 o                         
 -10  -2   1        727.02        798.12        77.61 o                         
  -9  -2   1       2599.17       2549.80       174.21 o                         
  -8  -2   1       2469.14       2663.12       134.95 o                         
  -7  -2   1       5084.80       4825.20       185.78 o                         
  -6  -2   1       4332.63       4100.95       122.26 o                         
  -5  -2   1       6805.69       6435.05       287.61 o                         
  -4  -2   1        386.76        328.38        47.99 o                         
  -3  -2   1        110.76        129.14        34.71 o                         
  -2  -2   1       4773.08       4754.05       187.06 o                         
  -1  -2   1       2389.40       1951.55        85.15 o                         
   0  -2   1        910.94        756.39       109.94 o                         
   1  -2   1        201.34        150.03        19.96 o                         
   2  -2   1       2923.33       3035.02       166.40 o                         
   3  -2   1        481.90        500.44        49.63 o                         
   4  -2   1        157.80        168.55        39.49 o                         
   5  -2   1        203.68        186.10        31.83 o                         
   6  -2   1        493.33        527.63        38.96 o                         
   7  -2   1       2584.90       2749.04        98.76 o                         
   8  -2   1       2437.30       2463.94        85.50 o                         
   9  -2   1        649.28        681.66        92.51 o                         
 -10  -1   1       1812.87       1994.96       134.45 o                         
  -9  -1   1       2600.45       2915.73       190.69 o                         
  -8  -1   1       4117.85       4105.00       143.08 o                         
  -7  -1   1       9777.37       9212.96       244.19 o                         
  -6  -1   1       5883.42       5811.29       159.40 o                         
  -5  -1   1       3923.43       3575.99       147.82 o                         
  -4  -1   1       3179.70       3064.00       241.95 o                         
  -3  -1   1       6723.56       6705.01       392.72 o                         
  -2  -1   1      23318.21      24520.17      1216.46 o                         
  -1  -1   1      31680.06      31237.91       869.07 o                         
   0  -1   1      11647.42      12048.58       474.17 o                         
   1  -1   1      53889.89      49427.23      1685.14 o                         
   2  -1   1       4220.52       3752.38       160.73 o                         
   3  -1   1       2557.45       2561.56       185.63 o                         
   4  -1   1       4585.26       4742.92       181.23 o                         
   5  -1   1       4998.25       4665.66       153.91 o                         
   6  -1   1       1684.28       1623.45       103.44 o                         
   7  -1   1       1559.59       1363.15        65.17 o                         
   8  -1   1        249.85        287.79        32.31 o                         
   9  -1   1         34.21         49.45        39.13 o                         
  10  -1   1        303.55        281.69        40.87 o                         
 -10   0   1        583.90        588.59        67.02 o                         
  -9   0   1         59.95        117.64        56.91 o                         
  -8   0   1        223.96        251.39        33.80 o                         
  -7   0   1        658.07        616.00        47.50 o                         
  -6   0   1       3828.76       3538.91       111.73 o                         
  -5   0   1        347.92        285.31        43.06 o                         
  -4   0   1       5963.74       6457.52       317.92 o                         
  -3   0   1       8218.19       8659.27       314.59 o                         
  -2   0   1       6384.61       6884.27       262.66 o                         
  -1   0   1      32671.91      35508.13      1214.20 o                         
   0   0   1      14070.69      14922.40       720.35 o                         
   1   0   1      16499.67      18670.23       898.39 o                         
   2   0   1      16592.84      17289.29       871.14 o                         
   3   0   1      16529.86      16788.42       607.26 o                         
   4   0   1       9772.64      10626.20       407.10 o                         
   6   0   1       7625.34       7569.76       294.89 o                         
   7   0   1       4832.94       4786.69       146.60 o                         
   8   0   1       1817.53       1953.49        77.61 o                         
   9   0   1       1836.80       2025.70       105.74 o                         
  10   0   1       1068.82       1110.86        98.55 o                         
 -10   1   1        172.81        195.97        39.51 o                         
  -9   1   1       1507.12       1442.26        83.01 o                         
  -8   1   1        735.38        849.91        54.23 o                         
  -7   1   1       2087.10       2141.86       159.65 o                         
  -6   1   1        139.65        129.50        28.37 o                         
  -5   1   1        139.70        121.98        38.77 o                         
  -4   1   1       2080.44       2061.38       100.06 o                         
  -3   1   1         10.71          0.17        13.77 o                         
  -2   1   1         42.46         31.17        14.37 o                         
  -1   1   1         30.24         25.34        11.25 o                         
   0   1   1       7383.03       6459.19       322.57 o                         
   1   1   1       5076.23       4474.28       234.69 o                         
   5   1   1      10026.55       9792.99       411.95 o                         
   6   1   1       9443.19       9035.14       207.55 o                         
   7   1   1       2157.48       2168.54       102.83 o                         
   8   1   1        856.46        896.66        49.68 o                         
   9   1   1       1051.66       1382.21       115.21 o                         
  10   1   1       1113.99       1281.39        72.64 o                         
 -10   2   1       1133.98       1099.80        71.48 o                         
  -9   2   1       2814.88       2575.56       167.26 o                         
  -8   2   1       3414.46       3694.01       236.37 o                         
  -7   2   1       4049.73       4324.20       196.29 o                         
  -6   2   1       3901.75       3586.98       139.27 o                         
  -5   2   1       3111.24       2985.08       104.35 o                         
  -4   2   1       1067.37       1144.74       103.45 o                         
  -3   2   1       5635.36       5856.92       514.31 o                         
  -2   2   1      15674.85      15335.10       697.17 o                         
  -1   2   1      18895.61      20472.64      1025.27 o                         
   0   2   1      16474.53      15503.99       543.29 o                         
   1   2   1        243.08        256.55        19.16 o                         
   2   2   1         22.59         34.79        35.39 o                         
   3   2   1       4307.74       4825.76       282.39 o                         
   4   2   1        483.43        535.05        63.97 o                         
   5   2   1       1319.73       1406.99       108.66 o                         
   6   2   1        391.40        392.68        25.35 o                         
   7   2   1         95.60        126.10        29.62 o                         
   8   2   1         31.50         79.92        21.89 o                         
   9   2   1          7.05         28.60        48.23 o                         
  10   2   1        451.67        552.26        56.33 o                         
  11   2   1       1303.00       1354.55        92.11 o                         
 -10   3   1        762.10        745.11        55.33 o                         
  -9   3   1       1185.95       1019.45        87.17 o                         
  -8   3   1       2298.00       2431.55       175.29 o                         
  -7   3   1       2976.31       3041.28       131.33 o                         
  -6   3   1       1737.54       1878.66        84.74 o                         
  -5   3   1       5017.95       4727.84       132.23 o                         
  -4   3   1       9334.91       9368.73       415.13 o                         
  -3   3   1      26030.78      26016.40      1350.23 o                         
  -2   3   1      33909.72      35783.86      1795.01 o                         
  -1   3   1      95908.34     101466.16      3437.87 o                         
   0   3   1        149.76        183.86        42.08 o                         
   1   3   1      20631.85      21354.76       745.36 o                         
   2   3   1       4189.18       4548.42       187.31 o                         
   3   3   1       3829.36       4215.49       273.44 o                         
   4   3   1      11601.46      12337.02       478.26 o                         
   5   3   1       6267.02       6045.46       277.14 o                         
   6   3   1       2915.37       2791.21        89.31 o                         
   7   3   1       1089.73       1081.75        49.57 o                         
   8   3   1       1358.85       1427.81        71.41 o                         
   9   3   1        378.49        308.73        67.37 o                         
  10   3   1         86.75         81.70        44.12 o                         
  11   3   1         22.51         30.71        20.23 o                         
  -9   4   1          4.70         12.76        15.97 o                         
  -8   4   1        436.66        378.05        39.51 o                         
  -7   4   1        697.81        583.54        65.68 o                         
  -6   4   1       2528.64       2568.87       133.74 o                         
  -5   4   1        423.40        400.63        31.64 o                         
  -4   4   1       5447.81       5399.94       185.58 o                         
  -3   4   1       8642.72       9144.05       567.32 o                         
  -2   4   1      12295.76      13131.31       737.00 o                         
  -1   4   1      11771.74      12516.46       643.49 o                         
   0   4   1         75.31        105.70        39.60 o                         
   1   4   1       3012.42       3010.63       191.73 o                         
   2   4   1       5435.57       5137.64       188.52 o                         
   3   4   1      25785.00      27823.71       990.16 o                         
   4   4   1      11999.70      14113.74       539.70 o                         
   5   4   1      12548.46      13265.92       526.61 o                         
   6   4   1       6476.33       6323.07       190.68 o                         
   7   4   1       5211.24       5216.10       170.36 o                         
   8   4   1       2693.33       2905.07       127.43 o                         
   9   4   1       2654.20       2713.69       259.14 o                         
  10   4   1       1531.34       1669.96       118.95 o                         
  11   4   1       1367.30       1489.37        97.40 o                         
  -9   5   1        902.02        847.01        64.34 o                         
  -8   5   1        371.91        331.34        55.41 o                         
  -7   5   1         43.55         40.72        31.02 o                         
  -6   5   1         22.87        -11.87        31.68 o                         
  -5   5   1        428.81        410.50        55.07 o                         
  -4   5   1       1756.83       1612.15        81.58 o                         
  -3   5   1        673.28        680.18       126.25 o                         
  -2   5   1        569.38        668.91       116.73 o                         
  -1   5   1        117.69        170.09        46.74 o                         
   0   5   1          2.67         17.32        37.61 o                         
   1   5   1        143.37        151.75       149.17 o                         
   2   5   1       3180.28       3066.33       152.30 o                         
   3   5   1      10954.37      12020.50       638.76 o                         
   4   5   1       7443.64       7599.02       326.27 o                         
   5   5   1       2597.85       3102.59       172.12 o                         
   6   5   1        222.45        223.24        45.38 o                         
   7   5   1        799.24        918.23        81.45 o                         
   8   5   1        722.88        809.21        56.36 o                         
   9   5   1       3160.70       3346.61       152.29 o                         
  10   5   1       2965.22       3058.79       130.90 o                         
  11   5   1       1631.91       1694.83       106.81 o                         
  -8   6   1       1031.95       1012.64        60.51 o                         
  -7   6   1       1453.56       1288.11        93.81 o                         
  -6   6   1       2274.11       2155.59       387.64 o                         
  -5   6   1       5450.90       5216.97       209.97 o                         
  -4   6   1       8002.89       7620.64       261.74 o                         
  -3   6   1       6685.68       6649.46       225.88 o                         
  -2   6   1       2526.22       2390.63       176.22 o                         
  -1   6   1       3022.78       2829.32       158.58 o                         
   0   6   1        279.15        305.33        49.17 o                         
   1   6   1       2324.75       2561.67       211.51 o                         
   2   6   1       1350.00       1082.00        90.71 o                         
   3   6   1        193.49        126.39        35.15 o                         
   4   6   1       1318.12       1421.65       137.99 o                         
   5   6   1         24.25         19.90        30.35 o                         
   6   6   1       1760.69       2015.76       186.15 o                         
   7   6   1        712.96        692.98        54.32 o                         
   8   6   1        131.23        114.48        44.93 o                         
   9   6   1        692.71        703.16        61.88 o                         
  10   6   1        919.98        976.10        58.08 o                         
  11   6   1        574.14        563.11        53.00 o                         
  -8   7   1        468.61        428.97        42.71 o                         
  -7   7   1        699.25        650.13        77.00 o                         
  -6   7   1       1132.60       1098.60        59.29 o                         
  -5   7   1       3291.61       3422.62       115.29 o                         
  -4   7   1       3959.36       4013.48       134.91 o                         
  -3   7   1       4154.37       3892.14       121.24 o                         
  -2   7   1       1233.95       1132.33        52.67 o                         
  -1   7   1       6342.52       5784.63       313.03 o                         
   0   7   1       1204.39       1197.94        83.07 o                         
   1   7   1       9680.15       9930.30       331.45 o                         
   2   7   1      10233.09       9895.39       814.63 o                         
   3   7   1       7933.05       7579.48       323.45 o                         
   4   7   1       8270.99       7953.24       217.99 o                         
   5   7   1       5656.31       5468.43       165.30 o                         
   6   7   1       1246.42       1454.27       203.55 o                         
   7   7   1       2118.18       2088.38        93.88 o                         
   8   7   1       1603.79       1678.31        83.26 o                         
   9   7   1        169.44        196.34        33.29 o                         
  10   7   1        224.81        219.83        28.57 o                         
  -7   8   1          3.00          7.60        35.58 o                         
  -6   8   1         89.10         72.77        35.06 o                         
  -5   8   1         78.37         77.08        37.45 o                         
  -4   8   1        827.46        821.20        44.99 o                         
  -3   8   1       1048.19       1117.80        48.23 o                         
  -2   8   1        187.13        207.84        36.47 o                         
  -1   8   1        262.76        301.76        31.87 o                         
   0   8   1       2614.39       2347.99        83.86 o                         
   1   8   1       4262.81       4158.51       110.75 o                         
   2   8   1       4972.42       4816.54       131.87 o                         
   3   8   1       8449.19       8209.45       239.34 o                         
   4   8   1       2607.64       2575.77        84.97 o                         
   5   8   1       3599.15       3450.30       123.66 o                         
   6   8   1       3426.11       3220.00       127.21 o                         
   7   8   1       5215.17       4934.66       237.66 o                         
   8   8   1       2238.36       2367.61       103.27 o                         
   9   8   1       2893.42       2952.69       137.43 o                         
  10   8   1       1567.43       1533.48       117.58 o                         
  -6   9   1       1341.73       1314.77        92.41 o                         
  -5   9   1       1294.52       1317.21        68.05 o                         
  -4   9   1       1033.81       1025.82        63.55 o                         
  -3   9   1        260.34        224.38        32.12 o                         
  -2   9   1        226.40        220.97        33.17 o                         
  -1   9   1        170.18        153.14        37.43 o                         
   0   9   1         33.87         50.09        26.36 o                         
   1   9   1        145.71        127.73        23.12 o                         
   2   9   1        355.08        318.01        31.59 o                         
   3   9   1        418.19        460.43        37.64 o                         
   4   9   1          3.19          4.80        31.23 o                         
   5   9   1          4.32        -19.15        53.15 o                         
   6   9   1        458.96        479.44        69.91 o                         
   7   9   1       3373.60       3073.34       140.16 o                         
   8   9   1        808.86        803.41        61.49 o                         
   9   9   1       2033.06       1890.03       146.03 o                         
  10   9   1        587.43        616.51        39.17 o                         
  -6  10   1       2221.88       2140.45       133.91 o                         
  -5  10   1       2543.85       2640.96       116.02 o                         
  -4  10   1       1525.10       1688.90        93.88 o                         
  -3  10   1       1268.34       1320.13        73.74 o                         
  -2  10   1       1282.46       1234.29        84.66 o                         
  -1  10   1       1935.64       1919.89        90.27 o                         
   0  10   1       4559.80       4576.83       121.74 o                         
   1  10   1       3627.91       3667.84       153.74 o                         
   2  10   1       2325.06       2415.68        86.82 o                         
   3  10   1       1420.97       1434.22        71.77 o                         
   4  10   1       2201.84       2240.19       104.64 o                         
   5  10   1        395.03        484.99        65.86 o                         
   6  10   1        310.57        226.72        72.37 o                         
   7  10   1         57.08         69.12        80.34 o                         
   8  10   1         82.79         77.32        41.32 o                         
   9  10   1          0.79          1.14        25.15 o                         
  -5  11   1        893.12        892.12        50.55 o                         
  -4  11   1        462.65        477.27       123.93 o                         
  -3  11   1        553.78        552.86        42.90 o                         
  -2  11   1        581.52        652.83        44.40 o                         
  -1  11   1       3266.75       3459.13       101.05 o                         
   0  11   1       4132.03       4352.39       123.98 o                         
   1  11   1       3878.88       4088.79       135.78 o                         
   2  11   1       4352.13       4564.20       122.89 o                         
   3  11   1       1850.74       2026.63        72.14 o                         
   4  11   1       1264.75       1468.18        85.72 o                         
   5  11   1       2161.40       2292.83       196.59 o                         
   6  11   1       1342.62       1137.64       148.26 o                         
   7  11   1       1775.34       1767.92       109.75 o                         
   8  11   1       1286.83       1268.00       119.18 o                         
   9  11   1        853.59        765.74        56.05 o                         
  -4  12   1         18.91         23.14        43.85 o                         
  -3  12   1         68.33         75.57        30.92 o                         
  -2  12   1         33.14         44.69        30.72 o                         
  -1  12   1        362.66        427.77        43.69 o                         
   0  12   1        839.02        940.19        68.78 o                         
   1  12   1        995.93       1106.96        62.26 o                         
   2  12   1        685.03        700.50        54.46 o                         
   3  12   1        569.32        651.86       133.10 o                         
   4  12   1        561.36        621.73        71.56 o                         
   5  12   1       1398.31       1421.54        95.79 o                         
   7  12   1       1975.23       1807.73        89.89 o                         
   8  12   1       1170.79       1198.84        83.77 o                         
  -3  13   1        325.08        355.65        52.44 o                         
  -2  13   1        354.04        388.26        39.91 o                         
  -1  13   1        388.46        379.34        38.49 o                         
   0  13   1        113.47        115.87        33.88 o                         
   1  13   1          4.43         -4.53        42.10 o                         
   2  13   1        149.60        150.10        67.47 o                         
   3  13   1         62.27         44.46        42.60 o                         
   4  13   1          9.95          7.81        40.12 o                         
   5  13   1         52.20         63.58        66.29 o                         
   6  13   1        207.16        232.58        48.66 o                         
   7  13   1        556.14        475.52        39.81 o                         
  -1  14   1       1358.19       1483.97       105.99 o                         
   0  14   1       1197.65       1284.32        84.19 o                         
   1  14   1        870.06       1058.20        71.37 o                         
   2  14   1       1034.57       1161.46        69.53 o                         
   3  14   1       1051.27       1111.10        68.38 o                         
   4  14   1       1200.69       1265.68       108.09 o                         
   5  14   1        502.97        450.62        60.77 o                         
   6  14   1        235.89        256.72        42.67 o                         
   1  15   1        431.61        479.26        49.73 o                         
   2  15   1        545.02        560.58        39.22 o                         
   3  15   1        805.85        815.37        46.51 o                         
   4  15   1       1012.75       1060.70        72.55 o                         
  -5 -14   2         41.93         24.75        28.27 o                         
  -3 -14   2        125.30         88.43        40.41 o                         
  -2 -14   2         15.90         73.77        38.55 o                         
  -1 -14   2          4.89         15.08        34.27 o                         
   0 -14   2         21.03         40.95        30.22 o                         
   1 -14   2         91.78         74.78        26.13 o                         
  -7 -13   2       1069.86        922.91        44.89 o                         
  -6 -13   2        760.51        763.51        70.40 o                         
  -5 -13   2        841.22        843.92        77.85 o                         
  -4 -13   2         76.81        110.43        35.66 o                         
  -3 -13   2         93.44        153.68        59.69 o                         
  -2 -13   2       1029.30       1053.60        69.93 o                         
  -1 -13   2        756.64        901.94        52.31 o                         
   0 -13   2       1203.50       1299.84        76.54 o                         
   1 -13   2        175.47        156.54        43.79 o                         
   2 -13   2         34.94          9.23        19.85 o                         
  -8 -12   2        345.46        301.08        33.80 o                         
  -7 -12   2        902.99        887.41        43.67 o                         
  -6 -12   2       1105.08       1123.14        97.13 o                         
  -5 -12   2       2123.87       2129.91       110.92 o                         
  -4 -12   2        744.97        882.26        71.94 o                         
  -3 -12   2       1358.32       1475.42        93.19 o                         
  -2 -12   2       2677.82       2962.11       145.21 o                         
  -1 -12   2       2667.54       2871.31       199.27 o                         
   0 -12   2       2132.55       2474.69       144.61 o                         
   1 -12   2        489.45        548.24        43.54 o                         
   2 -12   2        689.72        701.14        44.52 o                         
   3 -12   2       1051.82       1103.96        60.65 o                         
   4 -12   2       1123.50        966.24        69.56 o                         
  -8 -11   2         25.18         16.49        36.02 o                         
  -7 -11   2          4.43          1.19        28.99 o                         
  -6 -11   2        638.94        696.17        92.97 o                         
  -5 -11   2        285.71        293.83        57.75 o                         
  -4 -11   2         27.95         72.85        74.45 o                         
  -3 -11   2        292.16        369.86        55.37 o                         
  -2 -11   2        865.91       1003.09        87.83 o                         
  -1 -11   2       1532.27       1622.54        73.28 o                         
   0 -11   2       1801.72       1974.45       184.74 o                         
   1 -11   2        552.41        741.79        99.59 o                         
   2 -11   2        628.45        819.64       101.25 o                         
   3 -11   2       1563.29       1653.79       131.60 o                         
  -9 -10   2       1913.03       2074.17       125.88 o                         
  -8 -10   2        986.13        966.42        67.50 o                         
  -7 -10   2        150.41         73.69        68.77 o                         
  -6 -10   2        224.52        185.74        84.33 o                         
  -5 -10   2        641.70        682.91        65.34 o                         
  -4 -10   2       1848.50       1763.25        96.67 o                         
  -3 -10   2       3328.43       3349.44       145.03 o                         
  -2 -10   2       1141.78       1090.07        71.44 o                         
  -1 -10   2          4.43         26.83        33.87 o                         
   0 -10   2         26.22         71.61        49.92 o                         
   1 -10   2         16.90         45.44        45.16 o                         
   2 -10   2          8.18         26.66        37.63 o                         
   3 -10   2         14.42         30.98        54.81 o                         
   4 -10   2        107.85         79.73        73.31 o                         
   5 -10   2        564.98        678.26        80.58 o                         
  -9  -9   2       1034.28        976.76        93.42 o                         
  -8  -9   2       2219.93       1892.43       112.28 o                         
  -7  -9   2       2071.87       1785.70       114.13 o                         
  -6  -9   2       1975.24       1711.47       130.25 o                         
  -5  -9   2       4839.61       4110.55       193.01 o                         
  -4  -9   2       6583.00       6531.72       218.31 o                         
  -3  -9   2       6695.75       7047.82       222.28 o                         
  -2  -9   2       5051.46       5092.47       178.43 o                         
  -1  -9   2       1494.84       1707.67        70.14 o                         
   0  -9   2       2000.07       2177.67       120.94 o                         
   1  -9   2       1712.61       1580.80       104.91 o                         
   2  -9   2       1892.08       1890.45       123.80 o                         
   3  -9   2       1611.67       1607.76        96.87 o                         
   4  -9   2        985.23        991.87       120.84 o                         
   5  -9   2         74.46         41.74        75.97 o                         
   6  -9   2         72.56         63.23        56.69 o                         
 -10  -8   2         56.95         94.17        24.39 o                         
  -9  -8   2        155.03        152.11        38.65 o                         
  -8  -8   2       1655.04       1552.88        80.46 o                         
  -7  -8   2       2400.69       2315.66       113.35 o                         
  -6  -8   2       2832.99       2614.51       159.40 o                         
  -5  -8   2       3988.56       3605.47       153.14 o                         
  -4  -8   2       8420.49       8002.60       280.63 o                         
  -3  -8   2       4765.19       4720.37       166.84 o                         
  -2  -8   2       3415.93       3669.36       106.41 o                         
  -1  -8   2       4962.70       4966.98       168.14 o                         
   0  -8   2       3814.43       3614.34       148.17 o                         
   1  -8   2       5183.57       4976.58       233.62 o                         
   2  -8   2       7086.40       7321.12       214.02 o                         
   3  -8   2       6660.62       6728.27       272.24 o                         
   4  -8   2       2036.47       2128.80       107.58 o                         
   5  -8   2       1414.64       1427.58        89.37 o                         
   6  -8   2        689.02        664.56        55.74 o                         
   7  -8   2        347.09        377.36        63.04 o                         
 -10  -7   2        492.41        507.03        43.22 o                         
  -9  -7   2          7.90         35.14        35.71 o                         
  -8  -7   2        341.84        282.34        41.35 o                         
  -7  -7   2         18.22         17.77        29.07 o                         
  -6  -7   2         37.45         44.41        45.09 o                         
  -5  -7   2         79.35         78.89        36.12 o                         
  -4  -7   2         48.70         25.36        44.61 o                         
  -3  -7   2         87.46         58.77        51.25 o                         
  -2  -7   2       2009.23       2050.97       118.08 o                         
  -1  -7   2        388.71        381.84        53.40 o                         
   0  -7   2       3216.12       2950.31       256.50 o                         
   1  -7   2       5936.29       5605.05       192.53 o                         
   2  -7   2       6324.91       6074.47       158.77 o                         
   3  -7   2       7348.10       7221.34       169.36 o                         
   4  -7   2       1874.66       1721.91        69.98 o                         
   5  -7   2        695.61        696.99        46.30 o                         
   6  -7   2        374.08        426.15        53.15 o                         
   7  -7   2       1025.01        979.17        64.04 o                         
   8  -7   2       1971.76       1902.69       117.30 o                         
 -10  -6   2       1580.79       1507.25        78.63 o                         
  -9  -6   2       1399.51       1456.69        85.00 o                         
  -8  -6   2       1408.34       1510.07        85.45 o                         
  -7  -6   2       1144.03       1276.20        82.10 o                         
  -6  -6   2       5181.22       4996.75       184.33 o                         
  -5  -6   2      10047.12       9473.41       512.67 o                         
  -4  -6   2       6771.09       6594.17       211.41 o                         
  -3  -6   2       2003.25       1787.76       125.61 o                         
  -2  -6   2         14.30          8.36        50.89 o                         
  -1  -6   2         10.75         28.41        33.01 o                         
   0  -6   2         11.67         16.27        31.49 o                         
   1  -6   2       2430.06       2314.11       224.92 o                         
   2  -6   2        583.57        555.09        32.34 o                         
   3  -6   2        475.32        380.66        36.80 o                         
   4  -6   2         49.00         76.80        26.21 o                         
   5  -6   2        151.30        123.32        30.10 o                         
   6  -6   2         15.13         76.91        57.98 o                         
   7  -6   2        371.98        405.99        27.45 o                         
   8  -6   2        801.25        799.27       118.64 o                         
 -10  -5   2       1672.35       1697.74       120.11 o                         
  -9  -5   2       1787.95       2007.50       198.80 o                         
  -8  -5   2       2978.36       3028.04       129.10 o                         
  -7  -5   2       3814.63       3897.53       143.05 o                         
  -6  -5   2       5850.14       5533.12       221.29 o                         
  -5  -5   2      11671.08      11801.07       393.34 o                         
  -4  -5   2      11397.87      11871.94       624.21 o                         
  -3  -5   2       6955.55       7041.24       265.84 o                         
  -2  -5   2       7085.45       6866.50       276.99 o                         
  -1  -5   2       2840.64       2545.28       282.43 o                         
   0  -5   2       7574.89       7223.73       290.55 o                         
   1  -5   2      17339.10      15992.52       581.24 o                         
   2  -5   2      10124.55       8505.21       556.83 o                         
   3  -5   2       4946.76       4786.44       159.40 o                         
   4  -5   2       2505.33       2507.93        98.22 o                         
   5  -5   2       1085.67       1096.22        56.76 o                         
   6  -5   2        528.46        572.79        46.71 o                         
   7  -5   2        225.83        224.98        28.43 o                         
   8  -5   2        716.41        720.30        47.17 o                         
   9  -5   2        148.02        144.81        48.95 o                         
 -10  -4   2        503.46        518.41        32.98 o                         
  -9  -4   2        484.68        497.45        45.13 o                         
  -8  -4   2        151.73        264.72        45.56 o                         
  -7  -4   2        551.15        585.62        43.59 o                         
  -6  -4   2       1988.84       1808.87        61.37 o                         
  -5  -4   2       2286.44       2411.15        94.43 o                         
  -4  -4   2       2969.93       2828.84       144.03 o                         
  -3  -4   2       5846.30       6376.41       257.96 o                         
  -2  -4   2       3525.19       3365.64       247.72 o                         
  -1  -4   2      17671.22      16502.79       879.23 o                         
   0  -4   2      16930.06      17687.02       637.74 o                         
   1  -4   2      13282.97      12885.76       477.10 o                         
   2  -4   2       9425.53       8902.79       536.39 o                         
   3  -4   2       8606.25       8373.53       341.43 o                         
   4  -4   2       2562.79       2524.59        81.70 o                         
   5  -4   2       4001.55       3939.81       117.72 o                         
   6  -4   2       3624.90       3651.63       115.54 o                         
   7  -4   2       2969.05       2977.04       113.03 o                         
   8  -4   2       4567.27       4375.71       131.01 o                         
   9  -4   2       1995.23       1961.90        72.46 o                         
 -10  -3   2         74.86        110.13        25.15 o                         
  -9  -3   2        182.53        194.67        27.27 o                         
  -8  -3   2       1163.37       1164.94        96.15 o                         
  -7  -3   2       3540.93       3665.84       103.33 o                         
  -6  -3   2        876.72        813.20        45.68 o                         
  -5  -3   2         24.58         24.72        24.86 o                         
  -4  -3   2         46.29         41.16        28.84 o                         
  -3  -3   2        525.76        797.80        62.01 o                         
  -2  -3   2        166.61        148.67        23.42 o                         
  -1  -3   2        744.21        714.16       101.58 o                         
   0  -3   2      13696.28      13444.88       484.20 o                         
   1  -3   2       4674.23       4642.03       186.98 o                         
   2  -3   2       1284.86       1481.54        84.73 o                         
   3  -3   2       3049.36       3040.83       124.07 o                         
   4  -3   2       1007.91       1129.00       112.18 o                         
   5  -3   2       2774.27       2776.92        81.71 o                         
   6  -3   2       5038.33       5147.58       135.53 o                         
   7  -3   2       6368.51       6598.86       215.50 o                         
   8  -3   2       4692.99       4952.15       168.83 o                         
   9  -3   2       3394.60       3343.46       148.95 o                         
  10  -3   2        755.27        787.27        65.55 o                         
 -10  -2   2       1259.11       1343.36        73.86 o                         
  -9  -2   2       2752.27       2936.17       128.48 o                         
  -8  -2   2       6698.10       6646.23       182.64 o                         
  -7  -2   2       7743.99       7555.28       207.88 o                         
  -6  -2   2      11067.31      10321.45       233.78 o                         
  -5  -2   2       8226.38       7709.25       265.42 o                         
  -4  -2   2         86.30         88.56        28.74 o                         
  -3  -2   2        817.56        766.69       122.27 o                         
  -2  -2   2       3503.05       3683.91       122.34 o                         
  -1  -2   2       9212.72       9358.09       484.38 o                         
   0  -2   2      13815.81      12876.49       460.82 o                         
   1  -2   2        663.81        536.11        47.50 o                         
   2  -2   2        296.12        252.43        49.74 o                         
   3  -2   2       2820.61       2568.40       119.69 o                         
   4  -2   2         19.32         22.39        41.27 o                         
   5  -2   2        350.52        306.44        26.23 o                         
   6  -2   2        232.75        218.99        26.57 o                         
   7  -2   2       1274.38       1318.33        53.31 o                         
   8  -2   2       1206.00       1258.01        55.65 o                         
   9  -2   2        173.08        220.60        74.65 o                         
  10  -2   2         21.72         34.63        18.90 o                         
 -10  -1   2       1234.98       1314.61        73.37 o                         
  -9  -1   2       1888.48       1891.90       143.31 o                         
  -8  -1   2       3356.83       3477.89       110.35 o                         
  -7  -1   2       5507.02       5575.12       183.63 o                         
  -6  -1   2       4665.12       4781.06       127.59 o                         
  -5  -1   2      11380.81      10625.87       362.91 o                         
  -4  -1   2       2925.58       2561.69       108.63 o                         
  -3  -1   2       8213.93       8833.72       342.83 o                         
  -2  -1   2      18831.80      19283.41       668.45 o                         
  -1  -1   2      10347.12      11651.36       409.96 o                         
   0  -1   2      36882.04      36549.82      1247.56 o                         
   1  -1   2      15193.58      14248.83       405.98 o                         
   2  -1   2       7950.67       7292.58       393.35 o                         
   3  -1   2        746.77        861.83        78.02 o                         
   4  -1   2       6725.78       6455.49       237.41 o                         
   5  -1   2       4443.73       4787.61       144.92 o                         
   6  -1   2       5318.98       5054.40       175.98 o                         
   7  -1   2       1361.63       1388.00        56.66 o                         
   8  -1   2        595.26        623.28        34.09 o                         
   9  -1   2        594.08        556.81        72.84 o                         
  10  -1   2        905.89        914.59        91.82 o                         
 -10   0   2         30.10         39.17        24.05 o                         
  -9   0   2          9.48         39.58        42.25 o                         
  -8   0   2         26.20        -17.38        31.27 o                         
  -7   0   2        350.99        377.97        37.84 o                         
  -6   0   2        294.43        279.10        32.95 o                         
  -5   0   2        207.61        275.64        37.59 o                         
  -4   0   2         34.45         49.36        26.15 o                         
  -3   0   2      12352.82      12344.23       458.41 o                         
  -2   0   2         99.10        121.94        28.90 o                         
  -1   0   2      27848.67      28760.10       991.87 o                         
   0   0   2       6861.53       7735.29       268.73 o                         
   1   0   2       2550.62       2520.95       101.41 o                         
   2   0   2      10425.86      11005.62       391.36 o                         
   3   0   2      19082.50      19591.35       559.55 o                         
   4   0   2       6842.76       7440.43       305.78 o                         
   5   0   2      17271.92      17142.99       935.80 o                         
   6   0   2      11244.33      11038.65       419.61 o                         
   7   0   2       4231.17       4210.38       163.79 o                         
   8   0   2       1603.31       1559.20        88.21 o                         
   9   0   2       1343.30       1314.13        61.11 o                         
  10   0   2       1190.05       1146.23        99.70 o                         
 -10   1   2       1452.25       1487.48        73.71 o                         
  -9   1   2       1890.67       2040.87       106.48 o                         
  -8   1   2       2645.83       2691.83        91.33 o                         
  -7   1   2       2721.63       2515.53        93.45 o                         
  -6   1   2        174.15        171.53        20.61 o                         
  -5   1   2        288.73        282.84        26.79 o                         
  -4   1   2       3374.34       3443.15       118.87 o                         
  -3   1   2       2052.94       1982.39        91.12 o                         
  -2   1   2        758.64        728.99        47.06 o                         
  -1   1   2        118.49         90.30        17.66 o                         
   0   1   2       1236.59       1146.95        55.87 o                         
   1   1   2       3282.86       2800.83       159.32 o                         
   2   1   2         10.84         67.09        21.46 o                         
   3   1   2       1167.83       1082.10        80.45 o                         
   4   1   2       2069.78       1897.56        85.09 o                         
   5   1   2       4425.11       4062.09       326.37 o                         
   6   1   2       2071.88       2134.58        58.97 o                         
   7   1   2       1232.21       1254.07        82.17 o                         
   8   1   2        243.93        277.92        44.16 o                         
   9   1   2       1051.71       1138.43        65.48 o                         
  10   1   2        991.35       1102.24        49.31 o                         
 -10   2   2       1735.39       1709.68        75.37 o                         
  -9   2   2       2348.89       2287.02       113.06 o                         
  -8   2   2       4329.51       4716.28       249.19 o                         
  -7   2   2       2981.31       2982.43       100.67 o                         
  -6   2   2       2093.82       1968.07        71.29 o                         
  -5   2   2       2109.33       2140.01        66.86 o                         
  -4   2   2       6458.63       6227.68       186.20 o                         
  -3   2   2      14468.80      13633.23       399.37 o                         
  -2   2   2      15575.13      15358.96       389.21 o                         
  -1   2   2       6617.50       6884.60       243.53 o                         
   0   2   2      11272.95      11083.15       460.06 o                         
   1   2   2        399.46        264.92        43.50 o                         
   2   2   2      11265.72      11000.60       402.87 o                         
   3   2   2      14749.29      15543.33       800.36 o                         
   4   2   2       2370.54       2341.51       179.61 o                         
   5   2   2        709.14        778.27        66.61 o                         
   6   2   2        615.59        595.22        30.66 o                         
   7   2   2        107.29        108.11        28.60 o                         
   8   2   2        277.69        255.94        33.01 o                         
   9   2   2         48.90         64.07        26.59 o                         
  10   2   2        304.29        349.37        62.83 o                         
  11   2   2        362.06        356.94        47.45 o                         
  -9   3   2        612.90        523.41        36.40 o                         
  -8   3   2       1429.33       1407.88        70.96 o                         
  -7   3   2       1875.00       1853.65        80.77 o                         
  -6   3   2       1315.20       1216.08        52.03 o                         
  -5   3   2       8963.02       8492.79       184.98 o                         
  -4   3   2       4092.32       4130.83       183.42 o                         
  -3   3   2      12999.58      12775.75       402.62 o                         
  -2   3   2      29261.03      30765.38      1284.31 o                         
  -1   3   2      29940.63      30955.30      1546.16 o                         
   0   3   2      72177.25      76582.52      2620.76 o                         
   1   3   2      12860.81      13393.29       397.22 o                         
   2   3   2      12364.11      13654.47       695.97 o                         
   3   3   2      15853.09      17326.99       886.12 o                         
   4   3   2      18602.16      19139.30       992.07 o                         
   5   3   2       8823.27       9397.23       544.43 o                         
   6   3   2       2784.85       2892.75        77.29 o                         
   7   3   2       1526.69       1454.93        54.36 o                         
   8   3   2       3323.40       3358.64       152.12 o                         
   9   3   2       1235.67       1431.82        64.80 o                         
  10   3   2        834.54        916.46        79.98 o                         
  11   3   2        243.94        295.85        42.59 o                         
  -9   4   2         54.48         63.64        17.33 o                         
  -8   4   2          4.29          3.45        21.52 o                         
  -7   4   2        151.09        147.11        52.92 o                         
  -6   4   2         93.73         78.22        24.55 o                         
  -5   4   2       1119.04       1173.28        77.97 o                         
  -4   4   2        305.97        272.99        28.15 o                         
  -3   4   2       3217.78       2969.88       252.91 o                         
  -2   4   2       1088.81       1137.45       134.14 o                         
  -1   4   2       5489.02       5462.26       312.18 o                         
   0   4   2       7682.71       8146.66       320.21 o                         
   1   4   2       3471.31       3399.93       124.89 o                         
   2   4   2       4066.67       4358.63       218.39 o                         
   3   4   2      14236.12      16354.96       843.89 o                         
   4   4   2      11256.67      12868.71       694.16 o                         
   5   4   2      12174.68      12065.01       673.93 o                         
   6   4   2       2988.57       2994.06        92.33 o                         
   7   4   2       2430.56       2563.74        94.10 o                         
   8   4   2       2953.41       3290.91       115.23 o                         
   9   4   2       3060.14       3452.52       221.77 o                         
  10   4   2       3378.58       3657.65       209.87 o                         
  11   4   2       1437.39       1534.87        99.31 o                         
  -9   5   2        706.13        650.54        33.87 o                         
  -8   5   2        599.18        538.50        34.62 o                         
  -7   5   2       1113.57       1016.50        92.09 o                         
  -6   5   2       1488.12       1520.94        73.32 o                         
  -5   5   2       3019.32       2845.66        88.63 o                         
  -4   5   2       5043.99       4973.66       143.49 o                         
  -3   5   2       3335.77       3168.94       124.37 o                         
  -2   5   2       1372.40       1729.18       188.08 o                         
  -1   5   2        366.22        249.28        54.64 o                         
   0   5   2        788.17        818.53        71.43 o                         
   1   5   2        305.01        295.31        36.29 o                         
   2   5   2         15.35         60.76        27.94 o                         
   3   5   2       1670.14       1779.36       148.48 o                         
   4   5   2       2223.55       2924.34       213.96 o                         
   5   5   2         14.21         18.05        30.77 o                         
   6   5   2         30.04         21.87        22.96 o                         
   7   5   2        830.38        781.26        47.40 o                         
   8   5   2        350.90        475.46        78.52 o                         
   9   5   2       2341.58       2420.60       171.89 o                         
  10   5   2       2361.26       2663.14       161.52 o                         
  11   5   2        837.74        976.20        72.26 o                         
  -8   6   2        892.23        928.33        57.94 o                         
  -7   6   2       1238.22       1327.79       124.25 o                         
  -6   6   2       2756.62       2926.44       133.11 o                         
  -5   6   2       7201.07       6771.80       198.48 o                         
  -4   6   2      10326.54       9971.60       309.69 o                         
  -3   6   2       7112.65       6671.80       195.41 o                         
  -2   6   2       5244.65       5215.29       248.04 o                         
  -1   6   2       1361.35       1243.60       122.40 o                         
   0   6   2       7914.33       8382.36       351.58 o                         
   1   6   2       8021.59       8045.19       368.80 o                         
   2   6   2       6396.90       5790.45       216.26 o                         
   3   6   2       5635.29       5042.77       322.01 o                         
   4   6   2         55.04        -10.07        45.56 o                         
   5   6   2        985.81       1058.11        66.80 o                         
   6   6   2       1931.60       1800.27        83.22 o                         
   7   6   2        423.03        428.83        38.35 o                         
   8   6   2         43.67         46.30        43.51 o                         
   9   6   2         53.56         65.95        32.31 o                         
  10   6   2          0.23         18.89        21.61 o                         
  -8   7   2        443.97        401.30        43.42 o                         
  -7   7   2        749.71        848.33        75.61 o                         
  -6   7   2        530.00        603.41        63.65 o                         
  -5   7   2       2997.74       2922.21       109.07 o                         
  -4   7   2       2295.22       2260.88        82.48 o                         
  -3   7   2       3158.56       3227.60        98.05 o                         
  -2   7   2       3953.62       3649.49       125.09 o                         
  -1   7   2        146.78        102.84        43.28 o                         
   0   7   2       7919.08       8015.99       464.24 o                         
   1   7   2       8062.72       8136.31       295.41 o                         
   2   7   2      17797.07      16814.17       749.99 o                         
   3   7   2       5202.98       5281.69       352.59 o                         
   4   7   2       4901.73       4213.78       131.52 o                         
   5   7   2       2832.56       2718.40       113.99 o                         
   6   7   2       2388.60       2518.13       112.94 o                         
   7   7   2       4723.57       4600.61       124.62 o                         
   8   7   2       3678.77       3698.41       120.78 o                         
   9   7   2       1063.97       1060.81        52.58 o                         
  10   7   2       1542.56       1473.89        74.25 o                         
  -7   8   2         49.45         26.60        24.41 o                         
  -6   8   2        206.33        203.14        38.43 o                         
  -5   8   2        116.65        126.37        41.63 o                         
  -4   8   2        104.55        120.78        43.41 o                         
  -3   8   2        642.14        740.43        64.66 o                         
  -2   8   2          3.90         16.01        29.61 o                         
  -1   8   2        992.28        912.10        56.46 o                         
   0   8   2       2762.71       2680.43       199.54 o                         
   1   8   2       3166.26       3028.79        98.92 o                         
   2   8   2       3499.80       3509.28       100.62 o                         
   3   8   2       1608.65       1548.79        63.36 o                         
   4   8   2        878.69        844.97        46.46 o                         
   5   8   2       1654.55       1516.46        69.09 o                         
   6   8   2       2604.97       2660.35        99.49 o                         
   7   8   2       3497.72       3656.82       115.62 o                         
   8   8   2       5416.43       5279.00       160.32 o                         
   9   8   2       2758.17       2809.22       122.97 o                         
  10   8   2       1703.47       1615.23        79.71 o                         
  -6   9   2       2197.82       2413.30       146.40 o                         
  -5   9   2       2393.25       2481.47       120.26 o                         
  -4   9   2        873.07       1003.88        78.74 o                         
  -3   9   2        638.87        636.22        59.22 o                         
  -2   9   2       1475.02       1459.46        85.93 o                         
  -1   9   2        558.25        474.86        44.31 o                         
   0   9   2       1171.75       1067.83        71.13 o                         
   1   9   2        185.69        183.97        27.60 o                         
   2   9   2        266.36        223.88        40.46 o                         
   3   9   2       1392.77       1351.95        60.72 o                         
   4   9   2        124.00         92.82        39.39 o                         
   5   9   2        512.51        572.02        74.10 o                         
   6   9   2        301.03        238.94        48.17 o                         
   7   9   2        876.60        763.94        52.13 o                         
   8   9   2        752.85        748.66        51.36 o                         
   9   9   2        743.88        804.69        60.44 o                         
  10   9   2        108.89        157.77        35.99 o                         
  -5  10   2       1381.25       1572.38       108.39 o                         
  -4  10   2        723.55        832.40        87.18 o                         
  -3  10   2        391.71        435.48        79.13 o                         
  -2  10   2       2457.12       2577.31       172.83 o                         
  -1  10   2       1788.83       1833.68       140.51 o                         
   0  10   2       9701.49      10016.66       327.13 o                         
   1  10   2       4518.13       4652.93       164.68 o                         
   2  10   2       2692.52       2848.13       131.65 o                         
   3  10   2       3805.33       3839.95       116.32 o                         
   4  10   2       1511.69       1576.60        73.82 o                         
   5  10   2       1167.85       1387.95        90.10 o                         
   6  10   2       1337.60       1323.27       117.59 o                         
   7  10   2        228.87        289.87        57.43 o                         
   8  10   2         28.34         20.94        36.83 o                         
   9  10   2        368.62        324.14        56.51 o                         
  -5  11   2        586.13        644.04        57.09 o                         
  -4  11   2        166.86        193.47        34.12 o                         
  -3  11   2        157.13        198.15        39.97 o                         
  -2  11   2        785.77        857.81        64.87 o                         
  -1  11   2       1898.45       2155.91        87.57 o                         
   0  11   2       3529.55       3842.14       129.37 o                         
   1  11   2       2725.58       2819.78       116.51 o                         
   2  11   2       2751.28       2809.21        96.70 o                         
   3  11   2        463.42        508.17        54.47 o                         
   4  11   2       1303.26       1435.91        68.20 o                         
   5  11   2       2420.77       2520.26       115.72 o                         
   6  11   2       3303.61       3480.85       254.00 o                         
   7  11   2       1964.05       2108.77       139.57 o                         
   8  11   2       1905.29       1902.94       108.23 o                         
   9  11   2       1045.70       1003.56        71.26 o                         
  -4  12   2          4.18          1.67        23.39 o                         
  -3  12   2          0.76         10.42        23.27 o                         
  -2  12   2          0.32         12.87        28.09 o                         
  -1  12   2        305.26        309.15        47.91 o                         
   0  12   2        158.28        198.83        46.79 o                         
   1  12   2        102.08        106.08        34.78 o                         
   2  12   2        130.44        130.97        35.35 o                         
   3  12   2         15.36          5.07        34.69 o                         
   4  12   2        583.41        570.36        65.08 o                         
   5  12   2       1733.18       1943.17       168.81 o                         
   7  12   2        801.57        805.06        53.29 o                         
  -3  13   2        596.72        610.59       133.81 o                         
  -2  13   2       1125.30       1190.75        63.27 o                         
  -1  13   2        831.76        888.67        41.97 o                         
   0  13   2        730.79        793.37        41.63 o                         
   1  13   2        552.68        593.57        42.48 o                         
   2  13   2        546.79        590.74        42.79 o                         
   3  13   2        520.37        601.38        69.83 o                         
   4  13   2          3.62        -30.18        41.68 o                         
   5  13   2         10.09         81.94        69.07 o                         
   6  13   2         21.06         -3.41        33.54 o                         
   7  13   2          0.28         -2.30        28.60 o                         
  -1  14   2       1327.49       1548.01       107.60 o                         
   0  14   2       1374.74       1599.00        82.39 o                         
   1  14   2        956.70       1047.41        94.49 o                         
   2  14   2        906.71       1018.27        62.79 o                         
   3  14   2       1526.69       1696.76        86.30 o                         
   4  14   2       1287.23       1436.95       114.64 o                         
   5  14   2        849.95        668.32        60.68 o                         
   2  15   2        363.66        403.92        49.72 o                         
   3  15   2        494.81        483.57        54.11 o                         
  -3 -14   3        224.60        212.52        31.70 o                         
  -2 -14   3        289.74        268.24        34.18 o                         
  -1 -14   3        282.57        301.71        33.52 o                         
   0 -14   3         54.03         52.54        22.04 o                         
  -6 -13   3       1071.54        932.14        72.37 o                         
  -4 -13   3       1805.94       1909.59       133.85 o                         
  -3 -13   3       1885.13       2095.47       106.15 o                         
  -2 -13   3       1562.97       1849.61        67.17 o                         
  -1 -13   3       1444.27       1628.67        61.53 o                         
   0 -13   3        629.97        766.00        47.12 o                         
   1 -13   3        422.47        425.02        28.47 o                         
   2 -13   3        154.62        170.75        28.24 o                         
  -7 -12   3        477.30        495.99        54.11 o                         
  -6 -12   3        984.21        783.92        65.89 o                         
  -5 -12   3        747.47        849.64        65.20 o                         
  -4 -12   3       2442.23       2474.75       114.00 o                         
  -3 -12   3       1476.37       1655.14        81.45 o                         
  -2 -12   3       1604.27       1655.31       110.54 o                         
  -1 -12   3       2265.59       2290.68       101.98 o                         
   0 -12   3       1235.62       1283.66        66.54 o                         
   1 -12   3        914.82        972.55        47.94 o                         
   2 -12   3        786.68        924.49        51.77 o                         
   3 -12   3       1225.67       1275.97        55.56 o                         
   4 -12   3       1682.96       1580.80       173.00 o                         
  -8 -11   3        217.49        171.07        38.15 o                         
  -7 -11   3         71.43         64.16        45.04 o                         
  -6 -11   3        123.48        140.51        60.40 o                         
  -5 -11   3          0.54        -17.24        49.19 o                         
  -4 -11   3         73.42         49.89        41.20 o                         
  -3 -11   3          4.05         34.06        42.86 o                         
  -2 -11   3         35.08         49.45        29.83 o                         
  -1 -11   3        307.87        360.91        44.36 o                         
   0 -11   3        922.99        932.95        61.47 o                         
   1 -11   3        638.01        618.27        44.93 o                         
   2 -11   3        481.22        496.41        82.42 o                         
   3 -11   3        985.95       1089.41       111.82 o                         
   4 -11   3       1394.07       1550.72       120.22 o                         
   5 -11   3        924.83        919.60        48.99 o                         
  -9 -10   3       1591.62       1590.02       169.16 o                         
  -8 -10   3        710.51        648.06        75.91 o                         
  -7 -10   3        671.47        616.08        45.50 o                         
  -6 -10   3        707.72        600.98        94.55 o                         
  -5 -10   3        273.06        338.02        79.45 o                         
  -4 -10   3       1194.39       1327.57        87.90 o                         
  -3 -10   3       3225.64       3079.67       137.77 o                         
  -2 -10   3       1235.06       1198.77        61.03 o                         
  -1 -10   3        766.83        877.19        50.38 o                         
   0 -10   3         24.53         77.39        32.99 o                         
   1 -10   3        353.59        764.51       208.38 o                         
   2 -10   3        234.65        537.98       190.94 o                         
   3 -10   3        200.75        222.56        81.32 o                         
   4 -10   3         60.08         86.32        67.59 o                         
   5 -10   3         33.81         36.00        49.68 o                         
   6 -10   3         14.02         26.37        31.86 o                         
  -9  -9   3        708.26        601.64        45.70 o                         
  -8  -9   3       1260.78       1158.42        64.48 o                         
  -7  -9   3       1717.86       1651.12        97.49 o                         
  -6  -9   3       2610.04       2425.04       167.83 o                         
  -5  -9   3       1963.17       1727.13       103.96 o                         
  -4  -9   3       5491.90       5355.63       241.83 o                         
  -3  -9   3       7946.04       8308.68       281.56 o                         
  -2  -9   3       3932.93       4013.07       111.16 o                         
  -1  -9   3       2563.30       2749.10        86.74 o                         
   0  -9   3       1057.27       1122.19        71.07 o                         
   1  -9   3       2984.79       3182.23       172.23 o                         
   2  -9   3       3268.76       3615.17       149.75 o                         
   3  -9   3       3453.49       3662.59       266.76 o                         
   4  -9   3       1361.88       1289.03       126.19 o                         
   5  -9   3        536.61        495.17        83.31 o                         
   6  -9   3        275.48        288.26        55.28 o                         
  -9  -8   3         81.62         61.32        36.24 o                         
  -8  -8   3        628.79        585.70        43.91 o                         
  -7  -8   3       1269.48       1134.77        54.51 o                         
  -6  -8   3        564.74        559.33        59.27 o                         
  -5  -8   3        649.32        542.37        47.71 o                         
  -4  -8   3       2346.50       2157.02       122.97 o                         
  -3  -8   3       2237.62       2354.51       107.59 o                         
  -2  -8   3       2982.95       3032.70        86.17 o                         
  -1  -8   3       3284.94       3239.04        96.13 o                         
   0  -8   3       1755.83       1822.11        82.18 o                         
   1  -8   3       5188.68       5290.90       241.48 o                         
   2  -8   3       8755.11       8750.47       249.70 o                         
   3  -8   3       5178.60       5384.86       167.31 o                         
   4  -8   3       3426.14       3524.99       160.07 o                         
   5  -8   3       1545.18       1688.28        96.81 o                         
   6  -8   3        657.61        690.43        54.30 o                         
   7  -8   3       1067.28       1113.57        84.08 o                         
  -9  -7   3        136.05        171.05        30.89 o                         
  -8  -7   3         70.30         86.10        31.08 o                         
  -7  -7   3       1107.81        989.99        46.78 o                         
  -6  -7   3       1439.22       1419.32        92.47 o                         
  -5  -7   3       2002.58       1866.73        74.11 o                         
  -4  -7   3       2123.43       1800.87        79.62 o                         
  -3  -7   3         89.15         61.75        20.79 o                         
  -2  -7   3        155.28        174.20        25.39 o                         
  -1  -7   3         72.53        124.43        25.84 o                         
   0  -7   3        275.90        235.96        35.88 o                         
   1  -7   3        620.27        583.47        48.55 o                         
   2  -7   3       1018.72       1009.37        48.08 o                         
   3  -7   3       1179.63       1184.56        55.18 o                         
   4  -7   3       1664.38       1709.84        89.60 o                         
   5  -7   3        796.38        839.79        63.78 o                         
   6  -7   3        409.61        396.49        36.83 o                         
   7  -7   3       1283.31       1245.38       137.59 o                         
   8  -7   3        814.65        831.31        63.32 o                         
 -10  -6   3       1713.10       1556.85       109.35 o                         
  -9  -6   3       2670.07       2657.20       101.17 o                         
  -8  -6   3       1587.48       1703.96        63.86 o                         
  -7  -6   3       4054.03       4126.82       110.52 o                         
  -6  -6   3       8447.45       8419.52       239.92 o                         
  -5  -6   3       9855.75       9743.71       262.29 o                         
  -4  -6   3       7115.65       6965.98       178.36 o                         
  -3  -6   3       3431.36       3271.90       186.03 o                         
  -2  -6   3       1256.02       1321.74        99.14 o                         
  -1  -6   3       6289.52       6613.56       243.28 o                         
   0  -6   3       4672.00       4465.18       207.01 o                         
   1  -6   3       3934.95       3885.81       180.73 o                         
   2  -6   3       1700.80       1663.44        54.72 o                         
   3  -6   3        908.50        894.06        42.47 o                         
   4  -6   3         17.45         -4.35        25.94 o                         
   5  -6   3        326.78        301.26        41.01 o                         
   6  -6   3        153.01        137.75        25.84 o                         
   7  -6   3         50.20         60.95        35.40 o                         
   8  -6   3         97.83        109.71        24.61 o                         
 -10  -5   3       1057.96       1085.01        88.66 o                         
  -9  -5   3       2311.75       2376.32        94.31 o                         
  -8  -5   3       1958.23       2177.97       119.02 o                         
  -7  -5   3       2530.97       2624.46        86.85 o                         
  -6  -5   3       3693.51       3754.08       125.67 o                         
  -5  -5   3      12601.84      12203.64       367.01 o                         
  -4  -5   3       5867.45       5463.15       241.01 o                         
  -3  -5   3       8018.60       8014.99       314.08 o                         
  -2  -5   3      10012.31       9138.05       455.94 o                         
  -1  -5   3       5819.48       6071.50       254.00 o                         
   0  -5   3      15803.67      15865.38       717.41 o                         
   1  -5   3      19219.34      17606.23       641.65 o                         
   2  -5   3       6229.09       6096.04       266.83 o                         
   3  -5   3       2085.14       2000.84       102.29 o                         
   4  -5   3       1488.57       1462.48        82.35 o                         
   5  -5   3       2284.13       2264.52        86.35 o                         
   6  -5   3       1707.53       1901.75        89.45 o                         
   7  -5   3       3574.94       3563.11       130.65 o                         
   8  -5   3        275.93        238.19        30.90 o                         
   9  -5   3        297.65        262.19        89.23 o                         
 -10  -4   3        134.97        190.36        47.06 o                         
  -9  -4   3         82.93         59.71        27.40 o                         
  -8  -4   3         18.00        154.61        92.60 o                         
  -7  -4   3         30.57         24.79        20.96 o                         
  -6  -4   3         14.98         10.09        21.07 o                         
  -5  -4   3        505.47        504.93        51.79 o                         
  -4  -4   3       1395.03       1400.07       158.91 o                         
  -3  -4   3       4297.48       4677.31       313.75 o                         
  -2  -4   3        969.95       1007.11        73.69 o                         
  -1  -4   3       9593.71       9697.96       319.26 o                         
   0  -4   3      16193.26      17453.21       629.68 o                         
   1  -4   3       8357.61       8368.36       372.04 o                         
   2  -4   3      15112.66      14747.42       686.35 o                         
   3  -4   3        690.30        673.36        74.19 o                         
   4  -4   3       1860.73       1962.49        66.01 o                         
   5  -4   3       3034.23       3144.70       123.23 o                         
   6  -4   3       4942.63       4869.42       205.76 o                         
   7  -4   3       6082.94       6296.18       209.26 o                         
   8  -4   3       1876.76       1741.46       197.81 o                         
   9  -4   3       1324.52       1191.88        74.48 o                         
 -10  -3   3        613.69        668.12        45.41 o                         
  -9  -3   3       1578.46       1739.71        74.45 o                         
  -8  -3   3       2659.81       2688.61       110.03 o                         
  -7  -3   3       7007.91       7344.02       194.36 o                         
  -6  -3   3       1394.42       1295.88        55.17 o                         
  -5  -3   3        103.06         95.20        31.76 o                         
  -4  -3   3        396.27        316.00        33.44 o                         
  -3  -3   3       1160.69       1195.21        68.10 o                         
  -2  -3   3       1108.05        907.80        66.06 o                         
  -1  -3   3          7.36          0.58        29.31 o                         
   0  -3   3       1974.03       1918.06       100.61 o                         
   1  -3   3         27.50         54.13        24.24 o                         
   2  -3   3        136.99        118.67        44.98 o                         
   3  -3   3         93.56         59.84        55.50 o                         
   4  -3   3        141.87        135.85        40.32 o                         
   5  -3   3       2342.25       2295.51        77.94 o                         
   6  -3   3       2748.23       2715.26       134.92 o                         
   7  -3   3       3067.36       3127.26       114.19 o                         
   8  -3   3        607.51        630.73        45.79 o                         
   9  -3   3       1077.60       1035.67       105.86 o                         
 -10  -2   3       1459.22       1617.66        86.32 o                         
  -9  -2   3       2906.49       3035.70       133.14 o                         
  -8  -2   3       4089.94       4304.24       174.01 o                         
  -7  -2   3       9009.19       8478.96       262.27 o                         
  -6  -2   3       7817.63       7650.14       197.07 o                         
  -5  -2   3       4848.80       5166.13       191.86 o                         
  -4  -2   3       1854.70       1989.15       106.94 o                         
  -3  -2   3      16451.32      16050.89       472.17 o                         
  -2  -2   3      21772.07      22469.41       560.22 o                         
  -1  -2   3      24843.73      24843.57      1234.15 o                         
   0  -2   3      15404.15      16825.47       594.78 o                         
   1  -2   3       2317.20       2336.14       104.61 o                         
   2  -2   3       6233.21       6367.47       256.96 o                         
   3  -2   3       4198.38       4422.78       286.17 o                         
   4  -2   3       1009.63       1163.20        88.08 o                         
   5  -2   3        617.83        578.29        29.14 o                         
   6  -2   3         81.19         98.51        20.03 o                         
   7  -2   3        537.82        570.37        34.40 o                         
   8  -2   3        373.39        356.31        34.90 o                         
   9  -2   3        108.62        126.01        64.72 o                         
  10  -2   3         32.18         34.74        30.12 o                         
 -10  -1   3        343.25        410.82        41.26 o                         
  -9  -1   3         60.47         74.10        26.48 o                         
  -8  -1   3        538.90        580.69        45.31 o                         
  -7  -1   3       1271.37       1381.81        88.62 o                         
  -6  -1   3       3845.09       3762.17       115.07 o                         
  -5  -1   3       9217.21       8813.43       294.15 o                         
  -4  -1   3       5427.35       5492.30       191.53 o                         
  -3  -1   3      14186.14      14875.66       547.87 o                         
  -2  -1   3      34252.38      33813.18       938.12 o                         
  -1  -1   3      15072.80      15549.57       545.35 o                         
   0  -1   3      31447.05      30753.68      1054.52 o                         
   1  -1   3       2860.00       2648.11        89.95 o                         
   2  -1   3       2264.22       2286.73       153.78 o                         
   3  -1   3       7117.01       7119.90       292.60 o                         
   4  -1   3      16877.64      16923.44       529.65 o                         
   5  -1   3      10597.83      10451.76       273.17 o                         
   6  -1   3       6485.11       6415.27       154.07 o                         
   7  -1   3       7132.27       7026.83       162.62 o                         
   8  -1   3       1520.35       1568.78        73.31 o                         
   9  -1   3       1496.29       1536.76        83.69 o                         
  10  -1   3       1015.77       1016.25        94.51 o                         
 -10   0   3        427.71        429.04        46.73 o                         
  -9   0   3       1673.85       1729.92        73.04 o                         
  -8   0   3        704.47        718.39        52.36 o                         
  -7   0   3          3.43         -0.78        20.53 o                         
  -6   0   3          3.66          2.01        27.17 o                         
  -5   0   3        527.56        546.70        34.22 o                         
  -4   0   3       2246.19       2375.80       129.78 o                         
  -3   0   3         40.33         42.10        27.03 o                         
  -2   0   3       1235.61       1328.71        74.84 o                         
  -1   0   3       3934.77       4541.26       241.53 o                         
   0   0   3         62.75         74.78        15.77 o                         
   1   0   3       2081.84       2007.99        72.54 o                         
   2   0   3      13431.63      13390.83       689.01 o                         
   3   0   3       3763.36       4256.67       280.52 o                         
   4   0   3      13956.94      13770.87       541.31 o                         
   5   0   3      16578.44      16409.60       529.17 o                         
   6   0   3      10695.51      10802.35       245.70 o                         
   7   0   3       5294.89       5378.30       151.26 o                         
   8   0   3       1861.68       1924.84        77.44 o                         
   9   0   3        716.21        819.39        47.23 o                         
  10   0   3       1643.33       1643.65        78.34 o                         
 -10   1   3       3014.10       2906.77       119.77 o                         
  -9   1   3       4646.91       4681.40       188.01 o                         
  -8   1   3       2445.20       2680.43       140.94 o                         
  -7   1   3       2299.29       2282.99        92.27 o                         
  -6   1   3        274.35        296.56        26.57 o                         
  -5   1   3        703.01        655.37        36.66 o                         
  -4   1   3       3729.99       3480.60       140.29 o                         
  -3   1   3       1938.65       2299.33        82.53 o                         
  -2   1   3       4146.55       4461.06       142.76 o                         
  -1   1   3       1084.22       1092.15        55.65 o                         
   0   1   3         15.89         18.50        20.80 o                         
   1   1   3       2894.00       3087.84       123.79 o                         
   2   1   3       1103.99       1279.51        69.77 o                         
   3   1   3       1398.93       1327.76        64.22 o                         
   4   1   3         18.90         10.53        18.91 o                         
   5   1   3       1712.11       1635.55       126.91 o                         
   6   1   3       1153.70       1119.14        41.10 o                         
   7   1   3        895.36        890.03        44.08 o                         
   8   1   3        219.99        260.97        40.20 o                         
   9   1   3        261.64        324.33        31.62 o                         
  10   1   3        898.92       1042.27        83.26 o                         
 -10   2   3       1627.46       1458.24        85.46 o                         
  -9   2   3       2660.32       2630.04        96.47 o                         
  -8   2   3       2904.13       2965.02       113.21 o                         
  -7   2   3       2484.92       2465.32        99.48 o                         
  -6   2   3       1110.68       1053.83        60.81 o                         
  -5   2   3       1745.89       1640.31        58.56 o                         
  -4   2   3      12765.30      12000.56       331.82 o                         
  -3   2   3      22763.29      21565.04       627.72 o                         
  -2   2   3      16467.03      16613.35       488.70 o                         
  -1   2   3      17386.17      16680.74       589.00 o                         
   0   2   3       5316.35       5495.93       165.27 o                         
   1   2   3       9113.47       8339.74       434.16 o                         
   2   2   3       7281.64       8349.84       313.88 o                         
   3   2   3       7019.77       7394.96       238.69 o                         
   4   2   3       2837.96       3020.78       123.94 o                         
   5   2   3       4153.69       4011.43       213.65 o                         
   6   2   3       2756.02       2532.40        72.09 o                         
   7   2   3        760.18        817.56        39.25 o                         
   8   2   3        816.89        865.98        42.98 o                         
   9   2   3        121.94        154.75        46.05 o                         
  10   2   3          1.09         19.29        28.88 o                         
  -9   3   3         31.55         32.42        21.64 o                         
  -8   3   3        840.65        789.50        52.88 o                         
  -7   3   3        479.52        457.56        38.35 o                         
  -6   3   3        815.50        782.53        47.11 o                         
  -5   3   3        947.22        949.73        44.56 o                         
  -4   3   3       7387.39       7231.20       191.23 o                         
  -3   3   3       6700.42       6466.24       263.47 o                         
  -2   3   3      23829.26      22979.61       811.43 o                         
  -1   3   3        808.03        915.32       113.27 o                         
   0   3   3         96.10         77.37        26.51 o                         
   1   3   3       8411.38       9991.33       299.33 o                         
   2   3   3      30912.52      33452.58      1162.49 o                         
   3   3   3      29066.83      30871.10       890.58 o                         
   4   3   3      24890.79      26043.39       768.22 o                         
   5   3   3       9687.95       9988.38       352.61 o                         
   6   3   3       1405.65       1436.60        45.81 o                         
   7   3   3       3595.62       3425.48        85.12 o                         
   8   3   3       3756.01       3782.15       122.62 o                         
   9   3   3       1404.62       1425.68        75.84 o                         
  10   3   3       1323.66       1612.48        62.25 o                         
  11   3   3        338.93        338.58        42.30 o                         
  -9   4   3        564.87        566.12        28.71 o                         
  -8   4   3        174.03        164.89        24.17 o                         
  -7   4   3         61.32         80.79        37.80 o                         
  -6   4   3        281.23        275.64        36.32 o                         
  -5   4   3        199.81        184.50        29.28 o                         
  -4   4   3         94.52         84.24        19.93 o                         
  -3   4   3         16.09         26.70        51.03 o                         
  -2   4   3       1119.42        863.32       141.92 o                         
  -1   4   3        453.93        529.22       116.92 o                         
   0   4   3        774.14        819.99        71.83 o                         
   1   4   3         36.88        127.67        41.52 o                         
   2   4   3       6308.51       6421.56       291.19 o                         
   3   4   3       5153.95       5544.52       196.93 o                         
   4   4   3       7176.01       7578.27       393.93 o                         
   5   4   3       1689.11       1692.24        98.50 o                         
   6   4   3        152.02        166.91        23.93 o                         
   7   4   3        300.48        328.54        30.10 o                         
   8   4   3       3159.13       3451.69        96.37 o                         
   9   4   3       2782.01       2944.41       133.87 o                         
  10   4   3       3149.40       3521.46       137.56 o                         
  11   4   3       1075.47       1133.21        77.41 o                         
  -9   5   3       1030.43        963.08        50.04 o                         
  -8   5   3        606.92        599.09        35.44 o                         
  -7   5   3       1934.22       1826.64        80.47 o                         
  -6   5   3       3935.77       4150.90       187.06 o                         
  -5   5   3       5821.59       5629.58       178.55 o                         
  -4   5   3       5988.30       5889.11       168.68 o                         
  -3   5   3       2663.57       2565.07        80.51 o                         
  -2   5   3       5257.63       5072.45       464.33 o                         
  -1   5   3       5317.59       5013.22       360.39 o                         
   0   5   3       1680.59       1664.70       108.19 o                         
   1   5   3       2497.08       2715.19       167.54 o                         
   2   5   3       3509.89       3631.63       118.84 o                         
   3   5   3        804.69        923.24       105.85 o                         
   4   5   3        876.23        892.83        68.92 o                         
   5   5   3        242.47        279.86        40.41 o                         
   6   5   3          3.63          8.14        21.45 o                         
   7   5   3          4.77         17.00        15.92 o                         
   8   5   3         88.93        134.27        22.53 o                         
   9   5   3       1573.85       1602.20       129.26 o                         
  10   5   3        747.77        710.29        43.45 o                         
  -8   6   3        695.99        736.76        97.19 o                         
  -7   6   3       1255.41       1287.56        71.96 o                         
  -6   6   3       3772.03       3744.74       163.76 o                         
  -5   6   3       4896.96       4729.29       211.89 o                         
  -4   6   3       7463.75       7551.77       222.55 o                         
  -3   6   3       8651.81       8274.40       213.04 o                         
  -2   6   3      10319.26       9966.34       224.22 o                         
  -1   6   3      17824.38      15832.31       890.93 o                         
   0   6   3       8973.16       8886.30       306.31 o                         
   1   6   3      13230.05      14133.99       461.57 o                         
   2   6   3       5976.39       5784.16       296.09 o                         
   3   6   3       8444.43       8509.12       393.73 o                         
   4   6   3       2904.87       3234.76       130.78 o                         
   5   6   3       3852.65       3704.61       127.91 o                         
   6   6   3       2325.05       2143.89       127.13 o                         
   7   6   3        865.05        938.91        50.64 o                         
   8   6   3        459.84        500.09        48.83 o                         
   9   6   3        157.21        147.29        54.36 o                         
  10   6   3        288.52        315.69        38.55 o                         
  -8   7   3        237.22        206.04        28.62 o                         
  -7   7   3        110.44        141.52        31.19 o                         
  -6   7   3        532.42        621.24        55.24 o                         
  -5   7   3        630.21        641.76        48.33 o                         
  -4   7   3       2362.70       2332.72        93.85 o                         
  -3   7   3       1757.50       1876.10        74.98 o                         
  -2   7   3       4845.82       4952.36       153.83 o                         
  -1   7   3       1610.66       1651.88        83.24 o                         
   0   7   3       2775.72       2907.75       144.29 o                         
   1   7   3       9123.13       9352.53       742.77 o                         
   2   7   3      12721.58      13510.15       572.70 o                         
   3   7   3       4984.25       5291.92       258.39 o                         
   4   7   3       6139.80       5819.47       193.10 o                         
   5   7   3       3278.95       3534.82       138.69 o                         
   6   7   3       5664.43       5630.60       211.22 o                         
   7   7   3       7307.56       7311.92       236.60 o                         
   8   7   3       3116.41       3289.04       127.58 o                         
   9   7   3       1994.95       2108.18       115.95 o                         
  10   7   3       1570.95       1672.46        62.65 o                         
  -7   8   3        576.54        520.62        35.27 o                         
  -6   8   3        875.57        860.16        55.38 o                         
  -5   8   3        907.72       1024.04        67.12 o                         
  -4   8   3        204.09        205.32        42.79 o                         
  -3   8   3         73.39         73.19        33.83 o                         
  -2   8   3          4.22         -4.02        30.23 o                         
  -1   8   3          1.97        -11.20        24.79 o                         
   0   8   3        197.18        203.68        37.16 o                         
   1   8   3         55.72         82.19        26.62 o                         
   2   8   3       3719.85       3891.41       135.38 o                         
   3   8   3       1775.65       1702.28       113.87 o                         
   4   8   3         70.18         49.04        35.17 o                         
   5   8   3        265.49        342.44        42.98 o                         
   6   8   3       1390.43       1380.52        96.83 o                         
   7   8   3       2302.13       2263.68       100.99 o                         
   8   8   3       3330.90       3223.68       125.86 o                         
   9   8   3       1490.79       1535.75       214.32 o                         
  10   8   3        693.13        650.02        33.30 o                         
  -7   9   3       1862.90       1710.85       102.40 o                         
  -6   9   3       2515.63       2505.68        91.82 o                         
  -5   9   3       2114.98       2235.80       111.91 o                         
  -4   9   3       1058.19       1168.92        81.46 o                         
  -3   9   3        492.82        535.20        54.94 o                         
  -2   9   3        387.57        413.06        57.75 o                         
  -1   9   3       3703.31       3855.49       163.58 o                         
   0   9   3       2218.82       2275.35       111.52 o                         
   1   9   3       2296.71       2356.16        87.35 o                         
   2   9   3        929.79        787.23        44.22 o                         
   3   9   3         86.34        112.43        35.81 o                         
   4   9   3        983.74       1058.46        65.75 o                         
   5   9   3        564.63        582.07        64.34 o                         
   6   9   3         13.85         43.91        37.95 o                         
   7   9   3        128.03        180.11        43.85 o                         
   8   9   3         17.01         15.43        33.40 o                         
   9   9   3         52.21         80.42        41.62 o                         
  -6  10   3        951.02        890.78        38.37 o                         
  -5  10   3        415.03        420.87        62.30 o                         
  -4  10   3        427.21        464.18        47.74 o                         
  -3  10   3        936.88        923.92       108.07 o                         
  -2  10   3        951.44       1058.95       203.61 o                         
  -1  10   3       7501.03       8120.45       436.71 o                         
   0  10   3       5840.70       6054.16       184.39 o                         
   1  10   3       3157.80       3226.14       108.44 o                         
   2  10   3       1367.01       1475.93        67.48 o                         
   3  10   3       2264.07       2323.76       102.61 o                         
   4  10   3       1873.66       2092.87        91.46 o                         
   5  10   3       2263.61       2434.76       143.32 o                         
   6  10   3       2935.62       2876.50       251.50 o                         
   7  10   3       1284.60       1212.30        86.14 o                         
   8  10   3        942.94        965.60        82.05 o                         
   9  10   3       1161.23       1156.16        69.55 o                         
  -5  11   3         28.74         34.56        18.34 o                         
  -4  11   3        162.81        214.45        36.21 o                         
  -3  11   3         42.33         60.31        38.40 o                         
  -2  11   3        873.90        913.45        67.18 o                         
  -1  11   3       1509.10       1788.02        98.86 o                         
   0  11   3       1003.00       1045.97        66.38 o                         
   1  11   3        629.19        655.44        61.71 o                         
   2  11   3        171.64        199.91        34.69 o                         
   3  11   3        589.33        597.46        49.60 o                         
   4  11   3       2468.83       2579.15       106.12 o                         
   5  11   3       4723.49       4910.75       219.98 o                         
   6  11   3       4118.28       4166.47       287.76 o                         
   7  11   3       2952.22       2806.93       141.34 o                         
   8  11   3        981.43       1050.32       134.45 o                         
   9  11   3       1014.13        950.89        79.44 o                         
  -4  12   3        209.33        196.84        27.40 o                         
  -3  12   3        429.02        408.51        33.98 o                         
  -2  12   3        140.74        175.58        33.60 o                         
  -1  12   3        171.15        143.57        34.74 o                         
   0  12   3          3.88         30.55        33.90 o                         
   1  12   3         64.49         54.22        33.65 o                         
   2  12   3         55.26         63.98        33.81 o                         
   3  12   3         10.78          3.28        33.59 o                         
   4  12   3        142.03        161.27        48.04 o                         
   5  12   3       1292.80       1404.28       188.83 o                         
   6  12   3       1072.25        934.33        73.12 o                         
   7  12   3        609.47        521.41        49.10 o                         
   8  12   3        132.96        110.97        16.88 o                         
  -3  13   3       1195.48       1024.16       159.66 o                         
  -2  13   3       1380.39       1393.98        71.49 o                         
  -1  13   3       2280.62       2250.30       164.12 o                         
   0  13   3        817.96       1024.23        66.58 o                         
   1  13   3       1022.64       1087.68        65.98 o                         
   2  13   3       1204.00       1361.24        63.53 o                         
   3  13   3        438.24        500.58        40.02 o                         
   4  13   3        619.23        604.58        89.77 o                         
   5  13   3        360.67        386.44        52.71 o                         
   6  13   3         72.58        108.83        31.49 o                         
   7  13   3        121.12        125.44        69.85 o                         
   8  13   3        342.86        328.36        35.77 o                         
  -1  14   3       1249.71       1355.13        95.34 o                         
   0  14   3        649.87        769.00        78.20 o                         
   1  14   3        605.33        729.61        78.91 o                         
   2  14   3        541.06        653.70        82.74 o                         
   3  14   3       1358.72       1530.35       120.53 o                         
   4  14   3       1232.29       1269.63        96.80 o                         
   5  14   3       1240.38       1160.85        58.09 o                         
   6  14   3        784.96        729.16        65.84 o                         
   3  15   3        840.04        772.33        66.42 o                         
   4  15   3        990.63        968.86        72.17 o                         
  -4 -14   4        288.27        184.90        24.05 o                         
  -3 -14   4       1162.73       1103.69        76.77 o                         
  -2 -14   4       1366.82       1377.13       101.21 o                         
  -1 -14   4        503.61        536.53        35.71 o                         
   0 -14   4        317.30        313.15        35.33 o                         
  -6 -13   4       1083.01        894.62        45.86 o                         
  -5 -13   4       1852.65       1537.27        98.70 o                         
  -4 -13   4       1091.85       1110.35        94.10 o                         
  -3 -13   4       3633.35       3812.60       225.01 o                         
  -2 -13   4       2335.43       2534.08       116.65 o                         
  -1 -13   4       1307.42       1375.56        64.65 o                         
   0 -13   4        844.40        897.21        47.43 o                         
   1 -13   4        247.63        238.55        26.74 o                         
   2 -13   4        357.71        337.95        42.24 o                         
  -7 -12   4        565.30        495.56        34.27 o                         
  -6 -12   4        272.69        227.71        27.85 o                         
  -4 -12   4        183.23        229.64        74.97 o                         
  -3 -12   4       1098.58       1131.72        81.05 o                         
  -2 -12   4       1210.17       1228.97        87.99 o                         
  -1 -12   4       1298.84       1279.38        65.24 o                         
   0 -12   4        881.67        894.92        53.77 o                         
   1 -12   4        834.54        780.97        48.52 o                         
   2 -12   4       1367.48       1334.16        60.35 o                         
   3 -12   4       1575.99       1685.54        75.49 o                         
  -8 -11   4        258.63        224.92        22.55 o                         
  -7 -11   4         68.17         56.27        16.85 o                         
  -6 -11   4        133.27        115.43        35.13 o                         
  -5 -11   4        795.40        864.43       111.54 o                         
  -4 -11   4        658.80        737.69        58.05 o                         
  -3 -11   4         85.85         69.56        54.86 o                         
  -2 -11   4        115.65        109.06        50.14 o                         
  -1 -11   4        109.38         91.00        33.72 o                         
   0 -11   4        117.08        142.67        31.96 o                         
   1 -11   4        322.64        339.14        35.85 o                         
   2 -11   4        327.19        367.25        49.38 o                         
   3 -11   4        532.95        616.10        99.68 o                         
   4 -11   4        418.14        479.63        34.06 o                         
   5 -11   4        432.95        327.45        34.23 o                         
  -8 -10   4        749.84        670.86        39.00 o                         
  -7 -10   4       1507.89       1436.62        87.44 o                         
  -6 -10   4       1587.62       1490.44       124.82 o                         
  -5 -10   4       3839.53       3837.11       167.47 o                         
  -4 -10   4       1864.02       1897.82        75.57 o                         
  -3 -10   4       1542.55       1580.18       109.38 o                         
  -2 -10   4        812.67        913.78        72.59 o                         
  -1 -10   4        290.31        450.79        88.06 o                         
   0 -10   4       1079.53       1283.19       184.12 o                         
   1 -10   4        496.47        644.44        79.05 o                         
   2 -10   4        991.08       1131.51       113.87 o                         
   3 -10   4        534.97        605.00        84.78 o                         
   4 -10   4        178.18        172.33        60.92 o                         
  -9  -9   4        445.12        454.57        34.56 o                         
  -8  -9   4       1259.03       1115.74        75.79 o                         
  -7  -9   4       2117.17       1880.37        98.66 o                         
  -6  -9   4       1748.83       1599.89       139.49 o                         
  -5  -9   4       5245.45       4855.98       182.98 o                         
  -4  -9   4       1522.61       1522.79        83.70 o                         
  -3  -9   4       2552.31       2691.64        98.92 o                         
  -2  -9   4       2431.43       2526.91        81.43 o                         
  -1  -9   4       1385.81       1430.35        66.24 o                         
   0  -9   4       3210.08       3399.05       127.62 o                         
   1  -9   4       3635.64       3623.35       114.64 o                         
   2  -9   4       4859.74       4953.68       182.47 o                         
   3  -9   4       4680.40       4543.04       449.69 o                         
   4  -9   4       1585.30       1509.80       127.28 o                         
   5  -9   4        903.23        844.13        88.40 o                         
   6  -9   4        560.99        503.86        47.03 o                         
  -9  -8   4          2.79         -0.15        28.91 o                         
  -8  -8   4        195.66        175.28        51.55 o                         
  -7  -8   4        246.81        268.91        40.21 o                         
  -6  -8   4        129.49        125.40        53.03 o                         
  -5  -8   4        234.31        168.05        37.37 o                         
  -4  -8   4          8.56          3.91        34.48 o                         
  -3  -8   4        683.81        665.37        39.16 o                         
  -2  -8   4       2846.47       2837.66        87.11 o                         
  -1  -8   4       3506.25       3431.54       100.63 o                         
   0  -8   4       1990.21       2106.18       111.33 o                         
   1  -8   4       2476.70       2589.15       154.78 o                         
   2  -8   4       5209.34       5313.97       163.49 o                         
   3  -8   4       3591.87       3751.98       136.62 o                         
   4  -8   4       1649.15       1632.02        81.56 o                         
   5  -8   4       1523.26       1613.92        91.12 o                         
   6  -8   4        621.21        567.88        77.33 o                         
   7  -8   4       1020.97        957.70        71.55 o                         
  -9  -7   4        379.92        353.02        44.14 o                         
  -8  -7   4        761.71        749.91        46.38 o                         
  -7  -7   4       1537.51       1423.88        64.45 o                         
  -6  -7   4       1229.21       1189.56        66.67 o                         
  -5  -7   4       5077.98       4822.94       138.81 o                         
  -4  -7   4       5607.35       4944.58       140.17 o                         
  -3  -7   4        343.91        333.49        32.35 o                         
  -2  -7   4        469.50        482.67        32.37 o                         
  -1  -7   4          4.13          6.82        20.05 o                         
   0  -7   4       1006.40       1130.90        77.84 o                         
   1  -7   4        564.79        574.86        71.30 o                         
   2  -7   4        115.21        105.14        23.08 o                         
   3  -7   4         88.83        105.01        26.21 o                         
   4  -7   4        110.04        118.80        27.93 o                         
   5  -7   4        189.68        171.69        40.58 o                         
   6  -7   4        412.21        397.94        35.93 o                         
   7  -7   4        859.99        769.12        62.57 o                         
   8  -7   4        896.37        805.16        57.89 o                         
  -9  -6   4       1433.65       1422.30        82.73 o                         
  -8  -6   4       2436.23       2357.89       121.01 o                         
  -7  -6   4       5603.04       5277.06       145.35 o                         
  -6  -6   4       5625.53       5435.03       149.12 o                         
  -5  -6   4      11301.44      11371.83       275.56 o                         
  -4  -6   4       7603.96       7477.09       173.01 o                         
  -3  -6   4       2004.43       1807.67        60.65 o                         
  -2  -6   4       6034.99       6050.91       217.83 o                         
  -1  -6   4       3647.18       3524.97       155.66 o                         
   0  -6   4      12740.65      12922.24       547.11 o                         
   1  -6   4       7319.18       7577.22       209.74 o                         
   2  -6   4       6151.37       5821.48       151.72 o                         
   3  -6   4       1093.89       1097.95        49.09 o                         
   4  -6   4        727.65        710.16        51.16 o                         
   5  -6   4        528.85        576.88        43.43 o                         
   6  -6   4        493.71        499.94        44.88 o                         
   7  -6   4         59.44         51.63        21.53 o                         
   8  -6   4        110.77         99.68        23.90 o                         
 -10  -5   4        566.79        509.47        53.22 o                         
  -9  -5   4        577.62        605.00        38.34 o                         
  -8  -5   4        940.63        954.83        50.81 o                         
  -7  -5   4       1186.88       1364.40        64.99 o                         
  -6  -5   4       2440.86       2286.82        97.26 o                         
  -5  -5   4       7498.86       7156.56       333.04 o                         
  -4  -5   4       1449.19       1415.66        50.42 o                         
  -3  -5   4       2879.67       2744.80       132.90 o                         
  -2  -5   4       4671.74       4846.67       228.34 o                         
  -1  -5   4       6436.13       6192.63       271.03 o                         
   0  -5   4      28195.26      28522.71      1016.64 o                         
   1  -5   4      14842.83      14618.23       548.55 o                         
   2  -5   4       3452.56       3540.87       116.31 o                         
   3  -5   4       3309.74       3576.86       105.34 o                         
   4  -5   4       1718.42       1777.33        83.87 o                         
   5  -5   4       2608.63       2621.43       127.19 o                         
   6  -5   4       3557.88       3643.77       123.67 o                         
   7  -5   4       2393.71       2418.80       101.70 o                         
   8  -5   4       1451.80       1438.94        61.24 o                         
   9  -5   4        206.95        185.83        17.44 o                         
 -10  -4   4          7.21          5.23        36.36 o                         
  -9  -4   4        230.44        217.66        37.59 o                         
  -8  -4   4        654.60        623.11        86.56 o                         
  -7  -4   4        823.61        823.82        60.49 o                         
  -6  -4   4        698.46        720.67        45.57 o                         
  -5  -4   4         84.59         95.85        19.39 o                         
  -4  -4   4       1633.41       1397.26        88.16 o                         
  -3  -4   4        147.75        150.15        61.08 o                         
  -2  -4   4         82.84         79.36        37.04 o                         
  -1  -4   4       4203.02       4328.73       163.55 o                         
   0  -4   4       7727.67       8238.02       325.30 o                         
   1  -4   4       8560.75       8425.08       332.10 o                         
   2  -4   4       7507.34       7242.79       449.06 o                         
   3  -4   4       2205.21       2540.80        80.70 o                         
   4  -4   4       1152.20       1071.82        44.36 o                         
   5  -4   4       2943.34       2935.11        86.52 o                         
   6  -4   4       4876.27       4988.16       274.37 o                         
   7  -4   4       3328.04       3302.73       160.60 o                         
   8  -4   4       2148.36       2189.38       163.00 o                         
   9  -4   4        437.17        443.40        37.49 o                         
 -10  -3   4       1785.85       1908.39       148.19 o                         
  -9  -3   4       1848.65       1909.61       133.93 o                         
  -8  -3   4       4734.09       5315.28       312.07 o                         
  -7  -3   4       6065.40       5950.08       172.31 o                         
  -6  -3   4       3230.73       3001.55        86.13 o                         
  -5  -3   4       5618.53       5165.43       114.76 o                         
  -4  -3   4       2787.11       2792.96       157.45 o                         
  -3  -3   4        138.95        240.93        67.46 o                         
  -2  -3   4      10490.14      10735.14       459.44 o                         
  -1  -3   4        466.35        441.31        56.54 o                         
   0  -3   4       3533.84       3495.09       156.81 o                         
   1  -3   4       2324.47       2256.02       114.10 o                         
   2  -3   4        373.59        445.08       102.06 o                         
   4  -3   4        972.76       1027.93        60.02 o                         
   5  -3   4          6.54         15.12        20.49 o                         
   6  -3   4       1154.20       1030.94        69.65 o                         
   7  -3   4        546.73        568.12        41.47 o                         
   8  -3   4        409.15        429.26        52.83 o                         
   9  -3   4          7.63         16.77        16.61 o                         
 -10  -2   4       1591.95       1637.42        87.51 o                         
  -9  -2   4       1509.77       1492.76        78.33 o                         
  -8  -2   4       2751.31       2863.16        97.39 o                         
  -7  -2   4       5115.61       4930.62       172.31 o                         
  -6  -2   4       6445.72       6541.69       143.78 o                         
  -5  -2   4       4782.84       4884.08       119.25 o                         
  -4  -2   4      13404.79      13337.22       516.32 o                         
  -3  -2   4      17258.79      18146.96       934.80 o                         
  -2  -2   4      16956.13      18558.15       546.47 o                         
  -1  -2   4      19148.76      20365.60      1029.06 o                         
   0  -2   4      18742.73      18330.16       644.25 o                         
   1  -2   4       4432.15       4264.54       173.55 o                         
   3  -2   4       3798.38       3727.23       311.81 o                         
   4  -2   4       5336.34       5883.75       280.95 o                         
   5  -2   4       3536.39       3673.32        92.28 o                         
   6  -2   4       3362.77       3345.56        93.09 o                         
   7  -2   4        108.98        103.07        24.23 o                         
   8  -2   4       1943.74       1864.14       128.50 o                         
   9  -2   4        701.92        626.73        63.85 o                         
  10  -2   4        340.55        299.89        37.02 o                         
 -10  -1   4          3.88          2.89        42.18 o                         
  -9  -1   4         67.43         55.54        28.63 o                         
  -8  -1   4        162.95        248.23       144.45 o                         
  -7  -1   4        601.97        696.32        65.25 o                         
  -6  -1   4       3578.17       3489.73        98.26 o                         
  -5  -1   4       1387.62       1385.13        42.89 o                         
  -4  -1   4       1014.71       1152.75       122.40 o                         
  -3  -1   4       5917.33       6177.00       235.83 o                         
  -2  -1   4      15161.83      14889.28       540.71 o                         
  -1  -1   4      10964.15      11758.92       608.46 o                         
   0  -1   4       8207.76       8541.26       300.68 o                         
   1  -1   4       4847.38       4669.49       260.47 o                         
   2  -1   4        526.97        520.12        56.92 o                         
   3  -1   4      17336.99      17042.87       630.65 o                         
   4  -1   4      12334.04      12520.91       497.57 o                         
   5  -1   4       9551.28       9677.50       249.14 o                         
   6  -1   4       6796.67       6752.95       164.94 o                         
   7  -1   4       1719.52       1589.16        55.00 o                         
   8  -1   4       3975.28       4027.91       157.15 o                         
   9  -1   4       2004.68       2093.49       102.67 o                         
  10  -1   4       1530.81       1334.13        81.77 o                         
 -10   0   4       1268.43       1306.73        97.18 o                         
  -9   0   4       2388.38       2447.83       112.47 o                         
  -8   0   4       1767.58       1729.31        93.58 o                         
  -7   0   4         55.84         73.37        21.55 o                         
  -6   0   4         38.29         44.79        14.31 o                         
  -5   0   4         33.11         28.61        14.18 o                         
  -4   0   4         27.43         50.47        26.34 o                         
  -3   0   4       5871.27       5630.71       191.67 o                         
  -2   0   4         32.97         65.43        22.97 o                         
  -1   0   4       2108.91       2123.01        74.39 o                         
   0   0   4      10958.65      10992.66       317.50 o                         
   1   0   4         13.44          7.17        13.33 o                         
   2   0   4        332.00        330.91        46.44 o                         
   3   0   4       2934.04       3125.94       221.86 o                         
   4   0   4       9457.47       9278.01       550.73 o                         
   5   0   4       7725.69       7840.80       190.07 o                         
   6   0   4       3881.01       3811.73       103.61 o                         
   7   0   4        916.37        922.10        41.27 o                         
   8   0   4       3180.36       3359.16        99.87 o                         
   9   0   4       2484.41       2729.40       195.74 o                         
  10   0   4       2649.16       2560.63       109.42 o                         
 -10   1   4       2513.69       2449.23       135.85 o                         
  -9   1   4       2586.66       2551.61        93.62 o                         
  -8   1   4       4206.04       4214.27       178.09 o                         
  -7   1   4       2399.12       2420.29       123.28 o                         
  -6   1   4       2452.50       2343.76        79.86 o                         
  -5   1   4       3873.73       3660.52        98.74 o                         
  -4   1   4      11022.51      10922.29       353.12 o                         
  -3   1   4       9885.21       9980.59       314.94 o                         
  -2   1   4      15743.44      14717.98       434.52 o                         
  -1   1   4       4836.89       4753.35       193.91 o                         
   0   1   4        536.49        504.61        26.52 o                         
   1   1   4       1025.00       1019.28        83.21 o                         
   2   1   4        294.94        309.96        39.52 o                         
   3   1   4       3853.28       3788.49       250.78 o                         
   4   1   4         38.02         10.92        73.58 o                         
   5   1   4          2.44        -18.63        47.90 o                         
   6   1   4         97.21        117.12        18.18 o                         
   7   1   4          7.78         -0.43        19.08 o                         
   8   1   4        128.28        117.05        19.96 o                         
   9   1   4        290.50        357.40        31.86 o                         
  10   1   4       1051.53       1140.20        92.27 o                         
  -9   2   4        965.27        976.85        67.13 o                         
  -8   2   4       1509.65       1535.68        87.68 o                         
  -7   2   4       2491.14       2489.51        92.79 o                         
  -6   2   4       3995.18       3813.01       110.30 o                         
  -5   2   4       8860.00       8616.55       217.85 o                         
  -4   2   4      16099.56      15807.90       491.78 o                         
  -3   2   4      11266.54      10824.44       292.71 o                         
  -2   2   4       5412.63       5522.57       223.79 o                         
  -1   2   4       4555.77       4206.77       170.93 o                         
   0   2   4       3941.29       3759.79       126.43 o                         
   1   2   4       9006.07       9199.80       477.20 o                         
   2   2   4      18997.21      20122.01       712.77 o                         
   3   2   4      20171.49      22457.45       802.40 o                         
   4   2   4       8625.56       8192.53       271.84 o                         
   5   2   4       7844.68       7642.85       263.69 o                         
   6   2   4       6785.17       6381.70       151.00 o                         
   7   2   4        192.83        228.72        26.68 o                         
   8   2   4       2350.05       2443.39        81.30 o                         
   9   2   4        832.09        838.74        54.08 o                         
  10   2   4        270.86        298.18        30.77 o                         
  -9   3   4         35.57         44.16        15.22 o                         
  -8   3   4        351.58        348.75        35.78 o                         
  -7   3   4        138.69        176.92        37.21 o                         
  -6   3   4        370.71        377.14        31.89 o                         
  -5   3   4        596.20        576.70        30.16 o                         
  -4   3   4        502.97        457.37        26.49 o                         
  -3   3   4       1820.86       1670.58        84.25 o                         
  -2   3   4       2811.01       2729.69       101.54 o                         
  -1   3   4         85.89        100.00        28.54 o                         
   0   3   4       5110.36       4594.71       219.11 o                         
   1   3   4      31110.23      31089.99       765.35 o                         
   2   3   4      23790.64      25110.81      1258.80 o                         
   3   3   4      27009.72      28575.89      1016.36 o                         
   4   3   4      11463.01      12370.75       391.17 o                         
   5   3   4       6262.40       6345.77       232.38 o                         
   6   3   4       3015.46       3129.37        95.20 o                         
   7   3   4       2713.01       2803.07        97.17 o                         
   8   3   4       2471.37       2662.05        95.08 o                         
   9   3   4       2609.71       2659.21       116.99 o                         
  10   3   4       2497.80       2715.99       113.44 o                         
  -9   4   4        440.43        433.29        29.65 o                         
  -8   4   4        282.69        313.91        31.11 o                         
  -7   4   4        246.95        224.37        27.49 o                         
  -6   4   4       1281.22       1273.79        64.42 o                         
  -5   4   4       4090.82       3995.66       129.97 o                         
  -4   4   4       2667.56       2669.47        82.27 o                         
  -3   4   4        221.04        158.65        55.30 o                         
  -2   4   4       1230.57       1077.43       110.12 o                         
  -1   4   4         51.49         61.21        93.74 o                         
   0   4   4        231.69        254.34       101.34 o                         
   1   4   4       1556.56       1242.58        66.35 o                         
   2   4   4       3931.20       3360.64       196.70 o                         
   3   4   4        188.79        175.19        35.97 o                         
   4   4   4        957.29        883.23        74.43 o                         
   5   4   4         13.69         13.92        25.79 o                         
   6   4   4         19.31         31.03        24.12 o                         
   7   4   4       1325.04       1336.17        50.76 o                         
   8   4   4       2328.61       2522.78        75.45 o                         
   9   4   4       2934.46       3128.21       141.11 o                         
  10   4   4       1970.83       2125.24       128.12 o                         
  -9   5   4        690.24        658.40        79.36 o                         
  -8   5   4        933.80       1002.33        66.58 o                         
  -7   5   4       1248.78       1234.78        63.93 o                         
  -6   5   4       2471.77       2301.94        80.27 o                         
  -5   5   4       6872.58       6673.43       177.69 o                         
  -4   5   4       9150.79       8817.60       275.17 o                         
  -3   5   4       3605.82       3379.47        98.68 o                         
  -2   5   4       4107.38       3700.91       180.44 o                         
  -1   5   4       1456.18       1150.17       167.08 o                         
   0   5   4       3205.83       3477.37       178.52 o                         
   1   5   4      10713.89      12249.86       397.62 o                         
   2   5   4       8131.55       7803.67       219.62 o                         
   3   5   4       4932.01       4936.62       203.18 o                         
   4   5   4       1809.00       1937.63       124.97 o                         
   5   5   4       1242.08       1260.11        56.47 o                         
   6   5   4        175.06        199.85        30.69 o                         
   7   5   4        134.17        162.67        25.38 o                         
   8   5   4        120.72        161.53        33.87 o                         
   9   5   4        589.75        595.66        38.92 o                         
  10   5   4         67.61         46.33        26.48 o                         
  -8   6   4        365.23        332.53        40.56 o                         
  -7   6   4        803.72        788.56        56.59 o                         
  -6   6   4       1741.39       1681.80        69.33 o                         
  -5   6   4       4983.04       4938.81       166.42 o                         
  -4   6   4       2318.27       2452.51       105.37 o                         
  -3   6   4       4213.76       4051.93       130.00 o                         
  -2   6   4       2078.71       2020.07        79.10 o                         
  -1   6   4       5533.72       5063.49       378.91 o                         
   0   6   4      24415.10      24919.81       920.15 o                         
   1   6   4       9585.06      10705.58       366.85 o                         
   2   6   4      15283.56      14822.58       397.54 o                         
   3   6   4      13731.32      13612.60       684.86 o                         
   4   6   4       2979.81       2976.33       103.62 o                         
   5   6   4       2429.47       2478.60       104.34 o                         
   6   6   4       3066.02       2922.51       110.69 o                         
   7   6   4       2319.12       2349.64        97.40 o                         
   8   6   4       2046.51       2032.14        77.95 o                         
   9   6   4       1524.72       1609.76        67.74 o                         
  10   6   4        589.27        575.06        98.24 o                         
  -8   7   4         23.56         27.94        16.33 o                         
  -7   7   4        166.16        200.01        32.03 o                         
  -6   7   4          8.95         17.42        34.49 o                         
  -5   7   4        381.83        390.68        51.59 o                         
  -4   7   4          8.73         17.52        38.31 o                         
  -3   7   4         13.86          7.06        32.33 o                         
  -2   7   4        166.44        152.16        42.39 o                         
  -1   7   4       2340.57       2161.91        80.54 o                         
   0   7   4       6033.03       5986.76       255.98 o                         
   1   7   4      10093.88      10226.62       444.65 o                         
   2   7   4       1539.01       1788.26        98.62 o                         
   3   7   4       2102.43       1930.17        94.64 o                         
   4   7   4       1889.29       1804.05        64.22 o                         
   5   7   4       1569.66       1688.19        69.38 o                         
   6   7   4       3824.28       3921.07       168.93 o                         
   7   7   4       6011.51       6068.28       208.19 o                         
   8   7   4       3049.16       3172.21       102.84 o                         
   9   7   4       3220.30       3322.43       102.14 o                         
  10   7   4       1502.50       1451.68        70.93 o                         
  -7   8   4       2465.44       2528.86       101.69 o                         
  -6   8   4       2082.24       2212.36        90.13 o                         
  -5   8   4       1425.09       1598.63        80.82 o                         
  -4   8   4        335.05        388.46        49.08 o                         
  -3   8   4       1321.96       1446.58        65.88 o                         
  -2   8   4       1536.44       1648.84        67.08 o                         
  -1   8   4        718.94        648.91        59.05 o                         
   0   8   4        539.42        523.37        52.44 o                         
   1   8   4        240.24        202.59        30.31 o                         
   2   8   4        197.76        132.08        32.12 o                         
   3   8   4        545.66        475.96        39.87 o                         
   4   8   4         71.18         55.38        29.52 o                         
   5   8   4         44.49         52.49        30.42 o                         
   6   8   4        444.64        502.10        44.08 o                         
   7   8   4       2167.99       2024.94        80.94 o                         
   8   8   4        971.14        924.46        55.55 o                         
   9   8   4        351.39        336.83        28.86 o                         
  10   8   4        241.00        208.58        33.64 o                         
  -6   9   4       1548.86       1552.77        70.60 o                         
  -5   9   4       1943.44       1976.14        84.95 o                         
  -4   9   4       1722.22       1837.36        87.04 o                         
  -3   9   4       2493.88       2689.43        96.19 o                         
  -2   9   4       5437.48       5403.87       150.87 o                         
  -1   9   4       2540.36       2612.29       119.56 o                         
   0   9   4       7392.96       7651.52       201.77 o                         
   1   9   4       4702.79       4804.33       186.12 o                         
   2   9   4       2204.60       2185.08        69.79 o                         
   3   9   4        789.13        891.64        54.46 o                         
   4   9   4       1454.35       1351.44        72.26 o                         
   5   9   4       1108.89       1005.57        71.86 o                         
   6   9   4        240.22        245.81        38.52 o                         
   7   9   4        213.79        268.17        48.15 o                         
   8   9   4         13.49         17.98        26.98 o                         
   9   9   4        377.80        386.85        39.29 o                         
  -6  10   4        237.31        221.74        20.97 o                         
  -5  10   4        747.30        734.14        68.26 o                         
  -4  10   4        761.35        743.78        56.41 o                         
  -3  10   4       2297.14       2372.01        87.01 o                         
  -2  10   4       1208.03       1430.73        62.63 o                         
  -1  10   4       2236.02       2548.04        94.29 o                         
   0  10   4       4412.22       4554.53       182.85 o                         
   1  10   4       1938.93       2062.41        80.93 o                         
   2  10   4       2175.62       2311.54        82.44 o                         
   3  10   4       2700.04       2857.94       100.26 o                         
   4  10   4       1969.16       2178.63        88.69 o                         
   5  10   4       4373.50       4511.10       313.06 o                         
   6  10   4       4378.35       4332.81       168.35 o                         
   7  10   4       1809.83       1841.36       117.55 o                         
   8  10   4       1570.76       1502.56       155.92 o                         
   9  10   4       1152.00       1203.94        50.69 o                         
  -5  11   4          3.09          8.57        20.50 o                         
  -4  11   4         17.52         30.25        25.47 o                         
  -3  11   4         83.71         95.77        35.14 o                         
  -2  11   4        212.73        221.67        37.72 o                         
  -1  11   4        663.27        843.01        83.07 o                         
   0  11   4        486.89        556.47        45.29 o                         
   1  11   4        758.65        889.91        53.30 o                         
   2  11   4        208.67        263.26        33.55 o                         
   3  11   4        370.56        413.17        43.39 o                         
   4  11   4       1730.10       1770.15        79.37 o                         
   5  11   4       3082.01       3341.00       148.55 o                         
   6  11   4       1876.64       2018.65       132.67 o                         
   7  11   4       1521.61       1641.36        98.44 o                         
   8  11   4        901.27        793.10       150.64 o                         
   9  11   4        879.03        908.12        72.92 o                         
  -4  12   4        288.79        300.72        39.65 o                         
  -3  12   4        661.16        711.64        41.67 o                         
  -2  12   4       1235.85       1293.85        54.52 o                         
  -1  12   4        352.60        380.34        37.27 o                         
   0  12   4        341.29        401.59        54.18 o                         
   1  12   4         79.15         61.84        43.87 o                         
   2  12   4        156.76        156.15        36.17 o                         
   3  12   4        599.31        592.05        54.30 o                         
   4  12   4         28.39         39.78        34.22 o                         
   5  12   4         86.47         91.96        55.00 o                         
   6  12   4         12.63         25.42        19.38 o                         
   7  12   4         52.63         34.41        30.01 o                         
   8  12   4          1.04        -13.47        13.47 o                         
  -3  13   4        988.14        947.97       123.37 o                         
  -2  13   4       2941.24       3045.71       116.73 o                         
  -1  13   4       1077.56       1304.77        70.88 o                         
   0  13   4       1037.43       1123.14        83.34 o                         
   1  13   4        749.19        812.08        61.09 o                         
   2  13   4       1104.29       1282.07        76.65 o                         
   3  13   4       1389.65       1591.54       110.02 o                         
   4  13   4       1232.49       1570.64       128.77 o                         
   5  13   4       1300.72       1378.87        64.29 o                         
   6  13   4        501.82        434.74        40.41 o                         
   7  13   4        427.31        411.29        69.53 o                         
   0  14   4        169.82        217.71        28.21 o                         
   1  14   4        184.18        216.95        26.93 o                         
   2  14   4        953.43        992.06        88.32 o                         
   3  14   4       1695.36       1910.09       132.14 o                         
   4  14   4       1934.41       2087.57        91.74 o                         
   5  14   4       1626.86       1343.73        62.11 o                         
   6  14   4        914.51        827.80        70.17 o                         
   2  15   4        258.74        266.59        39.86 o                         
   3  15   4        358.15        406.91        47.94 o                         
   4  15   4        670.16        694.56        57.85 o                         
  -5 -13   5        607.91        523.91        32.64 o                         
  -3 -13   5       1330.81       1408.72       102.41 o                         
  -2 -13   5       1455.70       1553.23        79.01 o                         
  -1 -13   5        984.36        996.73        59.71 o                         
   0 -13   5        639.75        632.46        45.15 o                         
   1 -13   5        481.67        490.50        50.29 o                         
  -6 -12   5         34.72         24.31        15.39 o                         
  -5 -12   5          5.09         21.35        18.49 o                         
  -4 -12   5         23.06         38.48        37.01 o                         
  -3 -12   5          8.72          1.66        32.67 o                         
  -2 -12   5        239.32        247.99        47.31 o                         
  -1 -12   5        305.21        247.97        48.82 o                         
   0 -12   5        240.69        234.72        24.08 o                         
   1 -12   5        398.84        398.63        27.69 o                         
   2 -12   5        713.71        694.93        39.72 o                         
   3 -12   5        506.70        447.10        30.23 o                         
  -7 -11   5        445.44        430.59        69.65 o                         
  -6 -11   5        926.14        822.07        55.76 o                         
  -5 -11   5       1343.86       1427.37       123.99 o                         
  -4 -11   5       2306.44       2578.02       130.40 o                         
  -3 -11   5       1090.03       1155.33        69.34 o                         
  -2 -11   5        351.43        375.92        47.88 o                         
  -1 -11   5        134.91        168.05        25.24 o                         
   0 -11   5          1.74          9.68        31.36 o                         
   1 -11   5         79.09         95.29        32.12 o                         
   2 -11   5          6.98         -5.76        28.96 o                         
   3 -11   5          1.86          0.93        23.08 o                         
   4 -11   5         45.86         61.92        22.52 o                         
  -8 -10   5       1744.10       1606.68        98.79 o                         
  -7 -10   5       2162.02       2189.13       126.22 o                         
  -6 -10   5       3269.99       3124.77       201.33 o                         
  -5 -10   5       2129.69       2211.19       125.00 o                         
  -4 -10   5       7373.46       7636.75       253.46 o                         
  -3 -10   5       1987.76       2145.83       102.26 o                         
  -2 -10   5       1293.19       1386.74        66.11 o                         
  -1 -10   5        906.37       1002.91        55.05 o                         
   0 -10   5        903.84       1036.46        54.86 o                         
   1 -10   5       1941.31       2283.68       122.58 o                         
   2 -10   5       2594.34       2932.31       142.85 o                         
   3 -10   5       2040.66       2189.57       161.18 o                         
   4 -10   5        748.83        803.54        64.45 o                         
   5 -10   5        313.80        330.13        48.64 o                         
  -8  -9   5        929.64        789.69        72.94 o                         
  -7  -9   5        470.15        414.91        47.41 o                         
  -6  -9   5        851.46        908.90        98.69 o                         
  -5  -9   5        667.86        665.52        51.46 o                         
  -4  -9   5       4529.91       4389.01       161.24 o                         
  -3  -9   5       2785.42       2812.39       109.45 o                         
  -2  -9   5       2839.50       2878.23        90.91 o                         
  -1  -9   5       2705.56       2843.10       101.18 o                         
   0  -9   5       5152.28       5542.20       172.11 o                         
   1  -9   5       5170.68       5945.38       177.94 o                         
   2  -9   5       5295.19       5655.27       225.94 o                         
   3  -9   5       4181.72       3978.06       195.61 o                         
   4  -9   5       1781.68       1793.48       107.05 o                         
   5  -9   5       1052.60        948.55        58.62 o                         
   6  -9   5        891.89        786.47        59.95 o                         
  -9  -8   5          5.04          8.85        26.24 o                         
  -8  -8   5         21.39         38.01        28.14 o                         
  -7  -8   5        959.80        826.01        68.40 o                         
  -6  -8   5       1615.52       1463.08        66.71 o                         
  -5  -8   5          3.09          1.22        33.91 o                         
  -4  -8   5        157.58        152.65        38.77 o                         
  -3  -8   5        324.28        353.89        35.77 o                         
  -2  -8   5       1622.03       1596.53        54.59 o                         
  -1  -8   5        468.79        497.11        40.90 o                         
   0  -8   5       1137.02       1306.45        61.25 o                         
   1  -8   5       1206.22       1351.69        79.15 o                         
   2  -8   5       1891.41       1982.70        96.84 o                         
   3  -8   5        769.74        813.97       101.30 o                         
   4  -8   5       1015.21       1207.16        77.90 o                         
   5  -8   5        722.70        794.80        58.87 o                         
   6  -8   5       1031.57       1053.56        82.96 o                         
   7  -8   5       1590.07       1427.09        63.27 o                         
  -9  -7   5        909.65        756.20        70.15 o                         
  -8  -7   5       2464.66       2408.17       170.83 o                         
  -7  -7   5       3488.33       3454.89       194.80 o                         
  -6  -7   5       3461.02       3413.00       140.91 o                         
  -5  -7   5        943.59        887.83        59.21 o                         
  -4  -7   5        691.80        781.22        53.05 o                         
  -3  -7   5         37.36         38.95        20.22 o                         
  -2  -7   5       1266.90       1209.34        53.45 o                         
  -1  -7   5       4169.04       4314.54       119.48 o                         
   0  -7   5       1756.77       1662.37        78.09 o                         
   1  -7   5       3453.24       3229.32       286.28 o                         
   2  -7   5        317.38        312.79        30.78 o                         
   3  -7   5         80.66         95.16        26.44 o                         
   4  -7   5         35.75         63.66        25.58 o                         
   5  -7   5         28.21          6.36        25.38 o                         
   6  -7   5         24.28         37.05        21.23 o                         
   7  -7   5        226.35        198.75        28.28 o                         
 -10  -6   5        696.30        652.82        51.96 o                         
  -9  -6   5       1395.71       1377.31       103.30 o                         
  -8  -6   5       2252.87       2131.98       136.09 o                         
  -7  -6   5       2573.73       2648.03        78.29 o                         
  -6  -6   5       4625.53       4752.89       120.37 o                         
  -5  -6   5        734.20        792.47        49.36 o                         
  -4  -6   5       4389.01       4364.00       141.43 o                         
  -3  -6   5       3657.25       3316.12       126.48 o                         
  -2  -6   5       7409.33       7345.95       166.00 o                         
  -1  -6   5       9867.92       9917.19       226.05 o                         
   0  -6   5       7990.50       7740.55       200.99 o                         
   1  -6   5       6941.69       7028.19       231.17 o                         
   2  -6   5       3450.47       3430.14       100.66 o                         
   3  -6   5        739.69        719.63        44.87 o                         
   4  -6   5        760.38        820.27        52.43 o                         
   5  -6   5       2006.56       1867.96        74.41 o                         
   6  -6   5       1343.28       1381.19        74.39 o                         
   7  -6   5       1027.17       1049.27        52.02 o                         
   8  -6   5        303.66        221.89        31.17 o                         
 -10  -5   5         89.95         42.04        29.38 o                         
  -9  -5   5         45.75         44.59        22.37 o                         
  -8  -5   5         41.08         64.28        50.12 o                         
  -7  -5   5         10.44         45.82        19.29 o                         
  -6  -5   5       1002.72        948.50        33.84 o                         
  -5  -5   5         82.36         80.14        24.82 o                         
  -4  -5   5       1381.97       1423.10        47.13 o                         
  -3  -5   5       6625.19       6090.01       177.40 o                         
  -2  -5   5       6766.06       7069.53       256.36 o                         
  -1  -5   5       3997.26       3904.95       230.04 o                         
   0  -5   5      11583.77      11317.53       364.30 o                         
   1  -5   5       6993.60       6956.23       229.03 o                         
   2  -5   5       4575.38       4582.11       111.16 o                         
   3  -5   5       3099.06       2998.64        86.86 o                         
   4  -5   5       5277.74       5583.12       218.92 o                         
   5  -5   5       3190.51       3313.39       147.15 o                         
   6  -5   5       5119.93       4976.58       215.25 o                         
   7  -5   5       3535.08       3546.26       129.55 o                         
   8  -5   5       1135.39       1082.29        61.23 o                         
 -10  -4   5        286.72        304.53        46.55 o                         
  -9  -4   5       1622.96       1682.86        66.95 o                         
  -8  -4   5       1863.15       1887.93        80.62 o                         
  -7  -4   5       2902.87       2835.11        76.48 o                         
  -6  -4   5       2968.19       2868.96        80.53 o                         
  -5  -4   5        286.98        297.94        20.87 o                         
  -4  -4   5         41.48         49.64        21.24 o                         
  -3  -4   5        507.30        403.76        87.16 o                         
  -2  -4   5          3.68         14.46        35.62 o                         
  -1  -4   5       1186.09       1419.53        94.99 o                         
   0  -4   5         16.73         19.43        30.84 o                         
   1  -4   5         24.89         21.81        33.68 o                         
   2  -4   5        373.79        476.15       111.23 o                         
   3  -4   5        306.27        319.25        67.92 o                         
   4  -4   5       3400.59       3449.89        99.14 o                         
   5  -4   5       4413.99       4366.66       224.32 o                         
   6  -4   5       3558.45       3512.05       141.06 o                         
   7  -4   5       2286.64       2459.56       175.69 o                         
   8  -4   5        374.79        352.54        34.40 o                         
   9  -4   5        357.33        313.54        27.07 o                         
 -10  -3   5       1935.13       2082.86       128.83 o                         
  -9  -3   5       2813.69       2882.63       101.64 o                         
  -8  -3   5       5931.30       6193.78       200.08 o                         
  -7  -3   5       5687.85       5674.25       156.36 o                         
  -6  -3   5       7498.31       7398.06       149.42 o                         
  -5  -3   5       4399.10       4298.86        92.71 o                         
  -4  -3   5       1684.02       1770.35       121.11 o                         
  -2  -3   5      12734.19      12717.40       495.38 o                         
  -1  -3   5      26840.80      28843.04      1016.94 o                         
   0  -3   5       7521.99       7737.15       246.03 o                         
   1  -3   5       4723.60       4645.04       199.01 o                         
   2  -3   5         21.57         13.27        31.29 o                         
   3  -3   5       2304.24       2103.15       211.53 o                         
   4  -3   5        401.30        367.25        24.66 o                         
   5  -3   5        257.71        271.30        25.03 o                         
   6  -3   5          0.45         12.92        18.75 o                         
   7  -3   5        104.95        102.28        37.66 o                         
   8  -3   5          0.08         -5.32        35.14 o                         
   9  -3   5         60.92         65.58        18.67 o                         
 -10  -2   5        632.09        712.52        74.24 o                         
  -9  -2   5        996.47       1016.57        44.49 o                         
  -8  -2   5       1677.52       1816.05        67.97 o                         
  -7  -2   5       2709.38       2822.21        97.99 o                         
  -6  -2   5       5640.54       5875.41       136.05 o                         
  -5  -2   5       3243.77       3107.56        71.01 o                         
  -4  -2   5       9196.73       8969.20       369.12 o                         
  -3  -2   5      11175.41      11285.52       603.75 o                         
  -2  -2   5      24162.43      24539.23       888.28 o                         
  -1  -2   5      34390.86      37787.57      1309.52 o                         
   0  -2   5       9528.79       9387.36       507.85 o                         
   1  -2   5       2815.51       2469.30       116.35 o                         
   2  -2   5       2865.62       2654.31       136.44 o                         
   3  -2   5       2476.89       2343.72       146.56 o                         
   4  -2   5       8366.60       8176.32       230.58 o                         
   5  -2   5       9123.29       8910.33       194.78 o                         
   6  -2   5       3445.31       3379.67       113.01 o                         
   7  -2   5       1956.11       2126.56        99.96 o                         
   8  -2   5        236.48        277.72        89.02 o                         
   9  -2   5        775.90        780.96        70.39 o                         
  10  -2   5        241.36        215.46        26.96 o                         
 -10  -1   5        358.35        408.31        33.88 o                         
  -9  -1   5        253.87        274.01        30.44 o                         
  -8  -1   5          2.20         -6.23        21.46 o                         
  -7  -1   5         73.94         77.47        31.37 o                         
  -6  -1   5        801.42        831.30        39.06 o                         
  -5  -1   5        141.63        185.79        19.66 o                         
  -4  -1   5        297.87        345.76        83.90 o                         
  -3  -1   5       5383.78       4904.11       213.65 o                         
  -2  -1   5       5986.61       6309.47       255.39 o                         
  -1  -1   5       8441.26       9225.60       497.50 o                         
   0  -1   5      15730.10      15584.43       544.40 o                         
   1  -1   5       4699.67       4514.32       179.17 o                         
   2  -1   5       5841.64       5589.65       224.39 o                         
   3  -1   5       4265.47       3754.74       160.87 o                         
   4  -1   5       7622.56       7298.16       319.42 o                         
   5  -1   5       8498.07       8826.49       250.44 o                         
   6  -1   5       4660.64       4715.38       133.41 o                         
   7  -1   5       2676.89       2623.48        97.57 o                         
   8  -1   5        580.71        653.61        53.94 o                         
   9  -1   5       1496.27       1619.00        87.05 o                         
  10  -1   5       1768.74       1598.48        65.52 o                         
  -9   0   5       3303.22       3464.17       119.06 o                         
  -8   0   5        919.59       1017.18        47.43 o                         
  -7   0   5        538.52        623.27        75.02 o                         
  -6   0   5        850.82        847.32        58.76 o                         
  -5   0   5        823.06        792.95        38.82 o                         
  -4   0   5       1976.33       1885.93        95.28 o                         
  -3   0   5       5668.49       5340.86       276.10 o                         
  -2   0   5        844.72        771.02        43.14 o                         
  -1   0   5       1190.98       1156.81        72.90 o                         
   0   0   5       2200.65       1946.87        69.75 o                         
   1   0   5       3562.83       3740.51       106.48 o                         
   2   0   5         23.91         29.36        20.97 o                         
   3   0   5         14.22         71.02        27.78 o                         
   4   0   5       2230.56       2046.56       106.00 o                         
   5   0   5       3494.04       3574.64       116.11 o                         
   6   0   5        233.89        264.40        22.69 o                         
   7   0   5        571.14        537.12        37.14 o                         
   8   0   5        245.92        379.56       104.53 o                         
   9   0   5       1690.84       1670.75        85.98 o                         
  10   0   5       1884.84       1875.87        94.81 o                         
 -10   1   5       1172.57       1078.74        67.16 o                         
  -9   1   5       1761.78       1846.44        66.77 o                         
  -8   1   5       2858.60       2817.96        81.59 o                         
  -7   1   5       3402.86       3449.23       101.75 o                         
  -6   1   5       3350.80       3309.16       103.38 o                         
  -5   1   5       7661.73       7448.80       149.10 o                         
  -4   1   5      12822.74      12455.00       298.28 o                         
  -3   1   5      18677.16      17728.34       530.22 o                         
  -2   1   5       9756.29       9742.47       298.06 o                         
  -1   1   5       4698.57       4714.39       156.64 o                         
   0   1   5        616.39        737.38        48.06 o                         
   1   1   5      11594.63      11244.79       525.07 o                         
   2   1   5       6268.22       6800.67       264.37 o                         
   3   1   5       9582.93      10219.76       396.87 o                         
   4   1   5        101.81        108.50        75.39 o                         
   5   1   5        683.37        655.46        55.26 o                         
   6   1   5        374.39        406.58        29.97 o                         
   7   1   5       4193.80       4077.79       127.92 o                         
   8   1   5        760.16        738.03        55.19 o                         
   9   1   5          1.76         -2.10        26.68 o                         
  10   1   5        111.33        149.02        29.46 o                         
  -9   2   5        214.99        244.00        26.16 o                         
  -8   2   5       1053.29       1075.89        43.70 o                         
  -7   2   5       2131.06       2114.87        72.95 o                         
  -6   2   5       2185.61       2141.29        65.22 o                         
  -5   2   5       6105.18       5876.34       142.45 o                         
  -4   2   5       7190.37       6940.81       148.36 o                         
  -3   2   5       9045.39       8627.23       395.10 o                         
  -2   2   5      12243.15      12087.37       633.15 o                         
  -1   2   5       7362.11       6687.80       257.55 o                         
   0   2   5       7509.08       6899.30       215.22 o                         
   1   2   5       3588.79       4237.23       244.96 o                         
   2   2   5      38189.73      41847.12      1450.78 o                         
   3   2   5      23455.64      24158.84       867.13 o                         
   4   2   5       9731.60      10049.53       578.65 o                         
   5   2   5       9718.51       9525.00       313.46 o                         
   6   2   5       1883.84       1780.01        56.03 o                         
   7   2   5       8819.01       9000.78       222.76 o                         
   8   2   5       3927.56       3759.83       155.96 o                         
   9   2   5       2461.96       2534.33       114.58 o                         
  10   2   5        638.62        650.06        43.12 o                         
  -9   3   5        127.58        129.01        17.91 o                         
  -8   3   5         21.90         22.90        25.45 o                         
  -7   3   5         84.66         66.33        22.20 o                         
  -6   3   5        190.72        172.88        26.09 o                         
  -5   3   5          0.48         15.95        18.29 o                         
  -4   3   5        360.72        373.10        23.55 o                         
  -3   3   5        617.65        594.31        59.51 o                         
  -2   3   5        430.55        466.70        39.07 o                         
  -1   3   5         59.33         45.92        27.51 o                         
   0   3   5       2120.04       1956.40        86.83 o                         
   1   3   5       5574.58       5676.55       186.86 o                         
   2   3   5       9407.99      10626.70       403.36 o                         
   3   3   5       7047.94       7215.27       295.56 o                         
   4   3   5       9031.89       9097.45       367.77 o                         
   5   3   5       4418.61       4810.73       190.39 o                         
   6   3   5       2803.86       2717.40        92.52 o                         
   7   3   5       9137.83       9718.59       220.67 o                         
   8   3   5       3540.54       3631.99       148.43 o                         
   9   3   5       3417.02       3632.31       146.33 o                         
  10   3   5       1929.22       2142.80        93.36 o                         
  -9   4   5       1166.64       1117.77        78.67 o                         
  -8   4   5        404.68        418.25        34.67 o                         
  -7   4   5       1800.31       1749.70        67.89 o                         
  -6   4   5       3355.32       3328.04        92.50 o                         
  -5   4   5       6063.81       6051.60       145.69 o                         
  -4   4   5       2168.17       2162.48        64.98 o                         
  -3   4   5        563.62        471.29        33.96 o                         
  -2   4   5        234.12        208.34        64.96 o                         
  -1   4   5         42.15         58.14        83.70 o                         
   0   4   5       1118.57       1025.89       132.44 o                         
   1   4   5         97.45         26.83        23.27 o                         
   2   4   5        172.18        211.01        27.14 o                         
   3   4   5        148.70         55.18        46.79 o                         
   4   4   5        238.56        217.21        40.36 o                         
   5   4   5          0.39          6.65        25.34 o                         
   6   4   5        659.63        641.27        62.76 o                         
   7   4   5       3262.63       3322.03       104.53 o                         
   8   4   5       1069.83       1142.83        47.15 o                         
   9   4   5       1179.48       1218.22        64.34 o                         
  10   4   5        409.00        467.57        37.50 o                         
  -8   5   5        952.91       1064.43        70.40 o                         
  -7   5   5       1848.56       1750.48        76.48 o                         
  -6   5   5       2713.60       2731.88        82.92 o                         
  -5   5   5       6451.35       6164.68       167.14 o                         
  -4   5   5       3862.51       3713.20       109.18 o                         
  -3   5   5       1878.94       1802.91        67.55 o                         
  -2   5   5       2664.86       2635.68        89.46 o                         
  -1   5   5       4809.97       3700.50       287.73 o                         
   0   5   5      12459.99      11492.60       649.75 o                         
   1   5   5      23884.89      23331.98       604.41 o                         
   2   5   5       4442.87       4140.61       183.43 o                         
   3   5   5       1425.66       1327.32       100.28 o                         
   4   5   5       2375.23       2479.85       150.50 o                         
   5   5   5       3697.03       3550.50       121.14 o                         
   6   5   5         90.27         85.72        26.55 o                         
   7   5   5       2075.67       1977.29        73.85 o                         
   8   5   5         51.75         62.67        18.56 o                         
   9   5   5         26.29         22.66        22.19 o                         
  10   5   5        511.85        520.56        67.01 o                         
  -8   6   5        187.74        181.56        28.13 o                         
  -7   6   5        283.53        266.82        33.33 o                         
  -6   6   5        404.93        440.81        40.87 o                         
  -5   6   5        784.22        839.09        94.91 o                         
  -4   6   5       1869.03       1870.15        84.28 o                         
  -3   6   5       2382.74       2248.52        90.71 o                         
  -2   6   5       2308.57       2176.28        84.90 o                         
  -1   6   5       5609.10       5405.13       238.20 o                         
   0   6   5      14369.14      14542.44       815.90 o                         
   1   6   5       8768.29       9831.30       342.28 o                         
   2   6   5      21233.53      20626.64       796.10 o                         
   3   6   5       4747.79       4717.10       250.21 o                         
   4   6   5       2203.20       2425.39        90.33 o                         
   5   6   5       4836.25       4920.12       136.48 o                         
   6   6   5       3136.94       2927.68       128.94 o                         
   7   6   5       6506.24       6633.48       391.39 o                         
   8   6   5       3101.22       3109.06       116.23 o                         
   9   6   5       1451.22       1529.62        64.96 o                         
  10   6   5        704.27        685.38        43.91 o                         
  -8   7   5        381.84        344.03        54.47 o                         
  -7   7   5       1020.65       1023.25        51.55 o                         
  -6   7   5        522.21        566.57        48.74 o                         
  -5   7   5         26.10         43.98        38.93 o                         
  -4   7   5         40.95          8.11        39.87 o                         
  -3   7   5        192.24        184.12        35.72 o                         
  -2   7   5        387.10        419.67        58.42 o                         
  -1   7   5         13.16         33.13        30.65 o                         
   0   7   5        344.88        371.66        65.60 o                         
   1   7   5        700.83        733.69        57.51 o                         
   2   7   5         91.55        154.16        42.51 o                         
   3   7   5       1099.92        896.67        94.73 o                         
   4   7   5        259.37        216.65        31.24 o                         
   5   7   5        619.07        688.00        44.57 o                         
   6   7   5       2492.02       2540.98        98.07 o                         
   7   7   5       3338.78       3654.51       126.04 o                         
   8   7   5       2784.54       2746.98        92.20 o                         
   9   7   5       1460.82       1471.33        63.45 o                         
  10   7   5        314.23        250.55        36.06 o                         
  -7   8   5       2191.66       2114.50       163.35 o                         
  -6   8   5       2221.29       2236.42        88.17 o                         
  -5   8   5       1378.19       1568.57       114.31 o                         
  -4   8   5        474.03        455.53        50.82 o                         
  -3   8   5       2182.82       2103.25        72.42 o                         
  -2   8   5       3682.18       3756.03       113.81 o                         
  -1   8   5       3498.92       3417.06       155.38 o                         
   0   8   5       4301.64       3924.44       132.22 o                         
   1   8   5       1320.00       1433.56        65.64 o                         
   2   8   5       2460.69       2345.02        80.60 o                         
   3   8   5       1954.26       1824.06        81.23 o                         
   4   8   5        211.56        237.04        41.96 o                         
   5   8   5         30.47         36.31        30.55 o                         
   6   8   5        154.86        178.73        26.20 o                         
   7   8   5        301.95        276.50        32.92 o                         
   8   8   5         13.44          6.02        16.57 o                         
   9   8   5         11.75          5.61        18.05 o                         
  10   8   5         50.45         67.57        24.86 o                         
  -6   9   5       1350.47       1308.48        56.75 o                         
  -5   9   5        725.59        793.83        50.55 o                         
  -4   9   5       1096.60       1085.37        64.61 o                         
  -3   9   5       2892.60       3046.63       106.55 o                         
  -2   9   5       7936.38       8303.68       213.68 o                         
  -1   9   5      10819.34      11203.59       405.46 o                         
   0   9   5       4614.58       4771.37       149.01 o                         
   1   9   5       3540.58       3589.85       113.31 o                         
   2   9   5       1157.92       1213.38        48.41 o                         
   3   9   5       1647.42       1865.22       122.59 o                         
   4   9   5       3619.59       3380.75       130.04 o                         
   5   9   5       2331.13       2267.60       122.43 o                         
   6   9   5       1042.16       1000.75        48.78 o                         
   7   9   5       1068.56        997.50        66.89 o                         
   8   9   5       1112.47       1001.56        58.96 o                         
   9   9   5        689.41        787.14        42.73 o                         
  10   9   5        888.20        906.82        60.33 o                         
  -6  10   5        176.47        123.86        32.00 o                         
  -5  10   5         79.25         96.86        27.64 o                         
  -4  10   5        459.02        395.88        46.78 o                         
  -3  10   5        951.57        910.46        50.19 o                         
  -2  10   5       2641.82       2839.87       116.97 o                         
  -1  10   5       3240.37       3400.06       112.82 o                         
   0  10   5       1794.80       2006.08        89.81 o                         
   1  10   5        572.30        626.12        47.80 o                         
   2  10   5       1700.44       1828.51        82.89 o                         
   3  10   5       2197.90       2503.34       108.68 o                         
   4  10   5       3142.27       3332.60       139.59 o                         
   5  10   5       7364.06       7757.07       284.90 o                         
   6  10   5       4432.48       4290.42       205.30 o                         
   7  10   5       1854.36       1851.09       108.81 o                         
   8  10   5       1492.94       1417.01        99.06 o                         
   9  10   5        995.57       1032.20       113.62 o                         
  -5  11   5         48.81         31.50        19.67 o                         
  -4  11   5        273.94        264.68        30.99 o                         
  -3  11   5         29.33         64.78        32.36 o                         
  -2  11   5          5.62         21.95        31.69 o                         
  -1  11   5         40.57         46.04        32.77 o                         
   0  11   5          3.30        -11.50        34.01 o                         
   1  11   5         22.71         28.40        16.55 o                         
   2  11   5        213.33        206.14        47.71 o                         
   3  11   5        561.86        658.37        55.84 o                         
   4  11   5        744.86        777.16        60.14 o                         
   5  11   5       1115.07       1213.82        95.28 o                         
   6  11   5        951.92        887.90        69.38 o                         
   7  11   5        365.62        381.32        46.71 o                         
   8  11   5        331.04        297.40        25.77 o                         
  -4  12   5       1090.37       1052.18        39.94 o                         
  -3  12   5       1407.34       1505.90        60.20 o                         
  -2  12   5        991.51       1163.18        51.30 o                         
  -1  12   5       1731.90       1987.41        80.42 o                         
   0  12   5        838.41        948.14        41.82 o                         
   1  12   5        442.47        428.15        39.83 o                         
   2  12   5        415.61        404.74        36.98 o                         
   3  12   5        306.72        254.13        51.38 o                         
   4  12   5        156.93        176.90        47.46 o                         
   5  12   5        155.64        179.01        63.83 o                         
   6  12   5        385.30        380.79        46.89 o                         
   7  12   5         83.96         45.58        23.47 o                         
   8  12   5        241.34        167.98        29.11 o                         
  -3  13   5        716.33        620.62        67.19 o                         
  -2  13   5        972.62       1002.19       119.95 o                         
  -1  13   5       1002.21       1027.08        43.61 o                         
   0  13   5        337.26        291.42        24.31 o                         
   1  13   5        783.77        950.83        71.63 o                         
   2  13   5       1180.61       1294.63       123.22 o                         
   3  13   5       1764.25       1801.90       115.79 o                         
   4  13   5       1843.76       1962.50       115.27 o                         
   5  13   5       1655.34       1624.52        94.12 o                         
   6  13   5        697.22        557.76        75.41 o                         
   7  13   5       1014.88        815.02       109.50 o                         
  -1  14   5         55.00         23.44        24.62 o                         
   0  14   5         88.82         80.68        32.05 o                         
   1  14   5         54.34         65.54        34.44 o                         
   2  14   5        581.07        640.70        44.58 o                         
   3  14   5       1637.26       1637.29       111.67 o                         
   4  14   5       1536.85       1324.74       194.94 o                         
   5  14   5        850.91        709.79        50.01 o                         
   6  14   5        503.29        497.66        50.72 o                         
   2  15   5          6.03         28.59        27.58 o                         
   3  15   5        143.17        138.06        34.00 o                         
  -4 -13   6        591.81        476.62        43.63 o                         
  -3 -13   6        733.83        665.60        59.97 o                         
  -2 -13   6        800.23        773.79        67.05 o                         
  -1 -13   6        650.76        678.97        44.43 o                         
   0 -13   6        662.85        676.44        41.26 o                         
  -6 -12   6         60.47         62.82        13.63 o                         
  -5 -12   6         84.27         47.64        12.92 o                         
  -4 -12   6        303.89        357.71        56.53 o                         
  -3 -12   6        183.73        156.02        35.60 o                         
  -2 -12   6         66.66         63.61        29.23 o                         
  -1 -12   6         86.98         73.71        29.39 o                         
   0 -12   6         66.31         72.54        19.08 o                         
   1 -12   6        171.10        163.31        18.58 o                         
   2 -12   6        370.03        326.61        25.96 o                         
  -7 -11   6        762.22        732.20        58.09 o                         
  -6 -11   6       1717.96       1498.17        61.17 o                         
  -5 -11   6       3059.79       3065.01       178.58 o                         
  -4 -11   6       2744.50       3066.58       140.74 o                         
  -3 -11   6       1804.79       1949.27       104.65 o                         
  -2 -11   6        460.06        465.68        45.80 o                         
  -1 -11   6        142.94        139.74        23.07 o                         
   0 -11   6        360.47        355.68        35.49 o                         
   1 -11   6        692.50        728.98        49.57 o                         
   2 -11   6        268.76        280.45        33.30 o                         
   3 -11   6        207.73        209.42        37.08 o                         
   4 -11   6         22.65         25.89        16.88 o                         
  -8 -10   6       1518.02       1551.18        93.82 o                         
  -7 -10   6       1932.69       1892.42        70.53 o                         
  -6 -10   6       1581.34       1611.41        87.15 o                         
  -5 -10   6       4233.11       4541.99       278.14 o                         
  -4 -10   6       2908.11       2960.74       181.50 o                         
  -3 -10   6       2649.21       2662.20       137.18 o                         
  -2 -10   6       1470.02       1501.02        74.31 o                         
  -1 -10   6        950.99        983.20        47.03 o                         
   0 -10   6       1904.72       2047.76        79.50 o                         
   1 -10   6       3145.50       3469.49       127.66 o                         
   2 -10   6       2375.55       2624.39       127.88 o                         
   3 -10   6       1887.16       2044.24       102.75 o                         
  -8  -9   6        324.61        369.70        50.87 o                         
  -7  -9   6         55.59         51.30        22.95 o                         
  -6  -9   6          3.07          5.66        21.79 o                         
  -5  -9   6        318.10        380.05        87.20 o                         
  -4  -9   6        564.81        512.69        55.43 o                         
  -3  -9   6       1741.31       1676.19        74.26 o                         
  -2  -9   6       1475.07       1514.79        54.09 o                         
  -1  -9   6       1477.08       1548.50        79.89 o                         
   0  -9   6       3219.33       3629.93       137.47 o                         
   1  -9   6       2816.14       3200.87       125.04 o                         
   2  -9   6       3063.53       3371.81       155.12 o                         
   3  -9   6       1808.86       1592.80       114.60 o                         
   4  -9   6       1247.16       1060.55        86.19 o                         
   5  -9   6        981.96        788.75        64.67 o                         
   6  -9   6        942.65        766.51        58.72 o                         
  -9  -8   6        929.95        884.25        59.92 o                         
  -8  -8   6        497.65        461.31        40.24 o                         
  -7  -8   6       2630.15       2599.43       107.27 o                         
  -6  -8   6       1966.45       1804.08        84.78 o                         
  -5  -8   6        994.20       1010.48        94.73 o                         
  -4  -8   6        247.70        259.57        55.54 o                         
  -3  -8   6          2.51        -12.06        21.80 o                         
  -2  -8   6          9.94         21.56        19.82 o                         
  -1  -8   6         28.83         29.71        24.49 o                         
   0  -8   6          2.42          1.88        24.60 o                         
   1  -8   6        424.31        437.11        55.98 o                         
   2  -8   6        469.05        517.02        67.58 o                         
   3  -8   6        246.35        200.63        51.10 o                         
   5  -8   6        291.90        244.49        46.19 o                         
   6  -8   6        441.14        407.43        46.23 o                         
  -9  -7   6       1405.64       1171.64        58.92 o                         
  -8  -7   6       2570.57       2274.13       114.74 o                         
  -7  -7   6       4351.08       4184.63       151.15 o                         
  -6  -7   6       2833.46       2822.44       113.79 o                         
  -5  -7   6       7341.60       7300.28       325.51 o                         
  -4  -7   6        310.51        326.13        34.17 o                         
  -3  -7   6       1072.34       1042.51        45.19 o                         
  -2  -7   6       3350.83       3396.74        88.18 o                         
  -1  -7   6       3995.82       3969.76       115.61 o                         
   0  -7   6       5836.04       6136.54       186.10 o                         
   1  -7   6       2939.70       2867.30       133.13 o                         
   2  -7   6        996.01        957.98        47.63 o                         
   3  -7   6        477.53        528.04        40.51 o                         
   4  -7   6        457.84        416.00        42.74 o                         
   5  -7   6        465.28        440.30        63.02 o                         
   6  -7   6        116.83        107.54        36.88 o                         
   7  -7   6          3.39         12.04        16.32 o                         
  -9  -6   6        318.76        288.10        31.58 o                         
  -8  -6   6        593.73        609.82        41.92 o                         
  -7  -6   6       1649.02       1542.80        75.94 o                         
  -6  -6   6       1619.38       1634.43        65.17 o                         
  -5  -6   6       8909.16       9018.68       596.66 o                         
  -4  -6   6       1056.47       1033.46        56.70 o                         
  -3  -6   6       3487.99       3399.72        95.71 o                         
  -2  -6   6       7171.96       7419.85       176.30 o                         
  -1  -6   6       9655.73       9778.61       258.19 o                         
   0  -6   6       8761.41       9107.75       295.08 o                         
   1  -6   6       8303.38       8204.23       208.99 o                         
   2  -6   6       4001.99       3772.29       165.40 o                         
   3  -6   6       2119.81       2182.65        86.00 o                         
   4  -6   6       2680.55       2655.61       131.69 o                         
   5  -6   6       4223.90       4215.71       155.58 o                         
   6  -6   6       2295.50       2301.30        91.52 o                         
   7  -6   6       1638.62       1789.95        85.42 o                         
   8  -6   6        511.47        365.85        40.86 o                         
  -9  -5   6        355.57        372.99        37.02 o                         
  -8  -5   6        496.27        547.38        56.04 o                         
  -7  -5   6        184.16        173.18        21.48 o                         
  -6  -5   6        913.07        924.35        39.18 o                         
  -5  -5   6        556.41        666.36        46.16 o                         
  -4  -5   6       1069.16        987.80        43.17 o                         
  -3  -5   6       4646.57       4505.88       114.48 o                         
  -2  -5   6        915.86        881.78        41.90 o                         
  -1  -5   6       3287.40       3512.31       135.05 o                         
   0  -5   6       3972.52       4056.81       102.67 o                         
   1  -5   6       1829.10       1851.16        62.71 o                         
   2  -5   6       2575.40       2521.24        95.38 o                         
   3  -5   6       3917.16       3912.07       152.05 o                         
   4  -5   6       3473.36       3435.38       200.58 o                         
   5  -5   6       4714.46       4916.24       159.08 o                         
   6  -5   6       4474.33       4365.42       155.23 o                         
   7  -5   6       2089.40       2213.12        87.37 o                         
   8  -5   6        881.76        784.66        45.09 o                         
  -9  -4   6       3301.34       3329.17       138.52 o                         
  -8  -4   6       2083.70       2277.88        88.42 o                         
  -7  -4   6       1654.80       1860.27        65.00 o                         
  -6  -4   6         39.83         45.26        16.61 o                         
  -5  -4   6        600.57        669.17        31.79 o                         
  -4  -4   6       1446.49       1335.82        71.07 o                         
  -3  -4   6       4910.23       4600.70       131.08 o                         
  -2  -4   6       4402.20       5114.51       254.13 o                         
  -1  -4   6       1025.77        892.12       111.35 o                         
   0  -4   6       3152.31       2951.21       152.66 o                         
   1  -4   6          0.40          0.96        28.98 o                         
   2  -4   6          3.26         13.79        15.03 o                         
   3  -4   6        567.24        476.51        48.67 o                         
   4  -4   6        286.76        243.27        30.88 o                         
   5  -4   6       1036.08       1071.14       102.97 o                         
   6  -4   6        835.45        823.09        73.70 o                         
   7  -4   6        503.03        545.15        46.67 o                         
   8  -4   6        272.24        292.33        29.15 o                         
   9  -4   6        220.08        162.76        18.57 o                         
 -10  -3   6       1058.62       1138.55        76.03 o                         
  -9  -3   6       1826.48       1964.13        73.79 o                         
  -8  -3   6       3391.93       3625.96       110.65 o                         
  -7  -3   6       3993.14       4069.61       114.02 o                         
  -6  -3   6        752.70        779.84        30.89 o                         
  -5  -3   6      10088.75       9975.18       200.32 o                         
  -4  -3   6       6300.16       6285.94       170.16 o                         
  -3  -3   6      21680.77      21873.98      1161.20 o                         
  -2  -3   6      18891.22      18976.92       720.21 o                         
  -1  -3   6       6122.87       6391.52       388.91 o                         
   0  -3   6       4873.71       5053.16       212.15 o                         
   1  -3   6       1363.60       1237.10       121.66 o                         
   2  -3   6       1537.38       1496.82       101.28 o                         
   3  -3   6       5889.54       5760.95       191.05 o                         
   4  -3   6       4639.30       4493.33       181.85 o                         
   5  -3   6       1632.38       1611.41        71.27 o                         
   6  -3   6       1319.28       1429.83       107.86 o                         
   7  -3   6        309.21        355.89        66.99 o                         
   8  -3   6        290.52        229.97        62.73 o                         
   9  -3   6         14.98         21.70        13.09 o                         
  -9  -2   6          6.48         14.67        21.23 o                         
  -8  -2   6        404.08        413.31        45.94 o                         
  -7  -2   6       2113.58       2056.69        78.11 o                         
  -6  -2   6        655.62        697.40        34.54 o                         
  -5  -2   6       4536.48       4416.13        97.19 o                         
  -4  -2   6       2817.60       2711.14        66.73 o                         
  -2  -2   6       8739.16       8344.39       349.83 o                         
  -1  -2   6      16826.93      16314.26       858.81 o                         
   0  -2   6       6899.54       6500.21       582.11 o                         
   1  -2   6       5728.86       5322.38       401.73 o                         
   2  -2   6       5644.90       5224.05       274.24 o                         
   3  -2   6      15791.04      15571.28       608.21 o                         
   4  -2   6       9453.95       9156.67       293.12 o                         
   5  -2   6      10793.57      10426.78       235.17 o                         
   6  -2   6       2095.53       2186.81        93.11 o                         
   7  -2   6        755.06        823.97        52.92 o                         
   8  -2   6       1084.29       1071.61        82.69 o                         
   9  -2   6        961.68        952.18        48.82 o                         
  -9  -1   6        696.86        702.63        40.57 o                         
  -8  -1   6        507.15        505.60        30.34 o                         
  -7  -1   6        160.92        153.97        25.71 o                         
  -6  -1   6         85.35         97.39        18.80 o                         
  -5  -1   6         24.48         33.83        13.95 o                         
  -4  -1   6         57.95         45.23        13.22 o                         
  -3  -1   6         54.71         51.45        23.66 o                         
  -2  -1   6       1090.64       1112.80        69.50 o                         
  -1  -1   6       1813.00       1971.58       154.92 o                         
   0  -1   6       2845.32       2656.48       114.57 o                         
   1  -1   6       2285.17       2282.80       199.07 o                         
   2  -1   6       4051.07       3785.44       339.78 o                         
   3  -1   6      10528.58      11030.94       354.63 o                         
   4  -1   6       5574.40       5405.33       171.71 o                         
   5  -1   6       5064.69       5076.78       133.63 o                         
   6  -1   6       1459.75       1466.96        58.27 o                         
   7  -1   6        471.94        610.49        86.69 o                         
   8  -1   6       1121.63       1262.01        76.73 o                         
   9  -1   6       2095.09       2123.24       137.98 o                         
  10  -1   6       2521.55       2329.23       152.31 o                         
  -9   0   6       2577.59       2613.15       114.52 o                         
  -8   0   6       1101.55       1153.57        49.48 o                         
  -7   0   6       3150.74       3120.71        98.87 o                         
  -6   0   6       2286.38       2267.89        68.17 o                         
  -5   0   6       5275.42       5233.07       120.34 o                         
  -4   0   6       8924.28       8610.11       178.72 o                         
  -3   0   6       4704.16       4631.10       208.78 o                         
  -2   0   6       8235.27       8472.74       270.23 o                         
  -1   0   6         23.08         38.97        52.83 o                         
   0   0   6       1975.51       1916.66        89.84 o                         
   1   0   6         48.33         64.68        21.24 o                         
   2   0   6        174.93        212.14        24.63 o                         
   3   0   6         62.32         52.17        25.10 o                         
   4   0   6        365.27        353.34        29.02 o                         
   5   0   6          3.38         -4.08        14.83 o                         
   6   0   6        142.56        183.35        24.48 o                         
   7   0   6        223.76        221.90        25.82 o                         
   8   0   6         86.67         87.88        30.45 o                         
   9   0   6       1052.89       1100.86        52.88 o                         
  10   0   6       1472.32       1466.83        95.54 o                         
  -9   1   6       1435.15       1443.79        70.58 o                         
  -8   1   6       1870.13       1886.70        60.64 o                         
  -7   1   6       4365.61       4393.96       116.86 o                         
  -6   1   6       3177.41       3040.10        90.52 o                         
  -5   1   6      16208.31      15341.33       332.01 o                         
  -4   1   6      20261.48      19619.48       376.92 o                         
  -3   1   6      17721.64      16613.41       501.86 o                         
  -2   1   6       9983.17      10207.64       384.39 o                         
  -1   1   6       1995.11       2031.14       173.28 o                         
   0   1   6      11419.05      10437.61       385.61 o                         
   1   1   6      12099.95      11508.66       877.87 o                         
   2   1   6      11841.59      12555.83       460.15 o                         
   3   1   6      12230.55      12323.32       469.80 o                         
   4   1   6       5175.31       4911.99       234.81 o                         
   5   1   6       3436.23       3442.67       112.10 o                         
   6   1   6       2933.36       2872.61       102.23 o                         
   7   1   6        366.21        372.75        31.78 o                         
   8   1   6       1578.69       1675.90        65.76 o                         
   9   1   6         33.15         48.01        28.03 o                         
  10   1   6        179.48        158.31        31.34 o                         
  -9   2   6        149.61        155.12        21.32 o                         
  -8   2   6        724.92        682.41        34.01 o                         
  -7   2   6        864.71        872.59        40.96 o                         
  -6   2   6         98.42        119.90        20.83 o                         
  -5   2   6       1118.38       1140.95        47.12 o                         
  -4   2   6       2524.99       2441.84        76.69 o                         
  -3   2   6       4659.28       4889.04       222.13 o                         
  -2   2   6       3716.61       3739.03       171.92 o                         
  -1   2   6       3273.44       3157.87       210.49 o                         
   0   2   6       1128.60       1275.06        81.09 o                         
   1   2   6      11481.98      11936.74       618.74 o                         
   2   2   6      18358.15      18125.74       927.91 o                         
   3   2   6      16098.55      16570.66       654.05 o                         
   4   2   6       4408.90       4705.17       225.65 o                         
   5   2   6       5061.87       5018.02       215.35 o                         
   6   2   6       1654.09       1657.91        62.65 o                         
   7   2   6       2763.05       2813.57       101.82 o                         
   8   2   6       6351.93       6490.93       196.59 o                         
   9   2   6       2376.54       2617.82       116.16 o                         
  10   2   6       1467.42       1582.04       100.51 o                         
  -9   3   6        129.07        106.90        14.36 o                         
  -8   3   6        146.79        160.76        24.06 o                         
  -7   3   6        738.56        743.04        38.87 o                         
  -6   3   6        549.74        601.99        35.92 o                         
  -5   3   6       1253.04       1286.36        57.61 o                         
  -4   3   6       3056.46       2821.77        70.26 o                         
  -3   3   6        433.78        420.09        23.87 o                         
  -2   3   6          5.03         15.04        28.38 o                         
  -1   3   6        149.36        110.46        33.22 o                         
   0   3   6       1500.36       1262.35        57.56 o                         
   1   3   6         88.86         60.07        26.07 o                         
   2   3   6        169.87         78.93        44.55 o                         
   3   3   6       4737.16       5227.53       332.29 o                         
   4   3   6       2847.82       2989.02       235.71 o                         
   5   3   6         94.56        122.79        18.14 o                         
   6   3   6       1278.22       1357.38        53.58 o                         
   7   3   6       2973.51       3160.47        92.06 o                         
   8   3   6       6008.83       6516.06       231.16 o                         
   9   3   6       4078.73       4202.79       136.68 o                         
  10   3   6       1458.31       1719.24        76.99 o                         
  -9   4   6        886.52        833.52        42.19 o                         
  -8   4   6       1351.40       1329.04        91.04 o                         
  -7   4   6       3454.44       3380.19       111.08 o                         
  -6   4   6       4938.99       4780.61       142.66 o                         
  -5   4   6       5215.26       4983.19       125.32 o                         
  -4   4   6       3586.51       3421.20        90.40 o                         
  -3   4   6       1280.04       1136.02        39.63 o                         
  -2   4   6       5130.12       4606.93       347.59 o                         
  -1   4   6        740.86        645.68       107.43 o                         
   0   4   6       7264.48       6263.50       368.93 o                         
   1   4   6       1056.84       1292.05        64.61 o                         
   2   4   6       4173.09       3790.00       197.18 o                         
   3   4   6        214.23        148.44        26.28 o                         
   4   4   6         34.29         36.68        38.69 o                         
   5   4   6        400.38        410.02        34.14 o                         
   6   4   6       1284.95       1319.12        83.37 o                         
   7   4   6        456.24        455.84        33.64 o                         
   8   4   6        151.46        180.38        23.14 o                         
   9   4   6        579.17        589.46        54.96 o                         
  10   4   6        193.48        255.54        27.77 o                         
  -8   5   6        840.99        874.90        77.26 o                         
  -7   5   6       2211.31       2183.41       101.72 o                         
  -6   5   6       3801.13       3743.50       116.98 o                         
  -5   5   6       6314.50       5991.53       162.32 o                         
  -4   5   6       2508.39       2311.26       139.55 o                         
  -3   5   6       2595.12       2414.82        79.52 o                         
  -2   5   6       4771.69       4515.72       120.02 o                         
  -1   5   6       5898.95       5257.38       356.54 o                         
   0   5   6      16027.83      14422.42       789.24 o                         
   1   5   6      20487.20      20842.02       630.87 o                         
   2   5   6       4961.52       5189.64       227.23 o                         
   3   5   6       7422.32       7091.73       231.46 o                         
   4   5   6       9318.32       9173.43       355.04 o                         
   5   5   6       3569.36       3689.50       120.81 o                         
   6   5   6       9020.83       9344.27       295.86 o                         
   7   5   6       1286.03       1296.09        58.64 o                         
   8   5   6       1568.20       1723.63        59.97 o                         
   9   5   6        574.37        555.53        62.92 o                         
  10   5   6        961.90       1001.58        71.03 o                         
  -8   6   6         27.86         55.75        22.93 o                         
  -7   6   6          7.59         16.27        25.25 o                         
  -6   6   6        102.83         98.79        28.45 o                         
  -5   6   6        263.73        285.08        32.90 o                         
  -4   6   6        730.48        638.68        66.94 o                         
  -3   6   6        176.61        188.18        38.95 o                         
  -2   6   6         96.75         78.18        27.52 o                         
  -1   6   6       4717.38       4382.10       188.18 o                         
   0   6   6       9962.01       9685.73       379.67 o                         
   1   6   6      16273.79      16713.40       653.63 o                         
   2   6   6       7787.54       8150.60       295.82 o                         
   3   6   6       2129.00       2275.12       155.72 o                         
   4   6   6       3238.47       3290.54       129.30 o                         
   5   6   6       8216.43       8386.42       211.27 o                         
   6   6   6      10606.41      10830.98       267.90 o                         
   7   6   6       3060.79       3086.58       145.13 o                         
   8   6   6       2747.23       2996.38        85.12 o                         
   9   6   6       1099.31       1196.56        65.92 o                         
  10   6   6       1727.08       1802.74       111.59 o                         
  -7   7   6       1431.81       1471.93       106.66 o                         
  -6   7   6        819.42        799.04        76.29 o                         
  -5   7   6        414.01        380.73        58.60 o                         
  -4   7   6        179.85        172.77        37.78 o                         
  -3   7   6         92.46         71.09        37.41 o                         
  -2   7   6         39.49         46.77        33.75 o                         
  -1   7   6        406.46        385.47        28.03 o                         
   0   7   6        103.89         72.09        20.29 o                         
   1   7   6         67.95         45.66        34.17 o                         
   2   7   6          3.59         10.31        17.91 o                         
   3   7   6          1.39         17.31        26.84 o                         
   4   7   6         35.77         26.78        30.48 o                         
   5   7   6       1545.63       1521.49        84.93 o                         
   6   7   6       3257.94       3372.00       106.13 o                         
   7   7   6       1541.73       1605.12        87.86 o                         
   8   7   6        789.70        849.83        43.34 o                         
   9   7   6        245.82        265.52        24.96 o                         
  10   7   6        493.88        522.35        48.41 o                         
  -7   8   6        979.32        911.33        38.13 o                         
  -6   8   6       1166.47       1126.39        67.52 o                         
  -5   8   6        804.86        786.09        54.42 o                         
  -4   8   6       1497.79       1463.05        76.35 o                         
  -3   8   6       2530.47       2636.49       184.88 o                         
  -2   8   6       4784.67       4635.94       133.31 o                         
  -1   8   6       4472.65       4564.68       182.20 o                         
   0   8   6       4888.15       4983.90       146.08 o                         
   1   8   6       1553.86       1635.23       103.28 o                         
   2   8   6       1886.38       1876.68        71.48 o                         
   3   8   6       1466.84       1386.90        86.43 o                         
   4   8   6        410.58        598.52        73.10 o                         
   5   8   6         47.92         72.05        36.62 o                         
   6   8   6        711.85        674.96        58.37 o                         
   7   8   6         12.65          1.31        40.34 o                         
   8   8   6        159.18        167.42        20.63 o                         
   9   8   6        171.81        137.33        21.78 o                         
  10   8   6         15.82         34.40        22.95 o                         
  -6   9   6        423.37        429.49        28.32 o                         
  -5   9   6        778.80        811.47        48.06 o                         
  -4   9   6        786.47        780.27        54.03 o                         
  -3   9   6       2533.97       2617.44        93.55 o                         
  -2   9   6       4112.02       4407.08       147.57 o                         
  -1   9   6       4410.25       4312.94       156.74 o                         
   0   9   6       3751.20       3350.44       124.58 o                         
   1   9   6       2763.81       2785.06       109.51 o                         
   2   9   6       1458.75       1403.90       101.79 o                         
   3   9   6       4688.97       4429.05       256.96 o                         
   4   9   6       4644.12       4954.45       640.06 o                         
   5   9   6       1570.57       1589.05        98.97 o                         
   6   9   6       4265.16       4019.40       144.19 o                         
   7   9   6       1054.30        939.53       115.77 o                         
   8   9   6       1341.73       1223.20        50.69 o                         
   9   9   6        526.55        467.88        47.96 o                         
  -5  10   6         33.28         48.73        22.68 o                         
  -4  10   6          2.77        -16.38        21.41 o                         
  -3  10   6         76.58         45.32        25.25 o                         
  -2  10   6        174.92        258.14        40.12 o                         
  -1  10   6        996.92       1350.28       145.14 o                         
   0  10   6        676.72        751.00        40.59 o                         
   1  10   6        248.88        296.68        26.50 o                         
   2  10   6        686.34        722.11        52.41 o                         
   3  10   6       1430.15       1443.50       113.70 o                         
   4  10   6       2419.99       2749.36       116.17 o                         
   5  10   6       3734.13       4074.09       198.57 o                         
   6  10   6       1723.37       1558.82       159.15 o                         
   7  10   6        968.87       1011.47        93.03 o                         
   8  10   6       1154.11       1060.00        78.10 o                         
   9  10   6        827.18        739.20        55.33 o                         
  -5  11   6        268.98        240.51        35.38 o                         
  -4  11   6       1443.82       1427.06        56.72 o                         
  -3  11   6       1600.03       1572.12        85.07 o                         
  -2  11   6        992.00       1075.62        52.39 o                         
  -1  11   6        502.59        531.48        42.13 o                         
   0  11   6        153.09        382.32       153.95 o                         
   1  11   6        221.46        353.93        83.66 o                         
   2  11   6         67.04         57.79        18.78 o                         
   3  11   6         48.37         29.02        47.78 o                         
   4  11   6         84.16        106.79        48.66 o                         
   5  11   6        187.14        224.10        89.76 o                         
   6  11   6         22.58         -3.95        29.25 o                         
   7  11   6         16.89         29.12        22.66 o                         
   8  11   6          6.42         -1.23        12.42 o                         
  -4  12   6       2138.53       1793.73       105.87 o                         
  -3  12   6       2861.43       2775.99        91.99 o                         
  -2  12   6       2446.54       2574.62        91.90 o                         
  -1  12   6        812.29        975.92        45.42 o                         
   0  12   6       1031.80       1190.82        66.17 o                         
   1  12   6       1061.88       1045.78        53.58 o                         
   2  12   6       1320.57       1407.21        66.50 o                         
   3  12   6       1574.47       1566.04        75.66 o                         
   4  12   6        825.68        852.04        51.64 o                         
   5  12   6        647.71        655.49        94.84 o                         
   6  12   6        760.33        697.77        39.90 o                         
   7  12   6        252.37        214.01        29.37 o                         
   8  12   6        369.67        308.11        80.77 o                         
  -2  13   6        483.88        472.64        89.11 o                         
  -1  13   6         64.62         40.95        22.84 o                         
   0  13   6        337.89        362.85        28.58 o                         
   1  13   6       1248.65       1338.26       143.85 o                         
   2  13   6       2159.88       2361.72       153.36 o                         
   3  13   6       2398.56       2386.94       329.75 o                         
   4  13   6       2542.85       2461.46       114.11 o                         
   5  13   6       1223.49       1089.40        62.15 o                         
   6  13   6        604.63        476.94        31.29 o                         
   7  13   6        814.95        758.72        91.78 o                         
  -1  14   6         19.94          2.49        21.86 o                         
   0  14   6        137.73        176.70        34.18 o                         
   1  14   6        429.26        438.47        50.77 o                         
   2  14   6        890.60       1028.64        77.37 o                         
   3  14   6        695.39        758.38        76.21 o                         
   4  14   6        468.21        435.27        41.04 o                         
   5  14   6        142.41        119.67        17.27 o                         
   3  15   6         77.08         61.31        14.70 o                         
  -5 -12   7        857.30        733.84        45.81 o                         
  -4 -12   7        814.17        728.09        42.07 o                         
  -3 -12   7        123.16         81.98        36.66 o                         
  -2 -12   7         12.75         17.42        28.20 o                         
  -1 -12   7         85.16         87.62        30.00 o                         
   0 -12   7         40.92         34.17        27.36 o                         
   1 -12   7          0.05         -3.24        12.74 o                         
   2 -12   7          5.63         19.58        17.48 o                         
  -6 -11   7       1673.37       1523.60        69.33 o                         
  -5 -11   7       2649.91       2445.26        85.59 o                         
  -4 -11   7       2220.95       2349.55       155.73 o                         
  -3 -11   7       1304.56       1330.14       110.63 o                         
  -2 -11   7        762.02        889.94        90.19 o                         
  -1 -11   7        442.61        431.30        77.59 o                         
   0 -11   7       1144.90       1067.55        48.50 o                         
   1 -11   7       1387.50       1413.69        64.06 o                         
   2 -11   7       1635.43       1461.11        62.41 o                         
   3 -11   7        275.58        270.48        23.48 o                         
  -7 -10   7       1047.46       1061.05        52.35 o                         
  -6 -10   7        848.02        798.48        42.81 o                         
  -5 -10   7       1698.56       1648.34        87.36 o                         
  -4 -10   7       1710.92       1764.83       139.53 o                         
  -3 -10   7       1855.83       1761.83       100.03 o                         
  -2 -10   7       1643.98       1716.15        88.42 o                         
  -1 -10   7       2053.23       2038.77        68.38 o                         
   0 -10   7       2922.96       2945.37        97.57 o                         
   1 -10   7       3519.87       3725.03       231.04 o                         
   2 -10   7       3277.66       3224.37       206.04 o                         
   3 -10   7        506.49        567.06        67.26 o                         
   5 -10   7        403.87        339.50        36.31 o                         
  -8  -9   7        178.00        198.92        30.97 o                         
  -7  -9   7        325.37        345.49        35.46 o                         
  -6  -9   7        257.29        294.21        27.02 o                         
  -5  -9   7         69.47         44.24        39.44 o                         
  -4  -9   7         63.85         66.31        43.44 o                         
  -3  -9   7        585.63        601.73        43.85 o                         
  -2  -9   7         82.89         81.35        23.20 o                         
  -1  -9   7        509.11        513.57        34.89 o                         
   0  -9   7        971.50       1025.42        62.36 o                         
   1  -9   7       1138.84       1303.56        69.27 o                         
   2  -9   7       1268.22       1364.14        68.69 o                         
   3  -9   7        219.46        172.46        36.14 o                         
   4  -9   7        100.30         91.27        27.84 o                         
   5  -9   7        556.51        508.71        34.29 o                         
  -8  -8   7       1715.37       1803.50       118.94 o                         
  -7  -8   7       4620.69       4655.82       278.76 o                         
  -6  -8   7       2441.69       2363.22        87.93 o                         
  -5  -8   7       1618.45       1554.24       133.49 o                         
  -4  -8   7       1450.83       1416.89        62.35 o                         
  -3  -8   7        246.31        236.41        25.81 o                         
  -2  -8   7        829.37        862.14        39.66 o                         
  -1  -8   7       1858.43       1835.22        68.06 o                         
   0  -8   7       1260.77       1303.09        61.62 o                         
   1  -8   7        124.98        120.25        27.14 o                         
   2  -8   7         65.15         62.64        21.40 o                         
   3  -8   7         46.93         43.78        31.53 o                         
   4  -8   7         17.24         40.78        32.05 o                         
   5  -8   7         43.85         41.99        23.07 o                         
   6  -8   7        271.54        265.12        27.03 o                         
  -9  -7   7       2070.73       2029.61       116.60 o                         
  -8  -7   7       2607.95       2554.26       165.54 o                         
  -7  -7   7       3002.86       2867.19       109.54 o                         
  -6  -7   7       4005.91       3775.55       183.86 o                         
  -5  -7   7       2992.10       2951.09       130.20 o                         
  -4  -7   7       2426.35       2348.00        77.75 o                         
  -3  -7   7       1810.64       1770.15        59.93 o                         
  -2  -7   7       3871.04       3814.68        90.52 o                         
  -1  -7   7       5260.60       5591.29       175.86 o                         
   0  -7   7       5498.83       6018.97       212.14 o                         
   1  -7   7       2510.60       2721.44        93.94 o                         
   2  -7   7       2500.45       2647.16       117.31 o                         
   3  -7   7       1610.86       1724.66        61.31 o                         
   4  -7   7       1500.82       1411.84        68.13 o                         
   5  -7   7       1065.62       1046.30        67.13 o                         
   6  -7   7        554.32        530.75        53.53 o                         
   7  -7   7        344.43        318.03        37.88 o                         
  -9  -6   7        248.61        243.01        36.61 o                         
  -8  -6   7         25.16         37.24        45.67 o                         
  -7  -6   7        181.07        157.30        29.01 o                         
  -6  -6   7       1245.47       1199.09        56.87 o                         
  -5  -6   7       2758.45       2791.55       105.69 o                         
  -4  -6   7       3489.54       3376.56       108.96 o                         
  -3  -6   7       4885.84       4760.14       148.08 o                         
  -2  -6   7       6799.84       6695.83       193.75 o                         
  -1  -6   7       9324.66       9969.51       247.46 o                         
   0  -6   7       7642.88       7949.30       223.95 o                         
   1  -6   7       6289.82       6398.30       180.49 o                         
   2  -6   7       3330.92       3354.08       125.66 o                         
   3  -6   7       3262.71       3390.28       155.56 o                         
   4  -6   7       4453.59       4487.62       149.43 o                         
   5  -6   7       4400.19       4382.06       153.64 o                         
   6  -6   7       2966.89       2865.57       185.27 o                         
   7  -6   7       2088.11       1912.59        89.01 o                         
   8  -6   7       1012.32        770.20        54.69 o                         
  -9  -5   7        646.28        590.22        40.04 o                         
  -8  -5   7       2178.27       2299.82       158.82 o                         
  -7  -5   7        713.25        718.05        48.20 o                         
  -6  -5   7         11.86         25.45        19.48 o                         
  -5  -5   7        296.19        272.91        30.12 o                         
  -4  -5   7        440.72        422.21        40.61 o                         
  -3  -5   7        182.13        206.44        26.54 o                         
  -2  -5   7         34.49         42.91        19.97 o                         
  -1  -5   7       1014.76       1011.60        91.53 o                         
   0  -5   7       2766.89       2784.81        83.69 o                         
   1  -5   7       1174.34       1170.33        49.41 o                         
   2  -5   7        792.74        778.40        39.79 o                         
   3  -5   7       2216.03       2202.61        91.35 o                         
   4  -5   7       1730.06       1751.15        79.14 o                         
   5  -5   7       3938.91       3935.79       137.40 o                         
   6  -5   7       3809.90       3838.53       237.96 o                         
   7  -5   7       2216.08       2022.91       138.47 o                         
   8  -5   7        593.32        411.35        41.25 o                         
  -9  -4   7       2821.43       2900.08       119.75 o                         
  -8  -4   7       2701.67       2702.36       145.33 o                         
  -7  -4   7       2648.08       2614.82       140.29 o                         
  -6  -4   7       2336.93       2299.93        58.86 o                         
  -5  -4   7         61.63        104.82        17.80 o                         
  -4  -4   7       3509.14       3353.72       143.36 o                         
  -3  -4   7       5175.09       5377.33       169.33 o                         
  -2  -4   7       8612.75       9058.52       209.23 o                         
  -1  -4   7       6660.07       6731.81       562.05 o                         
   0  -4   7       1640.51       1634.80        83.06 o                         
   1  -4   7       1117.19       1123.81        50.31 o                         
   2  -4   7        599.33        575.44        33.19 o                         
   3  -4   7        786.85        821.47        39.36 o                         
   4  -4   7        304.38        373.52        41.05 o                         
   5  -4   7          2.28         10.92        28.73 o                         
   6  -4   7         72.82         79.55        27.82 o                         
   7  -4   7         91.29         83.39        26.17 o                         
   8  -4   7         14.74          3.79        21.88 o                         
   9  -4   7         20.40         10.31        11.97 o                         
  -9  -3   7       1565.70       1599.80        60.19 o                         
  -8  -3   7       2426.56       2364.94        89.35 o                         
  -7  -3   7       1972.16       2010.60        63.76 o                         
  -6  -3   7       4041.27       3968.54       102.29 o                         
  -5  -3   7        423.41        512.63        26.59 o                         
  -4  -3   7       7723.42       7696.09       207.01 o                         
  -3  -3   7      13491.68      13684.45       403.52 o                         
  -2  -3   7      10933.83      11473.07       372.49 o                         
  -1  -3   7       6828.50       7300.90       448.69 o                         
   0  -3   7       5955.40       5723.90       365.02 o                         
   1  -3   7       1716.74       1716.96       159.46 o                         
   2  -3   7       3783.95       3822.88       113.53 o                         
   3  -3   7       7050.04       7156.27       220.28 o                         
   4  -3   7       5728.64       5775.93       219.61 o                         
   5  -3   7       2654.28       2723.64       103.04 o                         
   6  -3   7       2591.40       2709.35       128.47 o                         
   7  -3   7        478.64        537.62        71.95 o                         
   8  -3   7        649.50        672.04        69.11 o                         
   9  -3   7        281.24        210.63        22.15 o                         
  -9  -2   7         26.98         49.91        19.14 o                         
  -8  -2   7        359.42        343.32        27.16 o                         
  -7  -2   7       1163.99       1147.28        45.16 o                         
  -6  -2   7        141.59        165.59        22.13 o                         
  -5  -2   7        372.79        365.37        22.75 o                         
  -4  -2   7       2310.04       2129.45        54.01 o                         
  -3  -2   7       3715.89       3628.76       113.78 o                         
  -2  -2   7       8566.73       8492.03       367.68 o                         
  -1  -2   7       1843.58       1957.26       169.37 o                         
   0  -2   7       1425.33       1531.75       143.01 o                         
   1  -2   7       6028.31       5344.43       227.40 o                         
   2  -2   7      10834.27      10279.87       341.69 o                         
   3  -2   7      11915.63      11700.63       373.22 o                         
   4  -2   7       9066.01       9121.94       213.40 o                         
   5  -2   7       4580.18       4483.02       168.17 o                         
   6  -2   7       1433.24       1588.06        73.62 o                         
   7  -2   7       1386.10       1424.93        74.55 o                         
   8  -2   7       2415.94       2443.57       164.39 o                         
   9  -2   7       1271.10       1059.26       160.33 o                         
  -9  -1   7        919.53        989.06        45.80 o                         
  -8  -1   7        407.21        376.65        28.93 o                         
  -7  -1   7         25.74         25.09        20.32 o                         
  -6  -1   7       1784.96       1858.19        54.02 o                         
  -5  -1   7       1745.73       1653.73        59.18 o                         
  -4  -1   7       3820.21       3563.72        78.26 o                         
  -3  -1   7        645.24        490.39        37.99 o                         
  -2  -1   7         20.33         13.86        65.38 o                         
  -1  -1   7        105.56        197.20        44.60 o                         
   0  -1   7        907.32        784.78        57.99 o                         
   1  -1   7         22.98         64.44        23.31 o                         
   2  -1   7       2286.38       2131.82       146.45 o                         
   3  -1   7       2801.16       2748.87       125.89 o                         
   4  -1   7       4640.34       4796.27       173.64 o                         
   5  -1   7       2380.04       2337.90        77.36 o                         
   6  -1   7        453.57        533.45        57.60 o                         
   7  -1   7        923.31       1067.17       160.68 o                         
   8  -1   7       1211.30       1291.75        86.44 o                         
   9  -1   7       2342.81       2395.64       153.22 o                         
  -9   0   7       1755.43       1840.20       118.49 o                         
  -8   0   7       1742.10       1801.36        74.13 o                         
  -7   0   7       2821.60       2791.02        90.33 o                         
  -6   0   7      10982.46      10558.55       329.85 o                         
  -5   0   7       5625.22       5586.16       165.37 o                         
  -4   0   7      14638.34      14227.83       279.63 o                         
  -3   0   7       7532.12       7543.59       187.05 o                         
  -2   0   7       5468.52       5381.92       312.37 o                         
  -1   0   7       6947.39       7224.86       448.80 o                         
   0   0   7       4170.25       3968.03       165.49 o                         
   1   0   7       5447.86       5378.06       294.75 o                         
   2   0   7       6769.32       6549.00       273.77 o                         
   3   0   7       6184.18       5758.57       175.05 o                         
   4   0   7        205.90        160.36        23.18 o                         
   5   0   7        603.46        584.26        34.65 o                         
   6   0   7        246.79        269.60        23.57 o                         
   7   0   7         89.30        115.70        26.82 o                         
   8   0   7          2.55         13.46        30.81 o                         
   9   0   7         93.70        132.42        32.35 o                         
  10   0   7        480.20        536.18        47.66 o                         
  -9   1   7       1138.70       1200.74        69.00 o                         
  -8   1   7       1475.27       1514.85        62.18 o                         
  -7   1   7       1380.49       1427.58        63.77 o                         
  -6   1   7       4568.02       4307.25       114.00 o                         
  -5   1   7       4649.85       4534.39       137.98 o                         
  -4   1   7       5876.83       5733.28       144.95 o                         
  -3   1   7       5120.35       4999.09       168.79 o                         
  -2   1   7      11561.59      11782.82       472.03 o                         
  -1   1   7       5937.24       5926.70       385.93 o                         
   0   1   7      16444.48      15633.25       723.59 o                         
   1   1   7       9260.19       9587.98       467.03 o                         
   2   1   7      16688.41      17432.90       899.64 o                         
   3   1   7       7334.15       6713.00       313.66 o                         
   4   1   7       8359.02       7621.93       219.27 o                         
   5   1   7       1684.68       1730.98        63.39 o                         
   6   1   7       2118.74       2078.19        76.40 o                         
   7   1   7       1698.79       1818.05        81.83 o                         
   8   1   7       1187.27       1290.32        51.38 o                         
   9   1   7        890.54       1003.44        81.50 o                         
  10   1   7        474.05        559.50        51.96 o                         
  -9   2   7         27.10         10.89        19.07 o                         
  -8   2   7         80.85         84.07        22.10 o                         
  -7   2   7         15.82         18.66        23.63 o                         
  -6   2   7        296.18        297.97        26.33 o                         
  -5   2   7         53.15         48.18        26.46 o                         
  -4   2   7        490.01        475.21        26.29 o                         
  -3   2   7       1107.90        906.07        45.54 o                         
  -2   2   7       4591.11       5053.00       319.41 o                         
  -1   2   7       4267.91       3672.00       246.62 o                         
   0   2   7       6878.28       6610.61       521.08 o                         
   1   2   7      10748.40      10869.00       573.62 o                         
   2   2   7      12865.23      13273.59       702.19 o                         
   3   2   7        186.75        133.54        40.30 o                         
   4   2   7       2168.93       2406.63        82.33 o                         
   5   2   7       2092.15       2030.39        76.77 o                         
   6   2   7       1952.15       2076.35       123.10 o                         
   7   2   7       5049.76       5259.77       154.80 o                         
   8   2   7       4167.83       4377.24       144.26 o                         
   9   2   7       2060.95       2375.30       149.18 o                         
  10   2   7       1643.96       1708.52        75.61 o                         
  -9   3   7        481.66        513.84        45.96 o                         
  -8   3   7       1159.39       1143.39        46.09 o                         
  -7   3   7       1877.64       1987.95        82.05 o                         
  -6   3   7       3566.44       3520.64        99.79 o                         
  -5   3   7       3611.19       3439.33        96.35 o                         
  -4   3   7       1368.61       1260.43        57.60 o                         
  -3   3   7         28.03         59.02        15.83 o                         
  -2   3   7        119.31        113.70        36.87 o                         
  -1   3   7       3080.60       2867.55       209.64 o                         
   0   3   7        690.18        594.48        99.81 o                         
   1   3   7       1767.31       1711.92        78.97 o                         
   2   3   7        159.59        126.46        57.58 o                         
   3   3   7          5.43          9.75        44.12 o                         
   4   3   7         44.78         92.78        17.13 o                         
   5   3   7          8.32         17.11        15.29 o                         
   6   3   7       1599.17       1614.07        63.30 o                         
   7   3   7       2403.78       2344.27        90.58 o                         
   8   3   7       2695.58       2795.27       122.81 o                         
   9   3   7       1365.44       1403.78        70.01 o                         
  10   3   7        448.96        484.18        46.03 o                         
  -8   4   7       2484.03       2284.94       125.48 o                         
  -7   4   7       3265.98       3283.86       101.77 o                         
  -6   4   7       7314.75       6975.09       196.09 o                         
  -5   4   7       4876.94       4826.64       161.26 o                         
  -4   4   7       4114.50       3865.07       125.40 o                         
  -3   4   7       2849.96       2880.69        85.60 o                         
  -2   4   7       2171.07       2061.22        56.24 o                         
  -1   4   7       8163.70       7435.91       426.86 o                         
   0   4   7       9810.22       9581.10       449.67 o                         
   1   4   7      10513.56      10420.35       388.03 o                         
   2   4   7       7274.98       7444.79       275.02 o                         
   3   4   7        538.85        589.05        95.33 o                         
   4   4   7        207.03        242.56        17.27 o                         
   5   4   7       2056.41       2049.39        74.34 o                         
   6   4   7        452.83        435.80        68.30 o                         
   7   4   7       2076.60       2192.31        79.97 o                         
   8   4   7         90.03        115.04        29.54 o                         
   9   4   7        118.73        146.17        36.10 o                         
  10   4   7        112.02        118.98        27.46 o                         
  -8   5   7        475.86        477.69        37.38 o                         
  -7   5   7        549.22        606.19        39.66 o                         
  -6   5   7       1844.24       1861.22        70.68 o                         
  -5   5   7       1566.37       1626.90        60.86 o                         
  -4   5   7        701.90        788.43        47.00 o                         
  -3   5   7       2453.21       2376.49        86.01 o                         
  -2   5   7       7279.78       7023.41       173.47 o                         
  -1   5   7       4694.35       4547.99       133.46 o                         
   0   5   7      18996.18      18158.22      1883.39 o                         
   1   5   7       7754.76       7812.34       268.73 o                         
   2   5   7       9771.08      10175.23       349.45 o                         
   3   5   7       5956.06       5502.77       178.08 o                         
   4   5   7       5608.00       5676.66       140.91 o                         
   5   5   7       3304.05       3578.01       105.03 o                         
   6   5   7       8192.60       8107.09       223.31 o                         
   7   5   7       9750.52      10288.23       328.51 o                         
   8   5   7       2459.38       2511.09       112.03 o                         
   9   5   7       1765.95       1839.67        85.11 o                         
  10   5   7       1139.54       1143.44        78.44 o                         
  -8   6   7        431.56        445.81        28.42 o                         
  -7   6   7        265.91        317.14        32.69 o                         
  -6   6   7        187.81        178.91        42.22 o                         
  -5   6   7         11.53         18.10        22.93 o                         
  -4   6   7        278.89        301.56        32.80 o                         
  -3   6   7          4.73         -9.59        24.46 o                         
  -2   6   7        646.74        632.49        34.93 o                         
  -1   6   7       2476.26       2213.34        69.80 o                         
   0   6   7        805.73        827.42        44.63 o                         
   1   6   7        736.39        664.77        29.36 o                         
   2   6   7       1262.36       1354.88        53.47 o                         
   3   6   7        329.54        320.58        32.21 o                         
   4   6   7       3745.81       3570.07       217.86 o                         
   5   6   7       7014.74       7094.58       221.77 o                         
   6   6   7       7149.42       7524.61       188.32 o                         
   7   6   7       6408.87       6809.60       255.15 o                         
   8   6   7       2349.21       2343.45        78.50 o                         
   9   6   7        822.16        853.75        69.28 o                         
  10   6   7        979.57       1061.15        73.60 o                         
  -7   7   7       1682.07       1699.16       112.73 o                         
  -6   7   7        984.08        907.02        47.25 o                         
  -5   7   7        677.67        651.80        79.12 o                         
  -4   7   7        179.19        120.05        45.36 o                         
  -3   7   7       1476.89       1489.16        76.16 o                         
  -2   7   7       1518.64       1319.67        52.27 o                         
  -1   7   7       2400.46       2210.25        93.98 o                         
   0   7   7        261.06        271.62        25.95 o                         
   1   7   7        390.85        351.85        24.53 o                         
   2   7   7          5.34         12.51        21.58 o                         
   3   7   7        753.28        712.60        54.76 o                         
   4   7   7        215.63        204.47        48.55 o                         
   5   7   7        648.40        564.23        33.19 o                         
   6   7   7       2561.83       2571.69        82.26 o                         
   7   7   7        397.97        420.20        38.91 o                         
   8   7   7         60.52         57.01        19.61 o                         
   9   7   7         16.44         30.69        18.03 o                         
  10   7   7         88.12         93.88        24.18 o                         
  -6   8   7       1100.08       1046.31       129.94 o                         
  -5   8   7        660.08        674.93        77.57 o                         
  -4   8   7       1629.01       1586.79        92.81 o                         
  -3   8   7       2561.45       2715.02       135.07 o                         
  -2   8   7       4729.36       4568.25       150.06 o                         
  -1   8   7       8076.34       7888.12       231.21 o                         
   0   8   7       5401.27       5528.67       173.77 o                         
   1   8   7       1770.58       1674.18        56.97 o                         
   2   8   7       1442.80       1559.60        57.19 o                         
   3   8   7       2361.57       2587.96       484.68 o                         
   4   8   7       2617.46       3214.21       339.20 o                         
   5   8   7       4204.01       4229.61       212.58 o                         
   6   8   7         75.73         66.89        25.24 o                         
   7   8   7        771.25        701.19        58.18 o                         
   8   8   7        522.08        488.47        39.16 o                         
   9   8   7        650.71        660.91        41.68 o                         
  10   8   7         81.04         65.40        21.46 o                         
  -6   9   7        200.20        144.18        17.19 o                         
  -5   9   7        264.53        231.38        23.83 o                         
  -4   9   7        398.23        436.63        47.63 o                         
  -3   9   7       1269.79       1215.48       128.47 o                         
  -2   9   7       3485.42       3751.30       189.59 o                         
  -1   9   7       2793.22       3163.49       118.38 o                         
   0   9   7       4141.18       4718.18       179.04 o                         
   1   9   7       1638.36       1581.22        62.09 o                         
   2   9   7       2814.71       2845.52       116.84 o                         
   3   9   7       3965.72       3903.33       151.56 o                         
   4   9   7       4990.42       5284.30       317.90 o                         
   5   9   7       5421.95       5834.69       307.50 o                         
   6   9   7       1790.58       1795.09        91.48 o                         
   7   9   7       2599.78       2486.00       240.34 o                         
   8   9   7        845.78        879.07        60.87 o                         
   9   9   7        963.56        990.13        49.58 o                         
  -5  10   7         23.88         22.59        15.79 o                         
  -4  10   7         14.01          9.38        52.67 o                         
  -3  10   7         23.21         19.57        60.58 o                         
  -2  10   7          0.14         16.03        69.67 o                         
  -1  10   7        116.64        459.00       319.92 o                         
   0  10   7          6.63        596.37        72.79 o                         
   1  10   7         47.40         42.42        21.17 o                         
   2  10   7        493.93        454.29        37.20 o                         
   3  10   7        756.14        739.05        63.82 o                         
   4  10   7       1937.85       2409.96       407.95 o                         
   5  10   7       1302.72       1912.56       558.05 o                         
   6  10   7        257.39        278.51        32.77 o                         
   7  10   7        501.17        440.43        47.96 o                         
   8  10   7        682.50        621.65        41.40 o                         
   9  10   7        905.81        841.20        58.65 o                         
  -4  11   7       1630.94       1597.93       106.07 o                         
  -3  11   7       2110.61       2263.71       107.95 o                         
  -2  11   7       1476.28       1624.97        84.22 o                         
  -1  11   7        950.91        993.04        49.68 o                         
   0  11   7        782.20        698.88        42.65 o                         
   1  11   7        868.14       1053.05        53.02 o                         
   2  11   7        961.51        935.77        50.58 o                         
   3  11   7        220.97        238.35        40.55 o                         
   4  11   7         27.84         59.72        65.62 o                         
   5  11   7        120.97        120.97        37.07 o                         
   6  11   7         17.09         10.69        19.19 o                         
   7  11   7        271.06        297.98        41.42 o                         
   8  11   7         14.15         12.28        11.34 o                         
  -3  12   7       1486.34       1444.02        72.07 o                         
  -2  12   7       1438.62       1499.81        60.89 o                         
  -1  12   7        848.32        956.43        49.36 o                         
   0  12   7        661.65        665.89        49.19 o                         
   1  12   7       1157.88       1080.90        63.58 o                         
   2  12   7       2745.82       2728.89       132.08 o                         
   3  12   7       2417.34       2474.57       167.06 o                         
   4  12   7        782.32        755.81        49.08 o                         
   5  12   7       1784.52       1740.97        90.72 o                         
   6  12   7        193.55        199.94        23.04 o                         
   7  12   7        764.87        749.71       115.40 o                         
   8  12   7        580.39        511.09        39.41 o                         
  -2  13   7        333.47        360.29        40.00 o                         
  -1  13   7        137.11        159.66        21.96 o                         
   0  13   7        413.10        451.44        33.73 o                         
   1  13   7        822.36        825.13        81.42 o                         
   2  13   7       1735.42       1846.99       128.95 o                         
   3  13   7       1358.37       1350.22       191.08 o                         
   4  13   7       1672.29       1569.28       173.12 o                         
   5  13   7        817.67        752.49        43.47 o                         
   6  13   7        408.30        326.68        28.83 o                         
   7  13   7       1097.43        773.35        55.70 o                         
   0  14   7          0.98         -9.70        26.17 o                         
   1  14   7         45.08         42.56        30.99 o                         
   2  14   7        133.54        174.71        31.95 o                         
   3  14   7        103.43        100.23        39.43 o                         
   4  14   7         14.05         15.92         7.90 o                         
   5  14   7          3.26          7.32         9.20 o                         
  -4 -12   8       1070.11        961.18        61.51 o                         
  -3 -12   8        196.10        180.89        19.74 o                         
  -2 -12   8         77.19         65.21        28.75 o                         
  -1 -12   8        172.87        169.14        32.77 o                         
   0 -12   8        196.36        184.92        31.76 o                         
  -6 -11   8       1059.54        852.94        57.09 o                         
  -5 -11   8       1757.58       1544.13        55.85 o                         
  -4 -11   8       1578.16       1379.10        96.43 o                         
  -3 -11   8        957.77        945.22        80.96 o                         
  -2 -11   8       1800.28       1834.90       125.22 o                         
  -1 -11   8       2196.00       2070.76       182.07 o                         
   0 -11   8       2906.27       2683.37       115.84 o                         
   1 -11   8       2590.07       2456.19       173.23 o                         
   2 -11   8       1239.31       1045.05        45.02 o                         
   3 -11   8        850.12        658.89        51.19 o                         
  -6 -10   8        193.38        156.50        33.78 o                         
  -5 -10   8       1135.68       1128.45        63.10 o                         
  -3 -10   8       1537.95       1491.33        87.45 o                         
  -2 -10   8       2812.14       2955.38       132.83 o                         
  -1 -10   8       1866.35       1879.88        79.97 o                         
   0 -10   8       2161.66       2307.18        92.76 o                         
   1 -10   8       2406.24       2344.36        91.57 o                         
   2 -10   8        993.50        949.02        57.29 o                         
   4 -10   8        330.10        309.55        38.30 o                         
  -7  -9   8        901.65        845.50        46.44 o                         
  -6  -9   8        755.98        787.93        41.48 o                         
  -5  -9   8         24.39         25.49        24.93 o                         
  -4  -9   8          1.02        -21.22        49.81 o                         
  -3  -9   8         15.77          8.65        27.57 o                         
  -2  -9   8          0.53         12.55        21.90 o                         
  -1  -9   8          0.43        -10.33        19.63 o                         
   0  -9   8          2.74          1.49        20.67 o                         
   1  -9   8        143.64        125.85        36.92 o                         
   2  -9   8        678.75        591.27        53.13 o                         
   3  -9   8        778.01        737.70        69.82 o                         
   4  -9   8        339.26        284.95        48.76 o                         
   5  -9   8        319.91        275.34        37.04 o                         
  -7  -8   8       2928.03       2989.04       127.40 o                         
  -6  -8   8       2245.22       2247.93       143.47 o                         
  -5  -8   8       2017.41       1921.95       138.47 o                         
  -4  -8   8       1693.94       1595.63        96.29 o                         
  -3  -8   8        921.78        988.04        45.71 o                         
  -2  -8   8       2169.64       2243.59        77.92 o                         
  -1  -8   8       2908.95       3127.13        97.78 o                         
   0  -8   8       2119.26       2196.95        85.87 o                         
   1  -8   8        833.81        914.12        58.30 o                         
   2  -8   8          7.30         22.72        21.46 o                         
   3  -8   8         11.30         16.40        19.50 o                         
   4  -8   8         55.75         49.46        19.04 o                         
   5  -8   8         22.97         47.69        20.88 o                         
   6  -8   8          7.15          3.33        14.58 o                         
  -8  -7   8       1332.94       1248.12        87.66 o                         
  -7  -7   8       1076.73       1008.14        65.05 o                         
  -6  -7   8       2771.11       2701.31       149.07 o                         
  -5  -7   8       3322.69       3301.12       108.76 o                         
  -4  -7   8       3163.20       3069.83       118.24 o                         
  -3  -7   8       3404.37       3234.60       105.27 o                         
  -2  -7   8       4868.13       5022.31       130.21 o                         
  -1  -7   8       4746.57       5141.92       142.90 o                         
   0  -7   8       4813.94       5181.55       184.16 o                         
   1  -7   8       2534.00       2626.18       169.20 o                         
   2  -7   8        378.17        409.44        45.61 o                         
   3  -7   8       1366.51       1402.54        58.78 o                         
   4  -7   8       2641.65       2735.68       108.24 o                         
   5  -7   8       2662.38       2637.96       122.34 o                         
   6  -7   8       1755.52       1572.88        76.33 o                         
   7  -7   8        390.35        306.55        30.60 o                         
  -9  -6   8        433.20        427.12        37.44 o                         
  -8  -6   8         63.47        100.92        40.49 o                         
  -7  -6   8          7.16          7.30        28.99 o                         
  -6  -6   8        325.94        291.02        30.43 o                         
  -5  -6   8       1396.63       1435.53        60.22 o                         
  -4  -6   8        610.94        730.40        52.12 o                         
  -3  -6   8        861.62        860.57        45.04 o                         
  -2  -6   8       3167.65       3266.45       104.85 o                         
  -1  -6   8       2120.16       2215.23        69.10 o                         
   0  -6   8       3027.92       3185.80       148.54 o                         
   1  -6   8       2252.50       2153.62        93.58 o                         
   2  -6   8        686.64        694.11        35.45 o                         
   3  -6   8       2184.78       2189.18        88.26 o                         
   4  -6   8       5662.07       5657.62       176.68 o                         
   5  -6   8       4644.21       4640.01       137.84 o                         
   6  -6   8       3215.06       2991.88        81.49 o                         
   7  -6   8       1137.37       1021.38        80.47 o                         
  -9  -5   8       2896.98       2950.02       164.38 o                         
  -7  -5   8        305.29        336.05        44.40 o                         
  -6  -5   8        317.10        354.39        32.92 o                         
  -5  -5   8        641.60        594.21        36.33 o                         
  -4  -5   8        470.01        468.90        38.42 o                         
  -3  -5   8       2891.62       2806.72        85.00 o                         
  -2  -5   8       2975.78       2861.49        80.47 o                         
  -1  -5   8         66.55         95.59        22.39 o                         
   0  -5   8        296.84        307.13        36.67 o                         
   1  -5   8         15.60         21.16        15.74 o                         
   2  -5   8        115.27        136.42        18.70 o                         
   3  -5   8        441.04        478.46        39.76 o                         
   4  -5   8        619.86        672.89        49.88 o                         
   5  -5   8       1570.35       1585.44        71.39 o                         
   6  -5   8        506.72        539.56        34.52 o                         
   7  -5   8        237.53        239.37        24.92 o                         
   8  -5   8        151.60        146.67        23.30 o                         
  -9  -4   8       1889.05       1926.19       117.86 o                         
  -8  -4   8       2645.01       2519.48       156.15 o                         
  -7  -4   8       3105.26       3117.86        95.50 o                         
  -6  -4   8       2091.03       2211.50        66.60 o                         
  -5  -4   8       3199.60       3347.46       102.29 o                         
  -4  -4   8       5828.69       6180.52       223.02 o                         
  -3  -4   8       8809.51       9117.19       211.02 o                         
  -2  -4   8       9654.64      10037.05       197.97 o                         
  -1  -4   8       3561.24       3622.31        94.34 o                         
   0  -4   8       1094.96       1129.62        46.71 o                         
   1  -4   8       2234.40       2224.29        58.82 o                         
   2  -4   8       1682.47       1627.31        52.17 o                         
   3  -4   8       3823.22       3887.58       114.43 o                         
   4  -4   8       2198.17       2241.42        83.29 o                         
   5  -4   8        746.05        718.21        43.08 o                         
   6  -4   8        402.71        435.61        40.41 o                         
   7  -4   8         99.74         89.25        21.12 o                         
   8  -4   8         50.77         59.63        15.52 o                         
  -9  -3   8         93.87         82.81        28.08 o                         
  -8  -3   8        666.45        733.73        40.06 o                         
  -7  -3   8       2259.71       2308.43        76.83 o                         
  -6  -3   8       3613.62       3537.41       104.45 o                         
  -5  -3   8       5895.27       5867.98       139.88 o                         
  -4  -3   8       6286.01       6561.93       149.24 o                         
  -3  -3   8       8108.55       8072.49       165.21 o                         
  -2  -3   8      10047.17      10480.91       219.37 o                         
  -1  -3   8       5697.60       5767.66       125.60 o                         
   0  -3   8       7217.71       7148.35       148.93 o                         
   1  -3   8       5668.47       5609.14       143.20 o                         
   2  -3   8       9787.17       9970.83       222.89 o                         
   3  -3   8      11789.99      11895.78       286.05 o                         
   4  -3   8       6788.04       7103.01       203.21 o                         
   5  -3   8       4059.53       4024.75       207.74 o                         
   6  -3   8       1830.25       2027.10       126.29 o                         
   7  -3   8        880.92        948.04        55.59 o                         
   8  -3   8        685.27        689.72        34.06 o                         
   9  -3   8       1035.04        959.28        88.96 o                         
  -9  -2   8        415.35        480.04        49.65 o                         
  -8  -2   8         84.74         95.92        19.41 o                         
  -7  -2   8        341.26        370.67        33.67 o                         
  -6  -2   8        392.97        450.54        33.04 o                         
  -5  -2   8        741.85        735.04        35.24 o                         
  -4  -2   8        242.00        230.67        19.67 o                         
  -3  -2   8        529.87        523.21        21.69 o                         
  -2  -2   8       2548.17       2619.01        64.44 o                         
  -1  -2   8       1075.36       1192.09        67.00 o                         
   0  -2   8       2344.66       2301.22       125.55 o                         
   1  -2   8       3043.70       3154.42        94.91 o                         
   2  -2   8      10798.15      10873.12       261.94 o                         
   3  -2   8       5844.21       6140.74       151.77 o                         
   4  -2   8       7804.63       8069.23       209.04 o                         
   5  -2   8       4136.19       4152.53       143.52 o                         
   6  -2   8       1646.43       1545.17        96.81 o                         
   7  -2   8       1205.17       1228.79       137.98 o                         
   8  -2   8       2241.25       2167.40       132.40 o                         
   9  -2   8       2051.75       1921.94       103.93 o                         
  -9  -1   8       1314.79       1340.29        90.62 o                         
  -8  -1   8        365.70        434.06        31.62 o                         
  -7  -1   8        231.26        220.45        25.71 o                         
  -6  -1   8        210.78        230.87        23.18 o                         
  -5  -1   8       7029.26       6946.82       177.27 o                         
  -4  -1   8       4523.06       4563.50        90.29 o                         
  -3  -1   8       2768.23       2732.87        56.95 o                         
  -2  -1   8       1559.42       1612.23        48.01 o                         
  -1  -1   8        316.24        288.79        54.02 o                         
   0  -1   8       1665.50       1696.07       157.93 o                         
   1  -1   8        876.20        749.13        49.24 o                         
   2  -1   8        154.67        158.32        18.96 o                         
   3  -1   8        286.70        283.26        21.69 o                         
   4  -1   8        421.04        474.43        45.01 o                         
   5  -1   8         56.68         46.30        17.00 o                         
   6  -1   8         22.62         17.43        18.98 o                         
   7  -1   8        284.67        327.95        54.92 o                         
   8  -1   8        985.37        948.27        50.44 o                         
   9  -1   8       1251.42       1274.28        55.14 o                         
  -9   0   8       1505.70       1608.08       101.85 o                         
  -8   0   8       1388.98       1505.63        63.77 o                         
  -7   0   8       2515.86       2557.22        84.06 o                         
  -6   0   8       1242.33       1309.97        65.74 o                         
  -5   0   8      12661.66      12380.45       330.21 o                         
  -4   0   8      14592.76      13860.25       250.32 o                         
  -3   0   8       8425.11       8166.93       147.00 o                         
  -2   0   8       2912.25       2817.84        98.68 o                         
  -1   0   8       1068.98       1093.92        92.71 o                         
   0   0   8       2383.23       2505.38       197.33 o                         
   1   0   8       7838.05       7611.94       304.94 o                         
   2   0   8       9821.21       9228.15       512.61 o                         
   3   0   8       6609.52       6681.15       161.82 o                         
   4   0   8       1773.64       1769.49        74.31 o                         
   5   0   8       3390.85       3488.78       129.71 o                         
   6   0   8        903.38        925.94        52.62 o                         
   7   0   8        932.32        996.28        50.09 o                         
   8   0   8        138.25        142.54        29.54 o                         
   9   0   8          1.30         -3.89        30.49 o                         
  10   0   8         15.76         14.02        15.52 o                         
  -9   1   8        242.94        234.01        32.51 o                         
  -8   1   8        533.66        535.52        42.08 o                         
  -7   1   8        136.48        163.60        24.43 o                         
  -6   1   8        241.61        248.63        40.85 o                         
  -5   1   8       3090.03       3101.62        89.68 o                         
  -4   1   8       1995.10       1992.38        74.28 o                         
  -3   1   8       4147.28       3847.73        95.73 o                         
  -2   1   8       3536.98       3214.08       109.96 o                         
  -1   1   8       5045.13       5011.79       359.49 o                         
   0   1   8      15170.36      13544.96       740.15 o                         
   1   1   8      13085.25      13303.21       808.28 o                         
   2   1   8      19575.35      19348.13       996.15 o                         
   3   1   8      12230.71      12175.24       311.38 o                         
   4   1   8       2589.59       2603.63        85.25 o                         
   5   1   8       2168.78       2333.03       119.56 o                         
   6   1   8       2281.43       2383.05        85.60 o                         
   7   1   8       3716.57       3862.08       123.91 o                         
   8   1   8       2005.57       2057.56        92.13 o                         
   9   1   8       2421.13       2575.83       112.35 o                         
  10   1   8        596.24        626.08        37.57 o                         
  -9   2   8        138.08        166.57        33.01 o                         
  -8   2   8        284.78        319.50        25.35 o                         
  -7   2   8       2545.22       2569.41        85.19 o                         
  -6   2   8        557.96        594.48        34.56 o                         
  -5   2   8         94.78        111.27        27.94 o                         
  -4   2   8          6.85          6.81        13.42 o                         
  -3   2   8        117.56        107.24        13.67 o                         
  -2   2   8         19.33         50.87        13.66 o                         
  -1   2   8        497.39        477.81        80.03 o                         
   0   2   8        467.43        425.47        90.84 o                         
   1   2   8       3482.11       4120.19       256.54 o                         
   2   2   8       3690.37       4105.42       265.53 o                         
   3   2   8       1476.42       1712.67        58.05 o                         
   4   2   8       3573.63       3343.68        70.91 o                         
   5   2   8       1160.48       1087.85        58.83 o                         
   6   2   8       2339.98       2434.34        79.25 o                         
   7   2   8       3816.94       4005.98       138.54 o                         
   8   2   8       4099.24       4404.96       177.14 o                         
   9   2   8       2638.60       2914.97       173.56 o                         
  10   2   8       1277.25       1203.85        81.90 o                         
  -8   3   8       2411.46       2395.60       132.38 o                         
  -7   3   8       6904.46       6944.35       188.78 o                         
  -6   3   8       2145.03       2225.43       112.43 o                         
  -5   3   8       5128.44       5008.65       128.02 o                         
  -4   3   8        457.00        483.19        24.29 o                         
  -3   3   8        682.34        712.99        26.50 o                         
  -2   3   8       8322.49       8222.13       181.09 o                         
  -1   3   8       2469.32       2347.18       190.96 o                         
   0   3   8       3165.89       2967.47       243.97 o                         
   1   3   8        973.05        996.54       113.78 o                         
   2   3   8         43.70         61.09        46.66 o                         
   3   3   8         14.49         13.97         9.60 o                         
   4   3   8        869.49        766.73        30.96 o                         
   5   3   8         25.97         49.22        18.85 o                         
   6   3   8        209.09        174.81        22.75 o                         
   7   3   8        543.77        608.13        46.79 o                         
   8   3   8        610.33        672.81        60.43 o                         
   9   3   8        513.92        571.77        66.74 o                         
  10   3   8        211.23        202.42        21.44 o                         
  -8   4   8       1304.76       1210.15        72.85 o                         
  -7   4   8       3806.46       3767.53       110.77 o                         
  -6   4   8       2870.18       3077.96       115.78 o                         
  -5   4   8       6176.10       5936.30       149.46 o                         
  -4   4   8       4341.84       4106.70       111.73 o                         
  -3   4   8       5412.93       5114.23       118.39 o                         
  -2   4   8       5780.61       5669.36       119.59 o                         
  -1   4   8      15564.46      14765.16       345.59 o                         
   0   4   8      10333.31      10257.40       612.90 o                         
   1   4   8       9654.98       9611.63       396.06 o                         
   2   4   8       1841.39       1878.55        87.21 o                         
   3   4   8       2350.56       2387.21        67.98 o                         
   4   4   8       3089.85       3250.77        87.92 o                         
   5   4   8       6313.93       6442.67       159.07 o                         
   6   4   8       1440.58       1579.00       120.44 o                         
   7   4   8        761.44        756.31        51.74 o                         
   8   4   8        724.18        736.72        49.47 o                         
   9   4   8        279.72        291.51        28.99 o                         
  10   4   8        416.14        487.34        44.31 o                         
  -8   5   8         14.32         33.05        22.43 o                         
  -7   5   8          2.98         -8.98        26.69 o                         
  -6   5   8        303.05        286.98        30.07 o                         
  -5   5   8        570.86        568.60        36.52 o                         
  -4   5   8       1496.22       1523.12        62.95 o                         
  -3   5   8       5072.94       5170.16       148.16 o                         
  -2   5   8       2410.05       2273.43        78.38 o                         
  -1   5   8       3660.11       3671.30        73.55 o                         
   0   5   8       8358.12       7717.80       185.45 o                         
   1   5   8       3840.22       3468.22        93.81 o                         
   2   5   8        760.70        635.51        25.89 o                         
   3   5   8       5159.02       5183.18       120.67 o                         
   4   5   8       2398.01       2694.57        69.89 o                         
   5   5   8       7135.17       7625.22       168.39 o                         
   6   5   8       7657.08       7906.39       242.02 o                         
   7   5   8       3493.34       3628.72       109.21 o                         
   8   5   8       1410.82       1572.69       100.78 o                         
   9   5   8       1352.40       1381.80        68.16 o                         
  10   5   8       1143.16       1232.89        80.39 o                         
  -7   6   8       1053.06       1084.86        59.91 o                         
  -6   6   8        273.03        324.32        46.75 o                         
  -5   6   8         69.35         76.87        25.06 o                         
  -4   6   8         85.01         95.44        32.59 o                         
  -3   6   8         74.91         65.72        38.13 o                         
  -2   6   8        198.72        222.27        51.65 o                         
  -1   6   8          1.64         17.45        14.64 o                         
   0   6   8        231.08        251.12        16.54 o                         
   1   6   8         53.50         61.46        14.50 o                         
   2   6   8          6.49          8.20        14.98 o                         
   3   6   8       1152.51       1175.51        49.39 o                         
   4   6   8       1588.76       1527.83        52.17 o                         
   5   6   8       2607.03       2787.10        83.05 o                         
   6   6   8       2183.30       2149.44        74.52 o                         
   7   6   8       2002.03       1921.60        64.54 o                         
   8   6   8        813.19        882.80        54.39 o                         
   9   6   8        513.67        570.41        39.34 o                         
  10   6   8        671.96        669.56        52.17 o                         
  -7   7   8       1803.06       1656.82        71.43 o                         
  -6   7   8        433.78        427.15        42.94 o                         
  -5   7   8        756.17        743.33        65.00 o                         
  -4   7   8       1254.55       1277.92        92.01 o                         
  -3   7   8       3094.06       3184.74       202.05 o                         
  -2   7   8       7071.19       6907.94       192.09 o                         
  -1   7   8       2102.04       2209.20        61.34 o                         
   0   7   8       1841.84       1860.02        57.62 o                         
   1   7   8       1515.97       1463.18        49.50 o                         
   2   7   8        224.89        211.52        28.21 o                         
   3   7   8        570.83        623.78        37.83 o                         
   4   7   8        177.80        222.41        35.07 o                         
   5   7   8        122.49        160.87        20.73 o                         
   6   7   8       1663.41       1681.73        65.21 o                         
   7   7   8         73.00         64.63        24.92 o                         
   8   7   8        165.70        163.04        28.59 o                         
   9   7   8          2.38         13.53        16.85 o                         
  10   7   8         21.68          1.91        18.95 o                         
  -6   8   8        522.47        525.46        37.91 o                         
  -5   8   8        807.44        814.90        44.25 o                         
  -4   8   8       1444.23       1535.25       111.35 o                         
  -3   8   8       3959.15       4009.31       142.66 o                         
  -2   8   8       5254.35       5287.08       376.22 o                         
  -1   8   8       6296.95       6216.16       151.58 o                         
   0   8   8       2075.75       2034.18        62.56 o                         
   1   8   8       2301.54       2406.22        70.08 o                         
   2   8   8       2441.27       2309.45        75.27 o                         
   3   8   8       7309.59       7262.90       476.69 o                         
   4   8   8       5994.46       6201.31       196.24 o                         
   5   8   8       7449.23       7406.56       203.84 o                         
   6   8   8       4400.96       4375.36       138.86 o                         
   7   8   8        658.73        595.54        52.17 o                         
   8   8   8       1731.55       1655.05        70.19 o                         
   9   8   8        507.71        472.42        33.33 o                         
  -5   9   8        168.66        154.07        18.90 o                         
  -4   9   8        154.96        167.01        23.66 o                         
  -3   9   8        647.76        655.93        51.50 o                         
  -2   9   8        678.45        721.45        58.85 o                         
  -1   9   8       1031.83       1042.25        59.27 o                         
   0   9   8       1897.44       1932.86        63.71 o                         
   1   9   8       2213.22       2135.04        71.20 o                         
   2   9   8       1445.01       1388.44        84.18 o                         
   3   9   8       6027.32       6184.72       323.56 o                         
   4   9   8       6309.76       6482.39       297.64 o                         
   5   9   8       6866.83       6895.35       192.81 o                         
   6   9   8       2570.44       2389.66        96.04 o                         
   7   9   8        627.74        664.38        40.94 o                         
   8   9   8        624.32        617.79        38.17 o                         
   9   9   8       1679.95       1700.31        72.29 o                         
  -5  10   8        227.75        194.29        19.68 o                         
  -4  10   8        672.17        661.50        68.06 o                         
  -3  10   8        204.29        218.96        60.22 o                         
  -2  10   8        191.06        234.04        38.63 o                         
  -1  10   8         74.43         74.75        38.59 o                         
   0  10   8         85.22         41.83        18.75 o                         
   1  10   8         35.87         35.53        29.07 o                         
   2  10   8         35.08         28.99        22.19 o                         
   3  10   8         35.67         35.44        22.87 o                         
   4  10   8        844.65       1011.82        84.11 o                         
   5  10   8       1213.83       1217.22        53.17 o                         
   6  10   8         17.16          5.38        22.17 o                         
   7  10   8         94.16         80.59        20.31 o                         
   8  10   8         66.48         44.53        12.88 o                         
   9  10   8        792.21        667.12        47.42 o                         
  -4  11   8       1848.21       1724.97       104.93 o                         
  -3  11   8       1351.18       1471.66        98.38 o                         
  -2  11   8       1446.72       1605.86       111.63 o                         
  -1  11   8        499.02        613.96        64.20 o                         
   0  11   8        617.14        873.38        79.94 o                         
   1  11   8       1212.08       1283.87        68.48 o                         
   2  11   8       1236.90       1200.74        58.31 o                         
   3  11   8        788.32        831.44        63.87 o                         
   4  11   8        337.37        350.94        55.07 o                         
   5  11   8         38.09         76.47        17.01 o                         
   6  11   8        992.43        962.78        49.80 o                         
   7  11   8        126.53        169.81        31.18 o                         
   8  11   8         83.08         54.15        10.84 o                         
  -3  12   8        770.03        792.04        55.48 o                         
  -2  12   8        492.91        475.22        36.72 o                         
  -1  12   8        497.70        525.43        51.95 o                         
   0  12   8        571.72        580.51        45.40 o                         
   1  12   8       1917.38       2019.87        94.59 o                         
   2  12   8       3009.40       3058.56       130.62 o                         
   3  12   8       2490.35       2658.49       162.94 o                         
   4  12   8        899.22        917.40        51.95 o                         
   5  12   8        616.68        630.14        41.46 o                         
   6  12   8       1052.16       1048.03        46.64 o                         
   7  12   8        598.62        536.95        47.74 o                         
   8  12   8        611.67        519.05        37.03 o                         
  -1  13   8         46.75         56.90        18.97 o                         
   0  13   8        199.55        213.05        36.51 o                         
   1  13   8        757.36        769.00        49.44 o                         
   2  13   8        637.33        770.98        77.67 o                         
   3  13   8        855.56        856.18        51.88 o                         
   4  13   8        286.58        234.52        22.88 o                         
   5  13   8         74.48         78.43        19.72 o                         
   6  13   8        416.78        343.24        26.39 o                         
   7  13   8        857.78        508.62        38.98 o                         
   0  14   8        142.40        124.44        26.45 o                         
   1  14   8        123.25        118.93        16.68 o                         
   2  14   8         18.51         17.55        16.41 o                         
   3  14   8         21.37         28.51        18.37 o                         
   4  14   8         94.21         65.38        12.16 o                         
   5  14   8          0.01         -0.88         7.02 o                         
  -2 -12   9        276.06        271.15        29.14 o                         
  -5 -11   9        815.32        713.94        51.99 o                         
  -4 -11   9        768.41        633.66        52.66 o                         
  -3 -11   9       1036.01        944.59        54.15 o                         
  -2 -11   9       1298.44       1122.06        87.34 o                         
  -1 -11   9       2802.31       2533.61       356.20 o                         
   0 -11   9       3296.51       2980.12       487.36 o                         
   1 -11   9       2251.72       1996.75       275.43 o                         
   2 -11   9       1920.29       1287.21        81.63 o                         
  -6 -10   9          1.51         18.67        16.04 o                         
  -5 -10   9        117.28        121.18        20.40 o                         
  -4 -10   9        344.61        331.11        47.38 o                         
  -2 -10   9        653.03        621.92       104.23 o                         
  -1 -10   9       1117.27       1127.73        48.55 o                         
   0 -10   9       1576.28       1546.49        58.40 o                         
   1 -10   9       1105.02       1073.07        40.50 o                         
   2 -10   9        985.42        950.31        40.69 o                         
   3 -10   9        258.71        286.15        29.25 o                         
  -7  -9   9       1298.43       1195.21        74.39 o                         
  -6  -9   9       1110.14       1117.32        89.69 o                         
  -5  -9   9        589.82        601.51        45.61 o                         
  -4  -9   9         26.86         66.54        38.45 o                         
  -3  -9   9        130.64        156.40        33.53 o                         
  -2  -9   9        448.61        478.10        31.72 o                         
  -1  -9   9        189.12        249.09        26.57 o                         
   0  -9   9        114.00        138.76        21.02 o                         
   1  -9   9         12.11         29.57        18.12 o                         
   2  -9   9          5.93          6.97        34.57 o                         
   3  -9   9        155.70        123.15        27.96 o                         
   4  -9   9        342.89        395.42        76.62 o                         
  -7  -8   9       2280.69       2322.24       139.47 o                         
  -6  -8   9       1846.57       1918.83       108.32 o                         
  -5  -8   9       1850.21       1794.69       154.22 o                         
  -4  -8   9       1772.10       1859.52        98.70 o                         
  -3  -8   9       3197.85       3180.52       106.35 o                         
  -2  -8   9       3971.95       4063.97       115.95 o                         
  -1  -8   9       4193.91       4469.15       125.34 o                         
   0  -8   9       2465.69       2668.77        87.21 o                         
   1  -8   9        811.49        866.46        67.92 o                         
   2  -8   9       1032.92       1054.69        81.66 o                         
   3  -8   9         97.81         96.45        19.35 o                         
   4  -8   9        198.46        192.15        40.04 o                         
   5  -8   9        308.27        261.55        25.79 o                         
  -8  -7   9        364.42        343.74        37.12 o                         
  -7  -7   9       1124.04       1129.15        90.27 o                         
  -6  -7   9       2478.90       2684.79       153.27 o                         
  -5  -7   9       2114.17       2043.72        75.74 o                         
  -4  -7   9       2451.41       2533.47       129.12 o                         
  -3  -7   9       4400.47       4222.90       167.83 o                         
  -2  -7   9       4300.72       4378.19       131.80 o                         
  -1  -7   9       4546.88       4637.78       119.91 o                         
   0  -7   9       3518.70       3813.47       131.36 o                         
   1  -7   9       1367.62       1343.08        95.09 o                         
   2  -7   9       1961.51       1994.88        89.07 o                         
   3  -7   9        853.10        954.71        56.41 o                         
   4  -7   9       1935.86       1872.79       102.14 o                         
   5  -7   9       2706.93       2519.24        87.41 o                         
   6  -7   9       1790.01       1724.52       108.12 o                         
  -8  -6   9        233.89        229.75        36.92 o                         
  -7  -6   9         62.71         69.21        27.38 o                         
  -6  -6   9        281.38        310.06        29.07 o                         
  -5  -6   9          5.13         39.35        23.51 o                         
  -4  -6   9         40.65         18.30        24.74 o                         
  -3  -6   9         21.40         43.79        24.21 o                         
  -2  -6   9         50.28         43.93        25.50 o                         
  -1  -6   9        229.47        249.77        29.24 o                         
   0  -6   9       2160.17       2202.80       117.25 o                         
   1  -6   9       1473.26       1486.78        66.24 o                         
   2  -6   9       1155.52       1296.37        58.02 o                         
   3  -6   9        746.26        831.60        35.83 o                         
   4  -6   9       1846.39       1859.12        89.53 o                         
   5  -6   9       2445.61       2393.32        72.32 o                         
   6  -6   9       1734.14       1575.31       196.21 o                         
   7  -6   9        675.54        742.17        57.98 o                         
  -8  -5   9       1963.09       1895.60       122.95 o                         
  -7  -5   9       1188.09       1326.70        94.97 o                         
  -6  -5   9       1894.82       1966.43        87.37 o                         
  -5  -5   9       3090.98       3206.77       111.61 o                         
  -4  -5   9       2663.08       2706.88       106.93 o                         
  -3  -5   9       4972.65       4962.15       145.12 o                         
  -2  -5   9       2837.16       2763.93       114.00 o                         
  -1  -5   9        616.91        629.96        38.44 o                         
   0  -5   9         39.93         49.69        19.84 o                         
   1  -5   9          9.18         18.95        18.76 o                         
   2  -5   9         53.06         82.43        17.11 o                         
   3  -5   9        377.08        338.49        25.33 o                         
   4  -5   9          8.53         22.22        18.02 o                         
   5  -5   9         61.98         52.08        20.37 o                         
   6  -5   9        360.96        354.63        26.41 o                         
   7  -5   9          3.20          8.12        12.14 o                         
  -9  -4   9       1587.11       1543.12        91.81 o                         
  -8  -4   9       1781.34       1637.60       113.60 o                         
  -7  -4   9       3701.21       3856.11       142.56 o                         
  -6  -4   9       2745.73       2812.35       110.81 o                         
  -5  -4   9       4202.73       4178.34       121.23 o                         
  -4  -4   9       5670.15       5815.35       177.50 o                         
  -3  -4   9       5840.53       6137.93       128.03 o                         
  -2  -4   9       4089.46       4121.30       101.20 o                         
  -1  -4   9       2323.59       2366.49        63.63 o                         
   0  -4   9       2236.90       2128.95        72.87 o                         
   1  -4   9       2507.33       2551.77        70.15 o                         
   2  -4   9       7913.68       7860.39       195.41 o                         
   3  -4   9       8680.11       8686.14       185.66 o                         
   4  -4   9       3381.95       3566.23        93.55 o                         
   5  -4   9       1254.53       1259.19        58.85 o                         
   6  -4   9        383.49        401.80        41.17 o                         
   7  -4   9        743.29        710.63        39.32 o                         
   8  -4   9        582.16        505.92        25.09 o                         
  -9  -3   9         71.03         67.67        23.03 o                         
  -8  -3   9        442.96        457.07        37.59 o                         
  -7  -3   9       1137.28       1203.98        94.99 o                         
  -6  -3   9       1248.35       1207.65        64.62 o                         
  -5  -3   9        952.33        979.82        46.41 o                         
  -4  -3   9       2620.60       2665.44        96.02 o                         
  -3  -3   9       4886.43       4923.74       127.57 o                         
  -2  -3   9       3658.19       3844.26        82.61 o                         
  -1  -3   9       5651.78       5849.66       120.73 o                         
   0  -3   9       4940.95       4892.40       109.06 o                         
   1  -3   9       3613.49       3656.09        96.27 o                         
   2  -3   9      12107.09      12117.32       290.41 o                         
   3  -3   9      13323.68      13609.24       319.91 o                         
   4  -3   9       3805.88       3992.50        93.95 o                         
   5  -3   9       3092.33       3280.63        90.88 o                         
   6  -3   9        905.35        944.43        69.88 o                         
   7  -3   9       2073.63       1894.63        70.20 o                         
   8  -3   9       2028.66       1815.60        79.01 o                         
  -9  -2   9        315.19        327.83        35.45 o                         
  -8  -2   9         11.21         10.74        20.74 o                         
  -7  -2   9        280.08        285.83        36.29 o                         
  -6  -2   9        218.36        243.81        23.50 o                         
  -5  -2   9        179.88        216.48        23.19 o                         
  -4  -2   9       1406.87       1401.67        41.85 o                         
  -3  -2   9         20.26         21.94        13.14 o                         
  -2  -2   9        950.36        929.58        37.32 o                         
  -1  -2   9        978.16       1043.95        30.60 o                         
   0  -2   9        977.78        965.07        26.12 o                         
   1  -2   9       1589.19       1596.76        37.21 o                         
   2  -2   9       2578.13       2694.94        74.86 o                         
   3  -2   9       1834.46       1929.22        52.01 o                         
   4  -2   9       3007.28       3071.82        86.88 o                         
   5  -2   9       1162.44       1317.01        57.92 o                         
   6  -2   9        913.98        954.93        77.45 o                         
   7  -2   9       2224.33       2079.54       156.41 o                         
   8  -2   9       2228.18       2184.29        72.93 o                         
   9  -2   9       1788.99       1714.75        71.54 o                         
  -9  -1   9       1471.22       1499.26        92.47 o                         
  -8  -1   9        996.37       1174.85        83.84 o                         
  -7  -1   9       2931.84       2769.18       123.33 o                         
  -6  -1   9       4577.43       4495.23       123.15 o                         
  -5  -1   9       6550.59       6486.87       150.83 o                         
  -4  -1   9       5522.59       5581.27       124.64 o                         
  -3  -1   9       3503.52       3430.85        73.90 o                         
  -2  -1   9       1459.18       1389.21        44.80 o                         
  -1  -1   9        888.11        894.66        26.60 o                         
   0  -1   9       2995.66       3053.86        73.82 o                         
   1  -1   9       3252.70       3335.56        71.24 o                         
   2  -1   9       3052.67       3002.14        67.31 o                         
   3  -1   9       2400.98       2323.77        77.36 o                         
   4  -1   9        347.15        329.25        24.03 o                         
   5  -1   9        197.62        200.05        21.66 o                         
   6  -1   9         47.22         36.15        20.51 o                         
   7  -1   9        151.74        147.19        26.25 o                         
   8  -1   9        385.87        336.66        56.20 o                         
   9  -1   9        287.05        235.10        27.26 o                         
  -9   0   9       1314.11       1351.28        83.63 o                         
  -8   0   9       1774.13       1828.75        86.32 o                         
  -7   0   9       2819.28       2868.50       127.68 o                         
  -6   0   9       3378.63       3333.71       150.21 o                         
  -5   0   9       4806.81       4756.47       170.93 o                         
  -4   0   9       6130.69       5970.27       154.97 o                         
  -3   0   9       3893.53       3887.89        76.13 o                         
  -2   0   9       3046.75       2909.82        73.35 o                         
  -1   0   9       8731.22       8498.16       178.08 o                         
   0   0   9      15086.16      15124.85       346.74 o                         
   1   0   9      17069.67      16820.64       379.76 o                         
   2   0   9      12953.74      12713.60       322.92 o                         
   3   0   9       4399.14       4535.68       119.99 o                         
   4   0   9       1969.45       2023.43        63.47 o                         
   5   0   9       2517.25       2562.25        89.58 o                         
   6   0   9       1370.28       1501.36        55.15 o                         
   7   0   9       1349.15       1419.23        62.61 o                         
   8   0   9       1361.59       1344.54        74.10 o                         
   9   0   9        190.38        212.18        27.88 o                         
  -8   1   9        272.45        257.62        29.88 o                         
  -7   1   9         13.39         10.09        26.54 o                         
  -6   1   9          8.27         -3.61        31.85 o                         
  -5   1   9        175.33        201.53        19.03 o                         
  -4   1   9       1035.77       1025.41        56.43 o                         
  -3   1   9       3845.11       3710.69        84.83 o                         
  -2   1   9        349.44        418.47        17.94 o                         
  -1   1   9       1731.20       1738.74        56.95 o                         
   0   1   9       5636.11       5811.33       188.10 o                         
   1   1   9      12497.83      12289.79       322.83 o                         
   2   1   9       8124.17       8449.16       222.93 o                         
   3   1   9       5812.91       5615.67       115.36 o                         
   4   1   9        559.59        584.75        36.03 o                         
   5   1   9       2199.01       2319.02        99.09 o                         
   6   1   9       3562.30       3794.06       105.94 o                         
   7   1   9       6016.79       6118.56       178.05 o                         
   8   1   9       3698.07       3888.84       226.08 o                         
   9   1   9       1358.28       1424.11        98.45 o                         
  -8   2   9        290.44        331.78        30.86 o                         
  -7   2   9       1469.05       1719.45        93.99 o                         
  -6   2   9       2957.82       2959.09        95.63 o                         
  -5   2   9        441.43        465.76        28.40 o                         
  -4   2   9        547.21        488.73        28.46 o                         
  -3   2   9          3.85         16.11        12.37 o                         
  -2   2   9        313.85        247.30        15.96 o                         
  -1   2   9        600.80        619.45        31.19 o                         
   0   2   9          5.51         13.46        10.45 o                         
   1   2   9       1376.77       1465.26        41.11 o                         
   2   2   9        667.71        699.55        28.01 o                         
   3   2   9        733.15        707.01        23.75 o                         
   4   2   9        736.80        715.63        30.83 o                         
   5   2   9        421.11        440.40        53.15 o                         
   6   2   9       1833.20       1791.21        60.66 o                         
   7   2   9       4602.56       4778.86       125.93 o                         
   8   2   9       2097.95       2362.25       148.51 o                         
   9   2   9        733.57        761.97        66.92 o                         
  10   2   9        389.80        427.88        39.68 o                         
  -8   3   9       2091.88       2101.70       130.94 o                         
  -7   3   9       3040.00       3039.81       133.28 o                         
  -6   3   9       7324.38       7617.95       238.28 o                         
  -5   3   9       3921.57       3896.53       107.12 o                         
  -4   3   9       1696.66       1601.49        54.84 o                         
  -3   3   9       2302.88       2168.43        51.42 o                         
  -2   3   9       5954.16       5646.52       112.29 o                         
  -1   3   9       5175.91       5304.53       131.83 o                         
   0   3   9       7288.57       6981.53       170.32 o                         
   1   3   9       5706.85       5437.25       120.94 o                         
   2   3   9       2866.38       2748.10       102.52 o                         
   3   3   9       2272.43       2082.37        51.20 o                         
   4   3   9       1237.34       1323.42        41.24 o                         
   5   3   9        140.05        180.35        20.17 o                         
   6   3   9        265.48        235.39        31.35 o                         
   7   3   9         36.15         83.53        24.54 o                         
   8   3   9         13.57         30.17        30.01 o                         
   9   3   9         47.02         61.95        22.71 o                         
  -8   4   9        204.29        196.10        18.47 o                         
  -7   4   9        994.89        979.33        55.98 o                         
  -6   4   9       2474.49       2572.93        97.67 o                         
  -5   4   9       1413.39       1388.48        46.53 o                         
  -4   4   9       1347.94       1426.25        52.27 o                         
  -3   4   9       3064.17       3055.88        77.46 o                         
  -2   4   9      11441.24      10976.47       191.20 o                         
  -1   4   9      16360.44      15240.67       242.47 o                         
   0   4   9       9751.21      10015.25       239.21 o                         
   1   4   9       8778.19       8627.80       191.27 o                         
   2   4   9       3313.13       3195.20        65.47 o                         
   3   4   9       3299.37       3331.76        71.88 o                         
   4   4   9       6707.09       6918.10       168.68 o                         
   5   4   9       3691.34       3945.09       105.45 o                         
   6   4   9       2473.95       2456.22       140.71 o                         
   7   4   9       1521.88       1544.57        73.65 o                         
   8   4   9       2270.32       2525.52       111.29 o                         
   9   4   9        599.19        590.79        39.03 o                         
  10   4   9       1243.39       1243.06        78.20 o                         
  -7   5   9         21.14         12.83        24.73 o                         
  -6   5   9         15.00         15.86        29.17 o                         
  -5   5   9         80.14         80.86        21.64 o                         
  -4   5   9         82.91         91.48        26.47 o                         
  -3   5   9        373.92        370.82        31.30 o                         
  -2   5   9        609.82        664.13        35.96 o                         
  -1   5   9       2617.76       2490.11        48.76 o                         
   0   5   9       4725.34       4534.22        94.64 o                         
   1   5   9        947.42        912.50        27.99 o                         
   2   5   9        254.53        244.94        18.32 o                         
   3   5   9       1412.46       1396.73        46.54 o                         
   4   5   9       1870.66       2079.18        64.60 o                         
   5   5   9       7718.76       7961.71       193.61 o                         
   6   5   9       4860.56       4774.26       236.79 o                         
   7   5   9       2805.38       2831.06       120.74 o                         
   8   5   9       1603.55       1801.12        86.74 o                         
   9   5   9       1052.80       1102.58        56.99 o                         
  10   5   9       1586.82       1512.55        64.85 o                         
  -7   6   9        516.04        524.52        35.32 o                         
  -6   6   9        891.18        862.67        81.52 o                         
  -5   6   9         54.59         56.39        20.92 o                         
  -4   6   9        897.92        936.59        54.83 o                         
  -3   6   9       1868.14       1804.82        69.77 o                         
  -2   6   9        733.72        656.48        43.23 o                         
  -1   6   9       2187.88       1944.23        52.46 o                         
   0   6   9        115.87        116.22        13.29 o                         
   1   6   9          6.14         -3.83        13.40 o                         
   2   6   9         19.23         11.29        18.35 o                         
   3   6   9        125.10        137.18        18.69 o                         
   4   6   9         28.82         40.99        14.40 o                         
   5   6   9       1243.28       1290.64        47.73 o                         
   6   6   9        814.16        691.80        52.52 o                         
   7   6   9        841.75        768.65        53.61 o                         
   8   6   9        128.22        164.39        26.19 o                         
   9   6   9        234.72        260.51        34.83 o                         
  10   6   9        420.88        388.92        34.81 o                         
  -6   7   9       1819.30       1772.28        81.79 o                         
  -5   7   9       1510.79       1396.87        50.22 o                         
  -4   7   9       3664.23       3713.94       111.27 o                         
  -3   7   9       4465.65       4498.94       119.66 o                         
  -2   7   9       4979.51       4968.19       125.20 o                         
  -1   7   9       2478.87       2478.55        67.70 o                         
   0   7   9       2126.88       2043.32        58.42 o                         
   1   7   9       1040.83        945.43        36.42 o                         
   2   7   9        885.43        938.39        58.97 o                         
   3   7   9       2078.96       2229.66        83.34 o                         
   4   7   9       1772.05       1756.91        55.82 o                         
   5   7   9       1022.93       1009.26        42.12 o                         
   6   7   9       1126.99       1177.04        63.31 o                         
   7   7   9        475.53        462.79        39.64 o                         
   8   7   9        304.42        332.49        33.03 o                         
   9   7   9        169.49        189.48        31.95 o                         
  -6   8   9        339.00        314.82        41.10 o                         
  -5   8   9        787.70        751.71        33.49 o                         
  -4   8   9       1615.69       1665.08        61.09 o                         
  -3   8   9       2072.43       2054.72        86.28 o                         
  -2   8   9       3882.99       3978.30       139.65 o                         
  -1   8   9       1948.81       2034.54        74.89 o                         
   0   8   9       1570.12       1455.72        60.24 o                         
   1   8   9       2057.01       1980.91        65.67 o                         
   2   8   9       8618.94       8075.19       219.00 o                         
   3   8   9       5666.63       5370.68       219.67 o                         
   4   8   9       5386.88       5382.52       145.65 o                         
   5   8   9       3896.12       3824.83       123.51 o                         
   6   8   9       2162.02       2202.65       106.44 o                         
   7   8   9       2008.60       1924.85       131.59 o                         
   8   8   9       2058.93       2069.13        93.95 o                         
   9   8   9        898.25        844.92        63.40 o                         
  -5   9   9         14.48         12.85        14.64 o                         
  -4   9   9         21.53         37.73        21.75 o                         
  -3   9   9         27.39         23.72        30.24 o                         
  -2   9   9        230.82        265.90        34.30 o                         
  -1   9   9         33.38         31.62        25.92 o                         
   0   9   9         12.09          2.31        18.78 o                         
   1   9   9         14.59         21.21        19.84 o                         
   2   9   9       1588.22       1560.67        93.68 o                         
   3   9   9       3296.64       3325.01       203.23 o                         
   4   9   9       2809.90       2754.25       104.42 o                         
   5   9   9       1488.39       1560.07        77.66 o                         
   6   9   9        665.31        670.75        51.17 o                         
   7   9   9        924.58        888.82        79.14 o                         
   8   9   9       1345.54       1258.44        64.30 o                         
   9   9   9       1579.93       1511.78        91.95 o                         
  -4  10   9       1398.15       1308.77        52.10 o                         
  -3  10   9       1433.64       1391.57        76.36 o                         
  -2  10   9        347.74        374.90        42.62 o                         
  -1  10   9        346.77        418.77        32.28 o                         
   0  10   9        377.58        407.35        27.29 o                         
   1  10   9        135.23        129.51        26.45 o                         
   2  10   9        192.45        223.47        32.16 o                         
   3  10   9        310.44        358.42        36.95 o                         
   4  10   9          3.52         38.36        38.04 o                         
   5  10   9        105.76        118.30        22.65 o                         
   6  10   9          0.00         16.87        20.90 o                         
   7  10   9          1.01         11.16        22.76 o                         
   8  10   9         67.65         63.67        12.48 o                         
  -4  11   9       1419.37       1181.67        70.19 o                         
  -3  11   9       1103.98       1039.06        57.13 o                         
  -2  11   9       1043.41       1148.60        63.08 o                         
  -1  11   9        903.39        910.41        59.27 o                         
   0  11   9       1556.80       1616.57       113.35 o                         
   1  11   9       1575.90       1567.31       183.46 o                         
   2  11   9       2783.79       2826.69       122.98 o                         
   3  11   9       2392.68       2338.35       159.18 o                         
   4  11   9       2563.74       2668.29       173.57 o                         
   5  11   9       1114.64       1009.07        73.35 o                         
   6  11   9        145.04         92.87        22.34 o                         
   7  11   9        491.98        395.49        44.85 o                         
   8  11   9         84.86         81.55        12.88 o                         
  -3  12   9        197.92        152.25        19.39 o                         
  -2  12   9        523.15        561.26        46.39 o                         
  -1  12   9        744.92        730.21        60.23 o                         
   0  12   9       1644.09       1725.38       143.81 o                         
   1  12   9       1941.80       1995.21       122.65 o                         
   2  12   9       3668.91       3482.58       175.72 o                         
   3  12   9       1499.05       1535.91       143.32 o                         
   4  12   9       1585.29       1515.01        77.11 o                         
   5  12   9        855.63        793.71        43.68 o                         
   6  12   9        402.01        360.68        28.67 o                         
   7  12   9       1060.01        853.42        83.47 o                         
  -1  13   9          1.52          1.58         8.47 o                         
   0  13   9         35.26         40.99        16.46 o                         
   1  13   9         99.73         85.24        20.51 o                         
   2  13   9        234.69        238.22        28.46 o                         
   3  13   9        406.33        425.06        77.44 o                         
   4  13   9        116.52         98.17        14.13 o                         
   5  13   9          6.05          2.07        17.83 o                         
   6  13   9        341.38        313.15        32.86 o                         
   1  14   9        449.62        422.01        61.82 o                         
   2  14   9        192.38        189.24        16.64 o                         
   3  14   9         14.92          3.72        12.06 o                         
   4  14   9         17.41          2.82        13.64 o                         
  -3 -11  10        753.23        643.27        94.56 o                         
  -2 -11  10       1118.47        795.30        55.57 o                         
  -1 -11  10       1089.31        987.82        68.83 o                         
   0 -11  10       1219.73       1001.01       212.95 o                         
  -5 -10  10         24.24         21.55        14.41 o                         
  -4 -10  10        169.87        167.86        22.18 o                         
  -3 -10  10        182.81        196.98        39.75 o                         
  -2 -10  10        129.24        110.02        18.73 o                         
  -1 -10  10          3.77         11.73        15.63 o                         
   0 -10  10        260.65        247.25        25.42 o                         
   1 -10  10        447.51        499.52        31.35 o                         
   2 -10  10        316.56        316.01        40.90 o                         
   3 -10  10        429.02        319.41        32.72 o                         
  -6  -9  10        287.76        323.97        36.13 o                         
  -5  -9  10        370.58        397.15        43.57 o                         
  -4  -9  10        285.01        317.65        56.93 o                         
  -3  -9  10       1202.16       1287.01        58.72 o                         
  -2  -9  10       1824.63       1870.51        68.83 o                         
  -1  -9  10       1828.17       1907.34        70.52 o                         
   0  -9  10        586.94        572.22        35.17 o                         
   1  -9  10        147.97        180.13        28.86 o                         
   2  -9  10          1.16         16.57        24.14 o                         
   3  -9  10         28.85         30.29        13.69 o                         
   4  -9  10          6.07         -9.14        26.26 o                         
  -6  -8  10        866.90        839.02        71.31 o                         
  -5  -8  10       1707.09       1810.61       125.56 o                         
  -4  -8  10       2197.54       2169.82       105.31 o                         
  -3  -8  10       3730.44       3682.14       133.97 o                         
  -2  -8  10       7847.79       7962.46       222.42 o                         
  -1  -8  10       5798.42       5942.60       174.42 o                         
   0  -8  10       2571.44       2485.93        89.98 o                         
   1  -8  10       1924.19       2110.82        89.68 o                         
   2  -8  10        369.74        381.27        24.16 o                         
   3  -8  10       2390.36       2158.65        74.42 o                         
   4  -8  10       1457.13       1320.63        46.86 o                         
   5  -8  10       1209.06        998.98       184.94 o                         
  -6  -7  10        966.52        976.99        86.57 o                         
  -5  -7  10       1318.78       1356.09        82.30 o                         
  -4  -7  10       1873.29       1872.38       163.02 o                         
  -3  -7  10       2210.92       2259.17        76.99 o                         
  -2  -7  10       4522.65       4313.11       159.82 o                         
  -1  -7  10       3201.34       3273.03       113.24 o                         
   0  -7  10       1527.86       1770.64        64.38 o                         
   1  -7  10       1286.20       1379.54        55.47 o                         
   2  -7  10        799.13        688.17        47.40 o                         
   3  -7  10       4139.79       3889.94       137.63 o                         
   4  -7  10       2794.55       2732.64       100.25 o                         
   5  -7  10       2958.38       2603.09        89.80 o                         
   6  -7  10       1318.82       1115.78        70.07 o                         
  -7  -6  10        348.43        362.60        39.41 o                         
  -6  -6  10         17.72         30.02        28.01 o                         
  -5  -6  10        119.41        174.76        29.90 o                         
  -4  -6  10       1117.49       1143.12        67.77 o                         
  -3  -6  10        461.78        501.22        34.83 o                         
  -2  -6  10         84.32        133.19        26.05 o                         
  -1  -6  10         55.23         98.24        22.62 o                         
   0  -6  10        162.73        175.09        27.08 o                         
   1  -6  10        176.81        197.46        33.37 o                         
   2  -6  10        965.42        841.84        47.79 o                         
   3  -6  10       2122.34       2156.28        81.12 o                         
   4  -6  10       1374.28       1435.41        59.76 o                         
   5  -6  10       1346.48       1221.76        57.03 o                         
   6  -6  10        281.45        222.22        36.77 o                         
  -8  -5  10       1278.95       1296.77        83.42 o                         
  -7  -5  10       1771.64       1703.44       112.04 o                         
  -6  -5  10       2625.24       2912.50       137.01 o                         
  -5  -5  10       3160.58       3296.74       126.60 o                         
  -4  -5  10       5058.55       5097.22       183.36 o                         
  -3  -5  10       4309.77       4615.07       124.14 o                         
  -2  -5  10       3163.18       3240.09        94.32 o                         
  -1  -5  10        817.12        935.17        43.13 o                         
   0  -5  10        642.51        585.16        31.35 o                         
   1  -5  10       1485.03       1472.63        57.37 o                         
   2  -5  10         32.65         78.05        22.31 o                         
   3  -5  10        611.28        614.02        31.91 o                         
   4  -5  10        180.70        172.36        21.40 o                         
   5  -5  10         16.65         30.84        14.71 o                         
   6  -5  10         86.35         46.90        14.63 o                         
   7  -5  10          0.90          1.19        14.15 o                         
  -8  -4  10       1281.79       1323.23        87.08 o                         
  -7  -4  10       2154.71       2225.98       141.30 o                         
  -6  -4  10       1643.14       1712.06       173.26 o                         
  -5  -4  10       4289.34       4493.45       124.07 o                         
  -4  -4  10       5215.51       5393.24       163.75 o                         
  -3  -4  10       3861.72       4051.66       103.18 o                         
  -2  -4  10       3370.87       3584.18        83.55 o                         
  -1  -4  10       1903.91       1914.10        53.14 o                         
   0  -4  10       2320.34       2253.44        65.26 o                         
   1  -4  10       4368.54       4365.70       125.15 o                         
   2  -4  10       1630.71       1768.26        71.90 o                         
   3  -4  10       5966.05       6074.03       135.79 o                         
   4  -4  10       3178.75       3252.47        83.38 o                         
   5  -4  10       1700.78       1684.38        59.26 o                         
   6  -4  10        995.47        895.88        49.39 o                         
   7  -4  10        455.06        462.42        33.82 o                         
  -8  -3  10        225.65        221.67        35.10 o                         
  -7  -3  10        296.27        295.61        45.47 o                         
  -6  -3  10        117.52        164.28        60.76 o                         
  -5  -3  10         81.88        119.60        29.10 o                         
  -4  -3  10        495.41        547.28        42.95 o                         
  -3  -3  10        963.36       1023.97        36.07 o                         
  -2  -3  10       1955.39       2033.18        53.01 o                         
  -1  -3  10       3540.89       3422.55        86.10 o                         
   0  -3  10       2260.73       2299.42        68.65 o                         
   1  -3  10       2478.85       2579.09        64.90 o                         
   2  -3  10       4108.43       4004.62       143.96 o                         
   3  -3  10       5932.07       6209.47       155.02 o                         
   4  -3  10       3529.58       3754.90       109.45 o                         
   5  -3  10       3165.81       3152.77       103.18 o                         
   6  -3  10       1260.08       1310.25        64.51 o                         
   7  -3  10       1409.04       1369.93        60.62 o                         
   8  -3  10       2099.21       1931.61        75.74 o                         
  -8  -2  10        375.98        468.38        48.86 o                         
  -7  -2  10       1561.56       1699.51       118.70 o                         
  -6  -2  10       2929.26       3122.40       145.10 o                         
  -5  -2  10       2506.04       2572.12       217.02 o                         
  -4  -2  10       4260.12       4005.21       106.46 o                         
  -3  -2  10        288.61        315.75        21.14 o                         
  -2  -2  10          7.98         12.32        12.02 o                         
  -1  -2  10         19.61         31.97         9.70 o                         
   0  -2  10        120.20        106.96        11.62 o                         
   1  -2  10        416.95        411.13        19.41 o                         
   2  -2  10         74.11         79.60        16.96 o                         
   3  -2  10        321.17        326.26        24.81 o                         
   4  -2  10        673.25        736.91        33.02 o                         
   5  -2  10        530.12        566.68        32.83 o                         
   6  -2  10         13.87         22.19        17.02 o                         
   7  -2  10        946.44        961.35        52.70 o                         
   8  -2  10       1058.16        882.66        64.97 o                         
  -8  -1  10       2378.69       2380.97       141.72 o                         
  -7  -1  10       3412.13       3603.00       150.29 o                         
  -6  -1  10       4502.06       4665.02       160.04 o                         
  -5  -1  10       5804.99       6056.15       247.27 o                         
  -4  -1  10       4058.32       4024.42       115.20 o                         
  -3  -1  10       3062.14       3041.88        81.00 o                         
  -2  -1  10       3325.69       3359.60        76.19 o                         
  -1  -1  10       3578.35       3462.12        62.37 o                         
   0  -1  10       7280.62       7495.39       129.57 o                         
   1  -1  10      14088.96      14366.61       245.39 o                         
   2  -1  10       6317.79       6360.04       132.83 o                         
   3  -1  10       2831.52       2739.14        88.79 o                         
   4  -1  10        779.15        812.47        34.00 o                         
   5  -1  10        677.48        727.13        36.88 o                         
   6  -1  10       1764.29       1752.18        65.67 o                         
   7  -1  10        245.09        269.37        26.62 o                         
   8  -1  10         24.76         37.62        18.83 o                         
  -8   0  10        575.91        583.36        51.46 o                         
  -7   0  10       1446.34       1481.01        77.11 o                         
  -6   0  10       1523.54       1619.57        73.63 o                         
  -5   0  10       4860.91       4912.72       133.20 o                         
  -4   0  10       3298.34       3271.25       111.22 o                         
  -3   0  10       2444.82       2583.00        69.70 o                         
  -2   0  10       6784.42       6629.43       127.07 o                         
  -1   0  10       7109.00       7217.67       120.88 o                         
   0   0  10      10480.75      10745.91       172.95 o                         
   1   0  10      16707.39      16895.96       282.78 o                         
   2   0  10       8182.53       8427.83       177.30 o                         
   3   0  10       1725.24       1818.70        44.77 o                         
   4   0  10       2927.13       2936.79        85.51 o                         
   5   0  10       2030.82       2129.46        79.47 o                         
   6   0  10       4132.82       4494.65       122.00 o                         
   7   0  10       3475.76       3534.29       149.06 o                         
   8   0  10       2219.10       2146.18       334.57 o                         
   9   0  10        601.72        583.99        36.13 o                         
  -8   1  10        229.87        203.20        27.59 o                         
  -7   1  10        153.92        206.07        43.12 o                         
  -6   1  10          7.82         15.38        22.00 o                         
  -5   1  10        190.01        225.09        24.51 o                         
  -4   1  10        986.16        942.40        65.55 o                         
  -3   1  10       1271.37       1226.15        36.32 o                         
  -2   1  10        286.44        325.24        14.70 o                         
  -1   1  10       2719.27       2593.92        60.55 o                         
   0   1  10       4602.31       4508.29       112.28 o                         
   1   1  10       4519.67       4601.41        97.28 o                         
   2   1  10       3615.97       3680.67        80.58 o                         
   3   1  10       2027.56       1967.51        49.63 o                         
   4   1  10       1735.17       1859.76        57.00 o                         
   5   1  10       5988.77       5968.39       174.36 o                         
   6   1  10       6644.79       6934.62       174.65 o                         
   7   1  10       3852.23       3997.07       116.12 o                         
   8   1  10       2656.41       2858.07       177.60 o                         
   9   1  10        665.15        651.68        58.38 o                         
  -8   2  10       1464.61       1394.96        64.16 o                         
  -7   2  10       2227.89       2329.93       150.30 o                         
  -6   2  10       1584.70       1604.10        72.01 o                         
  -5   2  10       1222.52       1241.26        46.12 o                         
  -4   2  10        832.46        779.67        37.21 o                         
  -3   2  10        121.05        113.19        14.31 o                         
  -2   2  10       1899.76       1819.05        50.00 o                         
  -1   2  10       5678.28       5333.49       115.93 o                         
   0   2  10       1613.83       1562.25        41.02 o                         
   1   2  10        320.88        288.68        17.33 o                         
   2   2  10        120.79        116.85        12.25 o                         
   3   2  10        113.80        125.27        11.56 o                         
   4   2  10          1.06          9.96        11.87 o                         
   5   2  10        719.09        623.97        35.99 o                         
   6   2  10        776.11        773.35        51.24 o                         
   7   2  10       1546.86       1556.06        55.94 o                         
   8   2  10        176.42        229.73        39.15 o                         
   9   2  10         70.97         74.81        27.84 o                         
  -8   3  10       1407.89       1312.82        57.36 o                         
  -7   3  10       1311.67       1327.93        98.65 o                         
  -6   3  10       1648.75       1809.35        94.43 o                         
  -5   3  10       3686.00       3674.18       102.68 o                         
  -4   3  10       2744.85       2741.28        80.54 o                         
  -3   3  10       4187.70       4008.64       109.64 o                         
  -2   3  10       6872.24       6799.63       139.91 o                         
  -1   3  10       7080.78       7107.15       135.06 o                         
   0   3  10       8777.85       8557.38       161.98 o                         
   1   3  10       5049.99       4949.66        99.42 o                         
   2   3  10       1581.61       1611.21        44.30 o                         
   3   3  10       2087.99       2034.23        47.84 o                         
   4   3  10       2902.21       3079.78        72.00 o                         
   5   3  10       2848.25       2985.33        86.31 o                         
   6   3  10       2201.00       2137.01        92.30 o                         
   7   3  10        560.90        563.10        29.96 o                         
   8   3  10        342.47        369.41        46.84 o                         
   9   3  10        445.66        482.45        50.45 o                         
  -7   4  10         69.60         86.04        31.95 o                         
  -6   4  10        273.05        284.95        48.47 o                         
  -5   4  10       1305.66       1323.82        71.75 o                         
  -4   4  10       1559.44       1620.74        62.16 o                         
  -3   4  10       1787.79       1792.96        58.67 o                         
  -2   4  10       7122.80       6707.28       117.23 o                         
  -1   4  10       4978.48       5025.93        89.45 o                         
   0   4  10       6307.52       6436.06       122.32 o                         
   1   4  10       4644.82       4317.92       103.98 o                         
   2   4  10       3362.24       3262.74        64.66 o                         
   3   4  10       2702.73       2864.47        65.43 o                         
   4   4  10       5630.48       5987.06       120.19 o                         
   5   4  10       4981.65       5265.92       135.59 o                         
   6   4  10       5598.29       6117.52       435.74 o                         
   7   4  10       2834.47       3008.10       106.08 o                         
   8   4  10       1192.57       1180.55        63.53 o                         
   9   4  10       1024.33       1087.29        75.31 o                         
  -7   5  10        367.13        351.75        31.74 o                         
  -6   5  10         38.06         46.30        26.18 o                         
  -5   5  10          5.91         -1.45        26.60 o                         
  -4   5  10         55.19         49.74        23.70 o                         
  -3   5  10        164.99        182.36        16.43 o                         
  -2   5  10        379.83        354.86        19.37 o                         
  -1   5  10        706.41        652.19        22.07 o                         
   0   5  10        866.88        877.19        26.23 o                         
   1   5  10         47.72         30.30        13.29 o                         
   2   5  10        904.40        896.23        26.84 o                         
   3   5  10       2007.88       2027.18        55.16 o                         
   4   5  10       2888.60       3042.55        98.85 o                         
   5   5  10       4499.62       4506.80       121.06 o                         
   6   5  10       2890.81       3078.20       176.22 o                         
   7   5  10        814.01        726.31        52.73 o                         
   8   5  10        707.28        817.78        41.11 o                         
   9   5  10       1115.81       1288.34        84.62 o                         
  -6   6  10        289.63        287.05        32.79 o                         
  -5   6  10        579.97        589.34        29.10 o                         
  -4   6  10       2389.71       2352.68        79.07 o                         
  -3   6  10       4853.49       4827.27       105.41 o                         
  -2   6  10       5750.54       5397.28       115.64 o                         
  -1   6  10       1741.90       1616.38        46.30 o                         
   0   6  10        317.05        304.96        17.54 o                         
   1   6  10        154.69        192.37        16.98 o                         
   2   6  10        276.07        282.07        20.94 o                         
   3   6  10        501.93        487.39        29.12 o                         
   4   6  10          3.34         -1.97        15.10 o                         
   5   6  10        142.61        123.59        17.47 o                         
   6   6  10         15.61         21.09        23.32 o                         
   7   6  10         42.29         47.62        23.97 o                         
   8   6  10          2.27         21.11        16.06 o                         
   9   6  10        310.27        334.44        36.68 o                         
  -6   7  10        587.04        629.68        35.26 o                         
  -5   7  10       1854.03       1685.54        55.47 o                         
  -4   7  10       3621.13       3625.47        95.84 o                         
  -3   7  10       5883.07       5917.87       135.39 o                         
  -2   7  10       5482.77       5502.46       117.20 o                         
  -1   7  10       3143.03       3026.65        77.60 o                         
   0   7  10       2465.12       2368.21        60.22 o                         
   1   7  10        913.23        941.05        34.23 o                         
   2   7  10       2381.40       2584.61        85.83 o                         
   3   7  10       6482.31       6279.87       219.27 o                         
   4   7  10       3332.37       3394.19        98.33 o                         
   5   7  10       2191.01       2167.55        69.86 o                         
   6   7  10        693.24        727.08        51.51 o                         
   7   7  10        733.11        714.47        82.55 o                         
   8   7  10        554.99        508.47        45.60 o                         
   9   7  10        574.76        615.31        36.01 o                         
  -5   8  10        385.31        420.32        31.38 o                         
  -4   8  10       1072.83       1050.89        42.83 o                         
  -3   8  10       1445.98       1554.56        59.31 o                         
  -2   8  10       1178.91       1268.88        64.79 o                         
  -1   8  10        543.95        579.37        33.25 o                         
   0   8  10        582.75        636.83        31.61 o                         
   1   8  10       1127.24       1022.30        48.10 o                         
   2   8  10       3447.34       3500.12        97.89 o                         
   3   8  10       3484.12       3556.57       223.03 o                         
   4   8  10       5107.12       5035.36       124.15 o                         
   5   8  10       3300.97       3205.47        93.95 o                         
   6   8  10       1079.88       1098.39        66.15 o                         
   7   8  10       1120.45       1072.27        60.99 o                         
   8   8  10       1278.80       1256.76       100.77 o                         
   9   8  10       1669.04       1544.40        65.69 o                         
  -5   9  10        538.79        444.94        33.68 o                         
  -4   9  10        463.87        439.00        24.38 o                         
  -3   9  10          6.60          3.96        20.27 o                         
  -2   9  10        216.94        189.86        33.52 o                         
  -1   9  10          9.80         12.60        17.66 o                         
   0   9  10         13.07         22.06        15.63 o                         
   1   9  10         23.55         48.18        20.28 o                         
   2   9  10        551.24        543.69        42.31 o                         
   3   9  10        912.44        965.29       115.00 o                         
   4   9  10        552.25        588.06        32.44 o                         
   5   9  10         59.13         63.45        19.96 o                         
   6   9  10        252.54        206.09        30.11 o                         
   7   9  10        267.49        235.51        28.53 o                         
   8   9  10        815.11        775.45        57.90 o                         
   9   9  10        929.86        777.04        51.11 o                         
  -4  10  10       1780.47       1673.08        70.29 o                         
  -3  10  10       1170.63       1080.20        61.87 o                         
  -2  10  10        578.29        604.31        32.31 o                         
  -1  10  10        243.86        252.87        27.09 o                         
   0  10  10        846.76        860.05        38.04 o                         
   1  10  10        889.72       1011.82        53.76 o                         
   2  10  10       1134.44       1186.35        60.26 o                         
   3  10  10        403.68        432.73        65.75 o                         
   4  10  10        182.46        192.22        33.05 o                         
   5  10  10       1212.21       1233.57        57.03 o                         
   6  10  10        840.80        853.83        53.91 o                         
   7  10  10         82.62         62.76        18.21 o                         
   8  10  10          7.71         23.52        12.44 o                         
  -3  11  10        942.96        933.93        64.66 o                         
  -2  11  10        618.42        692.88        36.71 o                         
  -1  11  10        872.16        918.90        56.48 o                         
   0  11  10       1848.91       1908.65       126.28 o                         
   1  11  10       4090.99       3996.60       114.66 o                         
   2  11  10       2867.63       3071.44       107.19 o                         
   3  11  10       3069.35       2909.40       182.93 o                         
   4  11  10       1446.37       1429.15        75.76 o                         
   5  11  10       1293.35       1296.00        54.92 o                         
   6  11  10       1508.05       1603.09        90.75 o                         
   7  11  10        933.26        867.14        52.77 o                         
  -2  12  10         75.86         58.41        17.06 o                         
  -1  12  10        226.55        227.24        18.46 o                         
   0  12  10        766.31        776.24        46.79 o                         
   1  12  10       1785.17       1558.15       113.33 o                         
   2  12  10       1506.71       1390.53        69.06 o                         
   3  12  10        800.31        743.35        65.99 o                         
   4  12  10       1068.93       1103.30        47.62 o                         
   5  12  10       1032.70        946.54        46.73 o                         
   6  12  10        991.94        811.16        42.50 o                         
   7  12  10       1293.76       1068.88        45.73 o                         
   0  13  10          5.20          4.78        14.27 o                         
   1  13  10         14.98         49.39        16.09 o                         
   2  13  10          3.95          6.35        13.23 o                         
   3  13  10          4.63          4.44        17.09 o                         
   4  13  10          1.59          3.52         8.46 o                         
   5  13  10        153.63        127.97        21.14 o                         
  -4 -10  11         51.37         51.75        11.00 o                         
  -3 -10  11         40.91         42.42        15.94 o                         
  -2 -10  11        299.95        230.42        26.93 o                         
  -1 -10  11         37.05         32.83        14.63 o                         
   0 -10  11         74.54         67.06        19.16 o                         
   1 -10  11        221.24        107.39        25.18 o                         
  -5  -9  11        411.73        394.07        35.80 o                         
  -4  -9  11       1147.26       1025.36        54.50 o                         
  -3  -9  11       2004.18       1965.61        72.49 o                         
  -2  -9  11       2937.28       2801.47       164.02 o                         
  -1  -9  11       1905.26       1815.32        71.95 o                         
   0  -9  11        669.65        624.22        32.96 o                         
   1  -9  11        262.68        267.33        21.36 o                         
   2  -9  11        253.72        230.85        22.45 o                         
  -6  -8  11       1240.25       1318.06        84.66 o                         
  -5  -8  11       1564.71       1684.71       109.71 o                         
  -4  -8  11       1771.90       1814.23        78.90 o                         
  -3  -8  11       3130.90       3182.33       113.77 o                         
  -2  -8  11       3198.36       3343.15       104.34 o                         
  -1  -8  11       3066.13       2972.53        85.72 o                         
   0  -8  11       2239.45       2244.50        79.57 o                         
   1  -8  11       1449.46       1428.26        57.82 o                         
   2  -8  11       2255.71       2214.43        74.78 o                         
   3  -8  11       2449.61       2288.17        97.48 o                         
   4  -8  11       2629.73       2256.57       134.44 o                         
  -6  -7  11         89.47         60.53        27.07 o                         
  -5  -7  11        323.16        355.00        34.35 o                         
  -4  -7  11         35.61         46.17        21.64 o                         
  -3  -7  11        268.58        299.13        29.74 o                         
  -2  -7  11        279.25        264.54        31.16 o                         
  -1  -7  11       1285.09       1187.15        55.78 o                         
   0  -7  11       1588.14       1530.94        66.69 o                         
   1  -7  11        967.63        958.48        43.30 o                         
   2  -7  11       2296.15       2477.49        75.50 o                         
   3  -7  11       2123.77       2098.28        59.30 o                         
   4  -7  11       2160.97       1910.27        71.76 o                         
   5  -7  11       1103.70        964.71        99.68 o                         
  -7  -6  11        140.10        166.55        27.23 o                         
  -6  -6  11        851.33        883.56        52.75 o                         
  -5  -6  11       1485.82       1634.66        87.84 o                         
  -4  -6  11       2971.06       3221.54       122.14 o                         
  -3  -6  11       1257.35       1374.55        58.32 o                         
  -2  -6  11       1245.09       1290.64        54.81 o                         
  -1  -6  11         25.00         51.38        20.29 o                         
   0  -6  11          1.36         36.32        18.55 o                         
   1  -6  11         29.30         10.43        24.08 o                         
   2  -6  11         82.91         58.00        25.06 o                         
   3  -6  11        105.40         99.71        22.91 o                         
   4  -6  11        185.78        178.70        22.72 o                         
   5  -6  11        177.82        125.89        19.95 o                         
   6  -6  11        109.36        126.08        24.85 o                         
  -7  -5  11       1640.56       1611.46        71.58 o                         
  -6  -5  11       2985.60       3313.44       143.27 o                         
  -5  -5  11       3464.19       4007.39       192.20 o                         
  -4  -5  11       6000.87       6358.52       212.24 o                         
  -3  -5  11       6872.33       6715.07       164.73 o                         
  -2  -5  11       3045.98       3076.01        82.24 o                         
  -1  -5  11        708.09        680.65        34.54 o                         
   0  -5  11       1968.41       2034.09        71.12 o                         
   1  -5  11       1520.07       1466.32        61.34 o                         
   2  -5  11       4603.17       4897.65       135.60 o                         
   3  -5  11       1604.74       1625.58        68.66 o                         
   4  -5  11        807.89        828.34        38.61 o                         
   5  -5  11        168.12        183.88        18.91 o                         
   6  -5  11         55.91         44.59        19.93 o                         
   7  -5  11         54.64          9.78        15.23 o                         
  -8  -4  11        966.60       1010.85        65.30 o                         
  -7  -4  11       1782.02       1796.28        81.44 o                         
  -6  -4  11       1206.66       1220.19        75.70 o                         
  -5  -4  11       2463.99       2555.36       127.69 o                         
  -4  -4  11       3028.44       3237.30       100.08 o                         
  -3  -4  11       5712.36       5420.53       123.57 o                         
  -2  -4  11       2682.16       2787.37        74.36 o                         
  -1  -4  11       1763.94       1881.62        52.66 o                         
   0  -4  11       3817.48       3829.97       162.46 o                         
   1  -4  11       3040.62       3161.24       129.08 o                         
   2  -4  11       9137.99       9233.92       306.08 o                         
   3  -4  11       3538.94       3607.21       102.74 o                         
   4  -4  11       2671.96       2664.10       129.28 o                         
   5  -4  11       1379.56       1313.31        62.77 o                         
   6  -4  11       1052.68        954.95        48.11 o                         
   7  -4  11       1264.99        954.10        51.07 o                         
  -8  -3  11          3.11         17.11        17.12 o                         
  -7  -3  11         43.82         46.10        20.06 o                         
  -6  -3  11        851.95        806.95        57.03 o                         
  -5  -3  11        491.78        582.72        47.20 o                         
  -4  -3  11         60.93         75.46        18.72 o                         
  -3  -3  11        113.11        102.48        18.23 o                         
  -2  -3  11        107.67        155.55        17.16 o                         
  -1  -3  11       1107.10       1040.88        42.24 o                         
   0  -3  11       1669.81       1664.22        48.68 o                         
   1  -3  11       3048.23       2984.17        99.93 o                         
   2  -3  11       5325.94       5193.51       155.52 o                         
   3  -3  11       1089.01       1134.01        51.72 o                         
   4  -3  11       1152.38       1114.25        41.42 o                         
   5  -3  11        755.11        723.79        34.37 o                         
   6  -3  11       1478.85       1379.61        61.91 o                         
   7  -3  11       1160.51       1105.60        49.79 o                         
  -8  -2  11       1350.22       1390.95        87.02 o                         
  -7  -2  11       3564.23       3722.37       120.17 o                         
  -6  -2  11       4117.57       4216.69       144.79 o                         
  -5  -2  11       4968.47       5317.98       323.38 o                         
  -4  -2  11       2309.76       2340.57        73.66 o                         
  -3  -2  11        224.34        231.77        19.18 o                         
  -2  -2  11        344.67        357.21        20.92 o                         
  -1  -2  11       1052.16       1036.50        27.20 o                         
   0  -2  11       1575.50       1517.47        36.02 o                         
   1  -2  11         15.92         36.48        13.97 o                         
   2  -2  11       1098.78       1154.11        44.76 o                         
   3  -2  11        109.09        141.82        21.36 o                         
   4  -2  11         47.98         62.95        18.20 o                         
   5  -2  11        152.06        137.57        18.82 o                         
   6  -2  11        103.57        105.31        17.70 o                         
   7  -2  11        189.86        172.23        24.71 o                         
   8  -2  11        608.26        536.04        27.68 o                         
  -8  -1  11       1643.48       1662.39       173.24 o                         
  -7  -1  11       2276.14       2382.62        86.03 o                         
  -6  -1  11       4386.86       4365.56       149.62 o                         
  -5  -1  11       3842.82       3944.49       173.66 o                         
  -4  -1  11       1793.76       1792.89        64.83 o                         
  -3  -1  11       1760.02       1781.29        56.97 o                         
  -2  -1  11       1661.20       1711.74        45.31 o                         
  -1  -1  11       3986.11       4206.82        71.90 o                         
   0  -1  11      10446.65      10668.59       173.85 o                         
   1  -1  11       4431.56       4562.90        92.01 o                         
   2  -1  11       9852.86       9974.24       215.02 o                         
   3  -1  11       2126.01       2133.35        77.01 o                         
   4  -1  11       1128.71       1222.00        52.80 o                         
   5  -1  11       1393.85       1517.38        53.19 o                         
   6  -1  11       1287.51       1302.51        63.58 o                         
   7  -1  11       1103.85       1093.49        47.16 o                         
   8  -1  11        395.69        351.49        39.09 o                         
  -8   0  11         57.41         73.63        14.77 o                         
  -7   0  11         10.63         19.74        18.26 o                         
  -6   0  11        317.89        357.33        39.92 o                         
  -5   0  11       1157.97       1209.00        62.80 o                         
  -4   0  11       1017.25       1077.95        46.70 o                         
  -3   0  11       2685.47       2660.98        79.31 o                         
  -2   0  11       4993.15       4851.93        90.08 o                         
  -1   0  11       3892.00       3952.82        69.19 o                         
   0   0  11       6558.90       6848.54       124.30 o                         
   1   0  11       6220.94       6240.04       113.93 o                         
   2   0  11       6897.48       7297.47       160.01 o                         
   3   0  11       2879.74       2834.79        72.45 o                         
   4   0  11       2964.09       2989.62        94.39 o                         
   5   0  11       2147.79       2412.73        68.27 o                         
   6   0  11       4086.31       4190.81       123.71 o                         
   7   0  11       5100.56       5079.61       126.97 o                         
   8   0  11       2271.74       2340.75       117.85 o                         
  -7   1  11       1333.15       1439.41        72.86 o                         
  -6   1  11        387.43        447.75        34.90 o                         
  -5   1  11        309.37        273.01        33.05 o                         
  -4   1  11         25.59         32.75        17.07 o                         
  -3   1  11          3.11         -0.02        16.24 o                         
  -2   1  11          2.18         11.39        13.38 o                         
  -1   1  11         39.23         24.25        15.95 o                         
   0   1  11         12.06         15.19        10.70 o                         
   1   1  11        112.69        129.54        12.83 o                         
   2   1  11       1293.71       1266.02        43.69 o                         
   3   1  11        641.60        610.66        23.34 o                         
   4   1  11       1530.51       1575.39        41.29 o                         
   5   1  11       1431.28       1588.92        81.21 o                         
   6   1  11       4156.32       4335.74       132.03 o                         
   7   1  11       2417.97       2540.57       116.49 o                         
   8   1  11       1960.37       2044.77        93.55 o                         
   9   1  11        373.21        343.51        27.62 o                         
  -7   2  11       3755.87       3897.61       155.53 o                         
  -6   2  11       2171.23       2210.91        86.63 o                         
  -5   2  11       1369.88       1282.61        57.62 o                         
  -4   2  11       1868.83       1702.42        71.38 o                         
  -3   2  11       2067.97       2044.37        56.35 o                         
  -2   2  11       5170.03       4898.11       107.14 o                         
  -1   2  11       5407.59       5472.09       129.10 o                         
   0   2  11       3726.13       3850.32        83.49 o                         
   1   2  11        972.94        941.34        33.85 o                         
   2   2  11       1660.78       1603.31        43.89 o                         
   3   2  11       1124.46       1119.76        44.20 o                         
   4   2  11        822.65        774.92        30.84 o                         
   5   2  11        410.79        441.36        28.65 o                         
   6   2  11        226.33        216.58        26.81 o                         
   7   2  11         28.85         40.09        16.57 o                         
   8   2  11         11.12          3.80        20.05 o                         
   9   2  11          7.45         18.21        14.67 o                         
  -7   3  11       1664.46       1660.68        62.01 o                         
  -6   3  11       3011.27       2937.71       129.63 o                         
  -5   3  11       1870.64       1817.65        74.02 o                         
  -4   3  11       2022.36       2003.49        60.20 o                         
  -3   3  11       5672.78       5521.23       127.13 o                         
  -2   3  11       8525.52       8610.47       145.05 o                         
  -1   3  11      12996.37      12620.65       217.70 o                         
   0   3  11      13336.79      13030.77       226.41 o                         
   1   3  11       2878.21       2839.47        69.80 o                         
   2   3  11       2036.42       2003.15        43.21 o
[truncated: 99,550 more chars]
